# Supplementary material for: The structure and Hirshfeld surface analysis of the salt 3-methacryl­amido-N,N,N-tri­methyl­propan-1-aminium 2-acryl­amido-2-methyl­propane-1-sulfonate
Source: Acta Crystallogr E Crystallogr Commun. 2019 Sep 10;75(Pt 10):1445–51. doi: 10.1107/S2056989019012003 (PMC6775740; doi:10.1107/S2056989019012003)
Supplement: Supplementary file 1 [file e-75-01445-sup1.cif]

##############################################################################
#                                                                            #
# This CIF contains the data in a paper accepted for publication in          #
# Acta Crystallographica Section E. It conforms to the requirements of       #
# Notes for Authors for Acta Crystallographica Section E, and has been       #
# peer reviewed under the auspices of the IUCr Commission on Journals.       #
#                                                                            #
# Full details of the Crystallographic Information File format               #
# are given in the paper "The Crystallographic Information File (CIF):       #
# a New Standard Archive File for Crystallography" by S. R. Hall, F. H.      #
# Allen and I. D. Brown [Acta Cryst. (1991), A47, 655-685].                  #
#                                                                            #
# The current version of the core CIF dictionary is obtainable from          #
# ftp://ftp.iucr.org/pub/cif_core.dic.                                       #
#                                                                            #
# Software is freely available for graphical display of the structure(s)     #
# in this CIF. For information consult the CIF software page                 #
# http://www.iucr.org/resources/cif/software.                                #
#                                                                            #
# This file may be used for bona fide research purposes within the           #
# scientific community so long as proper attribution is given to the journal # 
# article from which it was obtained.                                        #
#                                                                            #
##############################################################################
data_I
_database_code_depnum_ccdc_archive 'CCDC 1950279'
_audit_creation_method     'SHELXL-2018/1'
_chemical_name_systematic
;
3-Methacrylamido-<i>N</i>,<i>N</i>,<i>N</i>-trimethylpropan-1-aminium
2-acrylamido-2-methylpropane-1-sulfonate
;
_chemical_name_common     ?
_chemical_formula_moiety     'C10 H21 N2 O +, C7 H12 N O4 S -'
_chemical_formula_sum     'C17 H33 N3 O5 S'
_chemical_formula_iupac     'C10 H21 N2 O +, C7 H12 N O4 S -'
_chemical_formula_weight     391.52
_chemical_melting_point     ?
_chemical_absolute_configuration     ?
_space_group_crystal_system     orthorhombic
_space_group_name_H-M_alt     'P c a 21'
_space_group_name_Hall     'P 2c -2ac'
loop_
    _space_group_symop_operation_xyz
    'x, y, z'
    '-x, -y, z+1/2'
    'x+1/2, -y, z'
    '-x+1/2, y, z+1/2'
_cell_length_a     17.5093(7)
_cell_length_b     7.8052(3)
_cell_length_c     30.3155(13)
_cell_angle_alpha     90
_cell_angle_beta     90
_cell_angle_gamma     90
_cell_volume     4143.0(3)
_cell_formula_units_Z     8
_cell_measurement_reflns_used     4725
_cell_measurement_theta_min     5.2080
_cell_measurement_theta_max     72.7920
_cell_measurement_temperature     100(2)
_exptl_crystal_description     plate
_exptl_crystal_colour     colourless
_exptl_crystal_size_max     0.460
_exptl_crystal_size_mid     0.270
_exptl_crystal_size_min     0.110
_exptl_crystal_density_diffrn     1.255
_exptl_crystal_density_meas     ?
_exptl_crystal_density_method     'not measured'
_exptl_crystal_F_000     1696
_exptl_absorpt_coefficient_mu     1.653
_exptl_absorpt_correction_type     multi-scan
_exptl_absorpt_process_details
;
(CrysAlis PRO; Rigaku OD, 2018)
;
_exptl_absorpt_correction_T_min     0.58941
_exptl_absorpt_correction_T_max     1.00000
_diffrn_ambient_temperature     100(2)
_diffrn_radiation_type     CuK\a
_diffrn_radiation_wavelength     1.54184
_diffrn_radiation_source     'SuperNova (Cu) X-ray Source'
_diffrn_measurement_device_type
                  'Rigaku Oxford Diffraction SuperNova, Dual, Cu at zero, Atlas'
_diffrn_measurement_method     '\w scans'
_diffrn_detector_area_resol_mean     5.1725
_diffrn_reflns_number     10436
_diffrn_reflns_av_R_equivalents     0.0540
_diffrn_reflns_av_unetI/netI     0.0612
_diffrn_reflns_theta_min     5.052
_diffrn_reflns_theta_max     72.795
_diffrn_reflns_theta_full     67.684
_diffrn_measured_fraction_theta_max     0.969
_diffrn_measured_fraction_theta_full     0.998
_diffrn_reflns_limit_h_min     -21
_diffrn_reflns_limit_h_max     15
_diffrn_reflns_limit_k_min     -9
_diffrn_reflns_limit_k_max     6
_diffrn_reflns_limit_l_min     -36
_diffrn_reflns_limit_l_max     36
_diffrn_standards_number     0
_refine_special_details
;
 Refined as a 2-component inversion twin. Two reflections with Fo >>> Fc were
omitted from the final refinement cycles.
;
_reflns_number_total     5961
_reflns_number_gt     5040
_reflns_threshold_expression     'I > 2\s(I)'
_refine_ls_structure_factor_coef     Fsqd
_refine_ls_matrix_type     full
_refine_ls_R_factor_all     0.0711
_refine_ls_R_factor_gt     0.0596
_refine_ls_wR_factor_gt     0.1581
_refine_ls_wR_factor_ref     0.1725
_refine_ls_goodness_of_fit_ref     1.029
_refine_ls_restrained_S_all     1.049
_refine_ls_number_reflns     5961
_refine_ls_number_parameters     494
_refine_ls_number_restraints     31
_refine_ls_hydrogen_treatment     mixed
_refine_ls_weighting_scheme     calc
_refine_ls_weighting_details
              'w=1/[\s^2^(Fo^2^)+(0.1018P)^2^+1.0621P] where P=(Fo^2^+2Fc^2^)/3'
_atom_sites_solution_hydrogens     mixed
_atom_sites_solution_primary     ?
_atom_sites_solution_secondary     ?
_refine_ls_shift/su_max     0.000
_refine_ls_shift/su_mean     0.000
_refine_diff_density_max     0.642
_refine_diff_density_min     -0.324
_refine_ls_extinction_method     none
_refine_ls_extinction_coef     .
_refine_ls_abs_structure_details
;
 Refined as an inversion twin.
;
_refine_ls_abs_structure_Flack     0.47(4)
loop_
    _atom_type_symbol
    _atom_type_description
    _atom_type_scat_dispersion_real
    _atom_type_scat_dispersion_imag
    _atom_type_scat_source
    'C' 'C' 0.0181 0.0091
                         'International Tables Vol C Tables 4.2.6.8 and 6.1.1.4'
    'H' 'H' 0.0000 0.0000
                         'International Tables Vol C Tables 4.2.6.8 and 6.1.1.4'
    'N' 'N' 0.0311 0.0180
                         'International Tables Vol C Tables 4.2.6.8 and 6.1.1.4'
    'O' 'O' 0.0492 0.0322
                         'International Tables Vol C Tables 4.2.6.8 and 6.1.1.4'
    'S' 'S' 0.3331 0.5567
                         'International Tables Vol C Tables 4.2.6.8 and 6.1.1.4'
_computing_data_collection
;
CrysAlis PRO (Rigaku OD, 2018)
;
_computing_cell_refinement
;
CrysAlis PRO (Rigaku OD, 2018)
;
_computing_data_reduction
;
CrysAlis PRO (Rigaku OD, 2018)
;
_computing_structure_solution
;
SHELXT (Sheldrick, 2015a)
;
_computing_structure_refinement
;
SHELXL2018 (Sheldrick, 2015b) and <i>TITAN</i> (Hunter & Simpson,
1999)
;
_computing_molecular_graphics
;
Mercury (Macrae <i>et al.</i>, 2008)
;
_computing_publication_material
;
SHELXL2018 (Sheldrick, 2015b), enCIFer (Allen <i>et al.</i>,
2004),
PLATON (Spek, 2009), publCIF (Westrip 2010) and WinGX
(Farrugia, 2012)
;
loop_
    _atom_site_type_symbol
    _atom_site_label
    _atom_site_fract_x
    _atom_site_fract_y
    _atom_site_fract_z
    _atom_site_U_iso_or_equiv
    _atom_site_adp_type
    _atom_site_calc_flag
    _atom_site_occupancy
    _atom_site_disorder_assembly
    _atom_site_disorder_group
    C C18 0.6830(4) 0.9831(8) 0.5183(3) 0.0247(16) Uani d 1 . .
    H H18A 0.690198 0.878168 0.535604 0.037 Uiso calc 1 . .
    H H18B 0.693085 1.083025 0.537028 0.037 Uiso calc 1 . .
    H H18C 0.718325 0.983217 0.493281 0.037 Uiso calc 1 . .
    C C19 0.5921(5) 1.1545(9) 0.4766(3) 0.0349(17) Uani d 1 . .
    H H19A 0.595183 1.252064 0.496889 0.052 Uiso calc 1 . .
    H H19B 0.541887 1.153142 0.462385 0.052 Uiso calc 1 . .
    H H19C 0.631985 1.165139 0.454063 0.052 Uiso calc 1 . .
    C C110 0.5495(5) 0.9882(10) 0.5403(3) 0.037(2) Uani d 1 . .
    H H11A 0.560070 1.086234 0.559514 0.055 Uiso calc 1 . .
    H H11B 0.556169 0.881640 0.556894 0.055 Uiso calc 1 . .
    H H11C 0.496835 0.995378 0.529420 0.055 Uiso calc 1 . .
    N N11 0.6035(4) 0.9905(6) 0.5019(2) 0.0258(14) Uani d 1 . .
    C C11 0.5863(4) 0.8365(8) 0.4734(2) 0.0247(14) Uani d 1 . .
    H H11D 0.530261 0.826601 0.470045 0.030 Uiso calc 1 . .
    H H11E 0.604392 0.732378 0.488861 0.030 Uiso calc 1 . .
    C C12 0.6220(3) 0.8411(7) 0.4280(2) 0.0250(12) Uani d 1 . .
    H H12A 0.677882 0.857686 0.430586 0.030 Uiso calc 1 . .
    H H12B 0.600668 0.937774 0.410867 0.030 Uiso calc 1 . .
    C C13 0.6053(3) 0.6730(7) 0.4046(2) 0.0249(12) Uani d 1 . .
    H H13A 0.637844 0.581781 0.417331 0.030 Uiso calc 1 . .
    H H13B 0.551289 0.640957 0.409807 0.030 Uiso calc 1 . .
    N N12 0.6191(3) 0.6838(6) 0.35712(17) 0.0224(10) Uani d 1 . .
    H H12N 0.578(4) 0.693(9) 0.343(3) 0.027 Uiso d 1 . .
    C C14 0.6881(3) 0.6571(7) 0.3401(2) 0.0198(11) Uani d 1 . .
    O O11 0.7443(2) 0.6223(6) 0.36331(15) 0.0272(9) Uani d 1 . .
    C C15 0.6946(4) 0.6717(8) 0.2908(2) 0.0261(13) Uani d 1 . .
    C C16 0.7639(4) 0.6354(9) 0.2722(2) 0.0358(15) Uani d 1 . .
    H H16A 0.770611 0.644668 0.241236 0.043 Uiso calc 1 . .
    H H16B 0.805393 0.600812 0.290379 0.043 Uiso calc 1 . .
    C C17 0.6299(4) 0.7244(13) 0.2650(3) 0.047(2) Uani d 1 . .
    H H17A 0.644894 0.733716 0.233933 0.071 Uiso calc 1 . .
    H H17B 0.611814 0.835987 0.275506 0.071 Uiso calc 1 . .
    H H17C 0.588996 0.639623 0.267955 0.071 Uiso calc 1 . .
    O O12 0.4219(3) 0.8164(6) 0.42637(18) 0.0348(11) Uani d 1 . .
    O O13 0.4113(5) 1.1199(7) 0.4319(2) 0.067(2) Uani d 1 . .
    O O14 0.3005(3) 0.9400(12) 0.4408(2) 0.070(2) Uani d 1 . .
    S S1 0.37335(9) 0.9620(2) 0.41979(5) 0.0265(4) Uani d 1 . .
    C C111 0.3578(4) 0.9838(7) 0.3621(3) 0.0221(15) Uani d 1 . .
    H H11F 0.330598 1.093499 0.357282 0.026 Uiso calc 1 . .
    H H11G 0.408354 0.994452 0.347790 0.026 Uiso calc 1 . .
    C C112 0.3129(3) 0.8423(7) 0.33741(19) 0.0195(11) Uani d 1 . .
    C C113 0.2292(3) 0.8345(8) 0.3513(2) 0.0302(14) Uani d 1 . .
    H H11H 0.203429 0.742638 0.335013 0.045 Uiso calc 1 . .
    H H11I 0.204478 0.944182 0.344692 0.045 Uiso calc 1 . .
    H H11J 0.225960 0.811578 0.382995 0.045 Uiso calc 1 . .
    C C114 0.3169(4) 0.8832(9) 0.2880(2) 0.0285(13) Uani d 1 . .
    H H11K 0.370443 0.891877 0.278843 0.043 Uiso calc 1 . .
    H H11L 0.290935 0.992159 0.282197 0.043 Uiso calc 1 . .
    H H11M 0.291816 0.791602 0.271238 0.043 Uiso calc 1 . .
    N N13 0.3453(3) 0.6713(6) 0.34566(17) 0.0204(10) Uani d 1 . .
    H H13N 0.309(4) 0.600(9) 0.354(2) 0.025 Uiso d 1 . .
    C C115 0.4176(3) 0.6236(7) 0.33943(19) 0.0198(11) Uani d 1 . .
    O O15 0.4681(2) 0.7184(5) 0.32397(14) 0.0233(8) Uani d 1 . .
    C C116 0.4340(3) 0.4425(8) 0.3526(2) 0.0238(12) Uani d 1 . .
    H H116 0.396813 0.383181 0.369559 0.029 Uiso calc 1 . .
    C C117 0.4965(4) 0.3618(8) 0.3420(3) 0.0337(15) Uani d 1 . .
    H H11N 0.534618 0.418056 0.324986 0.040 Uiso calc 1 . .
    H H11O 0.504003 0.246658 0.351177 0.040 Uiso calc 1 . .
    C C28 0.4323(4) 0.4759(9) 0.4825(3) 0.0251(16) Uani d 1 . .
    H H28A 0.438522 0.577869 0.464020 0.038 Uiso calc 1 . .
    H H28B 0.440159 0.372881 0.464636 0.038 Uiso calc 1 . .
    H H28C 0.469854 0.478512 0.506503 0.038 Uiso calc 1 . .
    C C29 0.3427(5) 0.3137(9) 0.5288(3) 0.0353(17) Uani d 1 . .
    H H29A 0.381784 0.309600 0.551935 0.053 Uiso calc 1 . .
    H H29B 0.347640 0.212808 0.509783 0.053 Uiso calc 1 . .
    H H29C 0.291909 0.314495 0.542420 0.053 Uiso calc 1 . .
    C C210 0.2971(4) 0.4666(10) 0.4641(3) 0.0319(16) Uani d 1 . .
    H H21A 0.245390 0.450262 0.475731 0.048 Uiso calc 1 . .
    H H21B 0.310127 0.370769 0.444590 0.048 Uiso calc 1 . .
    H H21C 0.299313 0.574064 0.447434 0.048 Uiso calc 1 . .
    N N21 0.3530(3) 0.4736(6) 0.5017(2) 0.0192(11) Uani d 1 . .
    C C21 0.3369(4) 0.6330(8) 0.5277(2) 0.0246(14) Uani d 1 . .
    H H21D 0.280949 0.644582 0.531300 0.030 Uiso calc 1 . .
    H H21E 0.355032 0.733184 0.510638 0.030 Uiso calc 1 . .
    C C22 0.3744(3) 0.6368(8) 0.5736(2) 0.0264(12) Uani d 1 . .
    H H22A 0.353621 0.543142 0.592074 0.032 Uiso calc 1 . .
    H H22B 0.430212 0.620149 0.570793 0.032 Uiso calc 1 . .
    C C23 0.3579(3) 0.8094(8) 0.59519(19) 0.0257(13) Uani d 1 . .
    H H23A 0.390392 0.898458 0.581496 0.031 Uiso calc 1 . .
    H H23B 0.303840 0.840767 0.589997 0.031 Uiso calc 1 . .
    N N22 0.3725(3) 0.8040(6) 0.64248(17) 0.0223(10) Uani d 1 . .
    H H22N 0.332(4) 0.785(9) 0.662(2) 0.027 Uiso d 1 . .
    C C24 0.4405(3) 0.8420(7) 0.6600(2) 0.0214(11) Uani d 1 . .
    O O21 0.4954(2) 0.8854(5) 0.63690(15) 0.0255(9) Uani d 1 . .
    C C25 0.4467(3) 0.8314(8) 0.7094(2) 0.0242(12) Uani d 1 . .
    C C26 0.5143(4) 0.8731(9) 0.7281(2) 0.0354(15) Uani d 1 . .
    H H26A 0.520137 0.868026 0.759239 0.042 Uiso calc 1 . .
    H H26B 0.555964 0.907559 0.710104 0.042 Uiso calc 1 . .
    C C27 0.3810(4) 0.7778(11) 0.7356(2) 0.0415(17) Uani d 1 . .
    H H27A 0.395103 0.775397 0.766843 0.062 Uiso calc 1 . .
    H H27B 0.364896 0.663109 0.726266 0.062 Uiso calc 1 . .
    H H27C 0.338970 0.858807 0.731144 0.062 Uiso calc 1 . .
    O O22 0.1734(3) 0.6760(6) 0.57622(17) 0.0310(10) Uani d 1 . .
    O O23 0.1667(4) 0.3726(7) 0.5717(2) 0.0591(18) Uani d 1 . .
    O O24 0.0536(3) 0.5449(11) 0.5619(2) 0.0624(19) Uani d 1 . .
    S S2 0.12650(9) 0.52727(18) 0.58283(5) 0.0240(4) Uani d 1 . .
    C C211 0.1106(5) 0.5078(7) 0.6408(3) 0.0217(15) Uani d 1 . .
    H H21F 0.083063 0.398716 0.645875 0.026 Uiso calc 1 . .
    H H21G 0.161104 0.496867 0.655210 0.026 Uiso calc 1 . .
    C C212 0.0661(3) 0.6508(7) 0.6651(2) 0.0215(11) Uani d 1 . .
    C C213 -0.0178(3) 0.6588(8) 0.6509(2) 0.0304(14) Uani d 1 . .
    H H21H -0.043509 0.751535 0.666856 0.046 Uiso calc 1 . .
    H H21I -0.042740 0.549617 0.657698 0.046 Uiso calc 1 . .
    H H21J -0.020728 0.680539 0.619112 0.046 Uiso calc 1 . .
    C C214 0.0700(4) 0.6112(8) 0.7144(2) 0.0274(13) Uani d 1 . .
    H H21K 0.123502 0.609082 0.723913 0.041 Uiso calc 1 . .
    H H21L 0.046610 0.499244 0.720077 0.041 Uiso calc 1 . .
    H H21M 0.042408 0.699737 0.730856 0.041 Uiso calc 1 . .
    N N23 0.0982(3) 0.8228(6) 0.65627(16) 0.0205(10) Uani d 1 . .
    H H23N 0.071(4) 0.904(10) 0.649(2) 0.025 Uiso d 1 . .
    C C215 0.1711(3) 0.8691(8) 0.6618(2) 0.0215(12) Uani d 1 . .
    O O25 0.2210(2) 0.7750(5) 0.67734(14) 0.0240(9) Uani d 1 . .
    C C216 0.1867(3) 1.0492(8) 0.6480(2) 0.0234(12) Uani d 1 . .
    H H216 0.148817 1.107951 0.631384 0.028 Uiso calc 1 . .
    C C217 0.2507(3) 1.1311(8) 0.6577(3) 0.0346(16) Uani d 1 . .
    H H21N 0.289415 1.075050 0.674228 0.041 Uiso calc 1 . .
    H H21O 0.257890 1.245841 0.648134 0.041 Uiso calc 1 . .
loop_
    _atom_site_aniso_label
    _atom_site_aniso_U_11
    _atom_site_aniso_U_22
    _atom_site_aniso_U_33
    _atom_site_aniso_U_12
    _atom_site_aniso_U_13
    _atom_site_aniso_U_23
    C18 0.025(4) 0.027(3) 0.022(4) -0.002(2) 0.001(3) -0.002(2)
    C19 0.054(5) 0.028(3) 0.022(4) 0.017(3) -0.003(3) 0.001(3)
    C110 0.026(4) 0.055(5) 0.028(4) -0.002(3) 0.013(3) -0.010(3)
    N11 0.031(3) 0.027(3) 0.019(3) 0.003(2) 0.004(3) -0.0038(19)
    C11 0.024(3) 0.031(3) 0.019(3) -0.008(2) 0.003(3) -0.005(2)
    C12 0.023(3) 0.030(3) 0.022(3) -0.001(2) 0.001(2) -0.005(2)
    C13 0.024(3) 0.026(3) 0.025(3) -0.002(2) -0.001(2) -0.004(2)
    N12 0.020(2) 0.027(2) 0.021(2) 0.0001(19) -0.004(2) -0.0041(19)
    C14 0.017(2) 0.015(2) 0.027(3) -0.002(2) 0.000(2) -0.004(2)
    O11 0.0191(19) 0.035(2) 0.028(2) 0.0022(16) -0.0012(17) -0.0033(19)
    C15 0.031(3) 0.023(3) 0.024(3) -0.004(2) 0.004(2) -0.001(2)
    C16 0.031(3) 0.047(4) 0.029(3) 0.012(3) 0.005(3) 0.009(3)
    C17 0.023(3) 0.087(6) 0.032(4) 0.009(4) 0.003(3) 0.018(4)
    O12 0.046(2) 0.030(2) 0.028(3) 0.0111(19) -0.012(2) -0.002(2)
    O13 0.128(6) 0.029(3) 0.044(4) -0.008(3) -0.038(4) -0.004(3)
    O14 0.031(3) 0.154(6) 0.024(3) 0.020(4) 0.002(2) 0.006(4)
    S1 0.0313(9) 0.0304(8) 0.0177(8) 0.0080(6) -0.0038(7) -0.0061(7)
    C111 0.021(3) 0.021(3) 0.024(5) -0.002(2) -0.002(3) -0.002(2)
    C112 0.019(3) 0.015(2) 0.025(3) 0.003(2) -0.002(2) -0.007(2)
    C113 0.020(3) 0.028(3) 0.042(4) 0.005(2) 0.005(3) -0.003(3)
    C114 0.031(3) 0.032(3) 0.022(3) 0.009(3) -0.004(3) -0.004(2)
    N13 0.017(2) 0.021(2) 0.023(2) -0.0006(18) 0.0009(19) -0.0006(19)
    C115 0.019(3) 0.024(3) 0.016(3) -0.003(2) 0.000(2) -0.006(2)
    O15 0.0176(18) 0.029(2) 0.024(2) -0.0012(16) 0.0026(16) -0.0008(17)
    C116 0.022(3) 0.021(3) 0.029(3) 0.003(2) -0.002(2) 0.001(3)
    C117 0.029(3) 0.023(3) 0.049(4) 0.000(2) 0.002(3) -0.012(3)
    C28 0.017(3) 0.035(3) 0.024(4) 0.000(2) 0.003(3) -0.005(3)
    C29 0.051(5) 0.024(3) 0.031(4) -0.009(3) 0.006(3) 0.002(3)
    C210 0.022(4) 0.049(4) 0.025(4) 0.000(3) -0.002(3) -0.011(3)
    N21 0.013(2) 0.025(2) 0.020(3) -0.0014(18) 0.000(2) -0.003(2)
    C21 0.023(3) 0.029(3) 0.022(3) 0.002(2) -0.003(3) -0.007(3)
    C22 0.025(3) 0.034(3) 0.021(3) 0.005(2) 0.000(2) -0.004(2)
    C23 0.024(3) 0.034(3) 0.019(3) -0.001(2) -0.005(2) 0.001(2)
    N22 0.016(2) 0.031(2) 0.020(2) -0.0014(19) 0.0027(19) -0.002(2)
    C24 0.023(3) 0.020(3) 0.021(3) -0.003(2) 0.000(2) -0.002(2)
    O21 0.0214(19) 0.030(2) 0.025(2) -0.0029(17) 0.0025(17) -0.0014(18)
    C25 0.026(3) 0.024(3) 0.023(3) 0.002(2) 0.003(2) -0.002(2)
    C26 0.038(3) 0.043(4) 0.026(3) -0.012(3) -0.006(3) 0.012(3)
    C27 0.028(3) 0.072(5) 0.024(3) -0.007(3) 0.000(3) 0.007(3)
    O22 0.038(2) 0.031(2) 0.024(2) -0.0106(18) 0.0061(19) -0.0002(19)
    O23 0.116(5) 0.030(3) 0.032(3) 0.013(3) 0.034(3) -0.006(2)
    O24 0.034(3) 0.130(5) 0.023(3) -0.025(3) -0.003(2) 0.006(4)
    S2 0.0250(8) 0.0296(8) 0.0173(8) -0.0039(6) 0.0017(6) -0.0010(7)
    C211 0.034(4) 0.017(3) 0.014(4) 0.005(2) 0.000(3) -0.0022(19)
    C212 0.019(2) 0.020(3) 0.026(3) -0.004(2) 0.003(2) -0.002(2)
    C213 0.026(3) 0.032(3) 0.033(4) 0.000(2) -0.001(3) -0.002(3)
    C214 0.028(3) 0.033(3) 0.022(3) -0.004(2) 0.005(2) -0.003(3)
    N23 0.022(2) 0.019(2) 0.021(2) 0.0039(18) -0.0001(19) 0.0009(19)
    C215 0.020(3) 0.025(3) 0.019(3) 0.000(2) 0.001(2) -0.007(2)
    O25 0.0188(19) 0.029(2) 0.024(2) 0.0009(16) -0.0004(16) 0.0006(18)
    C216 0.022(3) 0.023(3) 0.025(3) 0.004(2) -0.003(2) -0.003(3)
    C217 0.025(3) 0.025(3) 0.053(4) -0.003(2) 0.001(3) -0.004(3)
_geom_special_details
;
 All esds (except the esd in the dihedral angle between two l.s. planes)
 are estimated using the full covariance matrix.  The cell esds are taken
 into account individually in the estimation of esds in distances, angles
 and torsion angles; correlations between esds in cell parameters are only
 used when they are defined by crystal symmetry.  An approximate (isotropic)
 treatment of cell esds is used for estimating esds involving l.s. planes.
;
loop_
    _geom_bond_atom_site_label_1
    _geom_bond_atom_site_label_2
    _geom_bond_site_symmetry_2
    _geom_bond_distance
    _geom_bond_publ_flag
    C18 N11 . 1.479(10) ?
    C18 H18A . 0.9800 ?
    C18 H18B . 0.9800 ?
    C18 H18C . 0.9800 ?
    C19 N11 . 1.506(9) ?
    C19 H19A . 0.9800 ?
    C19 H19B . 0.9800 ?
    C19 H19C . 0.9800 ?
    C110 N11 . 1.498(11) ?
    C110 H11A . 0.9800 ?
    C110 H11B . 0.9800 ?
    C110 H11C . 0.9800 ?
    N11 C11 . 1.511(8) ?
    C11 C12 . 1.511(9) ?
    C11 H11D . 0.9900 ?
    C11 H11E . 0.9900 ?
    C12 C13 . 1.520(8) ?
    C12 H12A . 0.9900 ?
    C12 H12B . 0.9900 ?
    C13 N12 . 1.463(7) ?
    C13 H13A . 0.9900 ?
    C13 H13B . 0.9900 ?
    N12 C14 . 1.330(7) ?
    N12 H12N . 0.84(7) ?
    C14 O11 . 1.239(7) ?
    C14 C15 . 1.505(8) ?
    C15 C16 . 1.367(9) ?
    C15 C17 . 1.436(9) ?
    C16 H16A . 0.9500 ?
    C16 H16B . 0.9500 ?
    C17 H17A . 0.9800 ?
    C17 H17B . 0.9800 ?
    C17 H17C . 0.9800 ?
    O12 S1 . 1.434(5) ?
    O13 S1 . 1.447(6) ?
    O14 S1 . 1.436(7) ?
    S1 C111 . 1.778(8) ?
    C111 C112 . 1.548(8) ?
    C111 H11F . 0.9900 ?
    C111 H11G . 0.9900 ?
    C112 N13 . 1.472(7) ?
    C112 C113 . 1.526(7) ?
    C112 C114 . 1.534(8) ?
    C113 H11H . 0.9800 ?
    C113 H11I . 0.9800 ?
    C113 H11J . 0.9800 ?
    C114 H11K . 0.9800 ?
    C114 H11L . 0.9800 ?
    C114 H11M . 0.9800 ?
    N13 C115 . 1.333(7) ?
    N13 H13N . 0.88(7) ?
    C115 O15 . 1.245(7) ?
    C115 C116 . 1.496(8) ?
    C116 C117 . 1.304(9) ?
    C116 H116 . 0.9500 ?
    C117 H11N . 0.9500 ?
    C117 H11O . 0.9500 ?
    C28 N21 . 1.504(9) ?
    C28 H28A . 0.9800 ?
    C28 H28B . 0.9800 ?
    C28 H28C . 0.9800 ?
    C29 N21 . 1.506(9) ?
    C29 H29A . 0.9800 ?
    C29 H29B . 0.9800 ?
    C29 H29C . 0.9800 ?
    C210 N21 . 1.504(10) ?
    C210 H21A . 0.9800 ?
    C210 H21B . 0.9800 ?
    C210 H21C . 0.9800 ?
    N21 C21 . 1.500(8) ?
    C21 C22 . 1.539(9) ?
    C21 H21D . 0.9900 ?
    C21 H21E . 0.9900 ?
    C22 C23 . 1.525(8) ?
    C22 H22A . 0.9900 ?
    C22 H22B . 0.9900 ?
    C23 N22 . 1.457(7) ?
    C23 H23A . 0.9900 ?
    C23 H23B . 0.9900 ?
    N22 C24 . 1.338(7) ?
    N22 H22N . 0.93(7) ?
    C24 O21 . 1.236(7) ?
    C24 C25 . 1.505(8) ?
    C25 C26 . 1.352(9) ?
    C25 C27 . 1.457(9) ?
    C26 H26A . 0.9500 ?
    C26 H26B . 0.9500 ?
    C27 H27A . 0.9800 ?
    C27 H27B . 0.9800 ?
    C27 H27C . 0.9800 ?
    O22 S2 . 1.436(4) ?
    O23 S2 . 1.437(6) ?
    O24 S2 . 1.432(7) ?
    S2 C211 . 1.786(8) ?
    C211 C212 . 1.547(8) ?
    C211 H21F . 0.9900 ?
    C211 H21G . 0.9900 ?
    C212 N23 . 1.479(7) ?
    C212 C214 . 1.529(8) ?
    C212 C213 . 1.532(8) ?
    C213 H21H . 0.9800 ?
    C213 H21I . 0.9800 ?
    C213 H21J . 0.9800 ?
    C214 H21K . 0.9800 ?
    C214 H21L . 0.9800 ?
    C214 H21M . 0.9800 ?
    N23 C215 . 1.338(7) ?
    N23 H23N . 0.82(7) ?
    C215 O25 . 1.235(7) ?
    C215 C216 . 1.492(9) ?
    C216 C217 . 1.323(9) ?
    C216 H216 . 0.9500 ?
    C217 H21N . 0.9500 ?
    C217 H21O . 0.9500 ?
loop_
    _geom_angle_atom_site_label_1
    _geom_angle_atom_site_label_2
    _geom_angle_atom_site_label_3
    _geom_angle_site_symmetry_1
    _geom_angle_site_symmetry_3
    _geom_angle
    _geom_angle_publ_flag
    N11 C18 H18A . . 109.5 ?
    N11 C18 H18B . . 109.5 ?
    H18A C18 H18B . . 109.5 ?
    N11 C18 H18C . . 109.5 ?
    H18A C18 H18C . . 109.5 ?
    H18B C18 H18C . . 109.5 ?
    N11 C19 H19A . . 109.5 ?
    N11 C19 H19B . . 109.5 ?
    H19A C19 H19B . . 109.5 ?
    N11 C19 H19C . . 109.5 ?
    H19A C19 H19C . . 109.5 ?
    H19B C19 H19C . . 109.5 ?
    N11 C110 H11A . . 109.5 ?
    N11 C110 H11B . . 109.5 ?
    H11A C110 H11B . . 109.5 ?
    N11 C110 H11C . . 109.5 ?
    H11A C110 H11C . . 109.5 ?
    H11B C110 H11C . . 109.5 ?
    C18 N11 C110 . . 109.4(7) ?
    C18 N11 C19 . . 109.2(6) ?
    C110 N11 C19 . . 108.8(6) ?
    C18 N11 C11 . . 110.4(5) ?
    C110 N11 C11 . . 108.0(6) ?
    C19 N11 C11 . . 111.0(6) ?
    N11 C11 C12 . . 114.8(5) ?
    N11 C11 H11D . . 108.6 ?
    C12 C11 H11D . . 108.6 ?
    N11 C11 H11E . . 108.6 ?
    C12 C11 H11E . . 108.6 ?
    H11D C11 H11E . . 107.5 ?
    C11 C12 C13 . . 108.9(5) ?
    C11 C12 H12A . . 109.9 ?
    C13 C12 H12A . . 109.9 ?
    C11 C12 H12B . . 109.9 ?
    C13 C12 H12B . . 109.9 ?
    H12A C12 H12B . . 108.3 ?
    N12 C13 C12 . . 112.2(5) ?
    N12 C13 H13A . . 109.2 ?
    C12 C13 H13A . . 109.2 ?
    N12 C13 H13B . . 109.2 ?
    C12 C13 H13B . . 109.2 ?
    H13A C13 H13B . . 107.9 ?
    C14 N12 C13 . . 121.5(5) ?
    C14 N12 H12N . . 127(5) ?
    C13 N12 H12N . . 111(5) ?
    O11 C14 N12 . . 122.4(6) ?
    O11 C14 C15 . . 121.4(5) ?
    N12 C14 C15 . . 116.2(5) ?
    C16 C15 C17 . . 122.4(6) ?
    C16 C15 C14 . . 117.4(6) ?
    C17 C15 C14 . . 120.2(5) ?
    C15 C16 H16A . . 120.0 ?
    C15 C16 H16B . . 120.0 ?
    H16A C16 H16B . . 120.0 ?
    C15 C17 H17A . . 109.5 ?
    C15 C17 H17B . . 109.5 ?
    H17A C17 H17B . . 109.5 ?
    C15 C17 H17C . . 109.5 ?
    H17A C17 H17C . . 109.5 ?
    H17B C17 H17C . . 109.5 ?
    O12 S1 O14 . . 111.7(4) ?
    O12 S1 O13 . . 111.6(4) ?
    O14 S1 O13 . . 113.4(5) ?
    O12 S1 C111 . . 107.7(3) ?
    O14 S1 C111 . . 108.1(4) ?
    O13 S1 C111 . . 103.8(3) ?
    C112 C111 S1 . . 119.0(5) ?
    C112 C111 H11F . . 107.6 ?
    S1 C111 H11F . . 107.6 ?
    C112 C111 H11G . . 107.6 ?
    S1 C111 H11G . . 107.6 ?
    H11F C111 H11G . . 107.0 ?
    N13 C112 C113 . . 106.7(5) ?
    N13 C112 C114 . . 109.7(4) ?
    C113 C112 C114 . . 108.7(5) ?
    N13 C112 C111 . . 111.7(5) ?
    C113 C112 C111 . . 112.5(5) ?
    C114 C112 C111 . . 107.5(5) ?
    C112 C113 H11H . . 109.5 ?
    C112 C113 H11I . . 109.5 ?
    H11H C113 H11I . . 109.5 ?
    C112 C113 H11J . . 109.5 ?
    H11H C113 H11J . . 109.5 ?
    H11I C113 H11J . . 109.5 ?
    C112 C114 H11K . . 109.5 ?
    C112 C114 H11L . . 109.5 ?
    H11K C114 H11L . . 109.5 ?
    C112 C114 H11M . . 109.5 ?
    H11K C114 H11M . . 109.5 ?
    H11L C114 H11M . . 109.5 ?
    C115 N13 C112 . . 126.5(5) ?
    C115 N13 H13N . . 123(4) ?
    C112 N13 H13N . . 110(4) ?
    O15 C115 N13 . . 124.2(6) ?
    O15 C115 C116 . . 121.7(5) ?
    N13 C115 C116 . . 114.1(5) ?
    C117 C116 C115 . . 123.5(6) ?
    C117 C116 H116 . . 118.3 ?
    C115 C116 H116 . . 118.3 ?
    C116 C117 H11N . . 120.0 ?
    C116 C117 H11O . . 120.0 ?
    H11N C117 H11O . . 120.0 ?
    N21 C28 H28A . . 109.5 ?
    N21 C28 H28B . . 109.5 ?
    H28A C28 H28B . . 109.5 ?
    N21 C28 H28C . . 109.5 ?
    H28A C28 H28C . . 109.5 ?
    H28B C28 H28C . . 109.5 ?
    N21 C29 H29A . . 109.5 ?
    N21 C29 H29B . . 109.5 ?
    H29A C29 H29B . . 109.5 ?
    N21 C29 H29C . . 109.5 ?
    H29A C29 H29C . . 109.5 ?
    H29B C29 H29C . . 109.5 ?
    N21 C210 H21A . . 109.5 ?
    N21 C210 H21B . . 109.5 ?
    H21A C210 H21B . . 109.5 ?
    N21 C210 H21C . . 109.5 ?
    H21A C210 H21C . . 109.5 ?
    H21B C210 H21C . . 109.5 ?
    C21 N21 C210 . . 107.8(5) ?
    C21 N21 C28 . . 111.5(5) ?
    C210 N21 C28 . . 108.0(6) ?
    C21 N21 C29 . . 112.2(6) ?
    C210 N21 C29 . . 107.8(6) ?
    C28 N21 C29 . . 109.4(6) ?
    N21 C21 C22 . . 114.3(5) ?
    N21 C21 H21D . . 108.7 ?
    C22 C21 H21D . . 108.7 ?
    N21 C21 H21E . . 108.7 ?
    C22 C21 H21E . . 108.7 ?
    H21D C21 H21E . . 107.6 ?
    C23 C22 C21 . . 108.9(5) ?
    C23 C22 H22A . . 109.9 ?
    C21 C22 H22A . . 109.9 ?
    C23 C22 H22B . . 109.9 ?
    C21 C22 H22B . . 109.9 ?
    H22A C22 H22B . . 108.3 ?
    N22 C23 C22 . . 111.3(5) ?
    N22 C23 H23A . . 109.4 ?
    C22 C23 H23A . . 109.4 ?
    N22 C23 H23B . . 109.4 ?
    C22 C23 H23B . . 109.4 ?
    H23A C23 H23B . . 108.0 ?
    C24 N22 C23 . . 122.7(5) ?
    C24 N22 H22N . . 118(4) ?
    C23 N22 H22N . . 119(4) ?
    O21 C24 N22 . . 121.9(5) ?
    O21 C24 C25 . . 121.6(5) ?
    N22 C24 C25 . . 116.5(5) ?
    C26 C25 C27 . . 122.2(6) ?
    C26 C25 C24 . . 117.8(5) ?
    C27 C25 C24 . . 120.1(5) ?
    C25 C26 H26A . . 120.0 ?
    C25 C26 H26B . . 120.0 ?
    H26A C26 H26B . . 120.0 ?
    C25 C27 H27A . . 109.5 ?
    C25 C27 H27B . . 109.5 ?
    H27A C27 H27B . . 109.5 ?
    C25 C27 H27C . . 109.5 ?
    H27A C27 H27C . . 109.5 ?
    H27B C27 H27C . . 109.5 ?
    O24 S2 O22 . . 111.7(4) ?
    O24 S2 O23 . . 114.4(5) ?
    O22 S2 O23 . . 111.5(4) ?
    O24 S2 C211 . . 107.8(4) ?
    O22 S2 C211 . . 107.2(3) ?
    O23 S2 C211 . . 103.6(3) ?
    C212 C211 S2 . . 119.0(5) ?
    C212 C211 H21F . . 107.6 ?
    S2 C211 H21F . . 107.6 ?
    C212 C211 H21G . . 107.6 ?
    S2 C211 H21G . . 107.6 ?
    H21F C211 H21G . . 107.0 ?
    N23 C212 C214 . . 110.1(5) ?
    N23 C212 C213 . . 106.0(5) ?
    C214 C212 C213 . . 109.0(5) ?
    N23 C212 C211 . . 112.3(5) ?
    C214 C212 C211 . . 107.3(5) ?
    C213 C212 C211 . . 112.3(5) ?
    C212 C213 H21H . . 109.5 ?
    C212 C213 H21I . . 109.5 ?
    H21H C213 H21I . . 109.5 ?
    C212 C213 H21J . . 109.5 ?
    H21H C213 H21J . . 109.5 ?
    H21I C213 H21J . . 109.5 ?
    C212 C214 H21K . . 109.5 ?
    C212 C214 H21L . . 109.5 ?
    H21K C214 H21L . . 109.5 ?
    C212 C214 H21M . . 109.5 ?
    H21K C214 H21M . . 109.5 ?
    H21L C214 H21M . . 109.5 ?
    C215 N23 C212 . . 125.8(5) ?
    C215 N23 H23N . . 112(5) ?
    C212 N23 H23N . . 122(5) ?
    O25 C215 N23 . . 124.2(6) ?
    O25 C215 C216 . . 122.6(5) ?
    N23 C215 C216 . . 113.2(5) ?
    C217 C216 C215 . . 123.2(6) ?
    C217 C216 H216 . . 118.4 ?
    C215 C216 H216 . . 118.4 ?
    C216 C217 H21N . . 120.0 ?
    C216 C217 H21O . . 120.0 ?
    H21N C217 H21O . . 120.0 ?
loop_
    _geom_torsion_atom_site_label_1
    _geom_torsion_atom_site_label_2
    _geom_torsion_atom_site_label_3
    _geom_torsion_atom_site_label_4
    _geom_torsion_site_symmetry_1
    _geom_torsion_site_symmetry_2
    _geom_torsion_site_symmetry_3
    _geom_torsion_site_symmetry_4
    _geom_torsion
    _geom_torsion_publ_flag
    C18 N11 C11 C12 . . . . -74.4(7) ?
    C110 N11 C11 C12 . . . . 165.9(6) ?
    C19 N11 C11 C12 . . . . 46.8(9) ?
    N11 C11 C12 C13 . . . . 175.5(5) ?
    C11 C12 C13 N12 . . . . 164.4(5) ?
    C12 C13 N12 C14 . . . . 85.9(6) ?
    C13 N12 C14 O11 . . . . -0.2(8) ?
    C13 N12 C14 C15 . . . . 179.8(5) ?
    O11 C14 C15 C16 . . . . 3.7(9) ?
    N12 C14 C15 C16 . . . . -176.4(6) ?
    O11 C14 C15 C17 . . . . -175.4(7) ?
    N12 C14 C15 C17 . . . . 4.5(9) ?
    O12 S1 C111 C112 . . . . 65.6(6) ?
    O14 S1 C111 C112 . . . . -55.3(7) ?
    O13 S1 C111 C112 . . . . -176.0(6) ?
    S1 C111 C112 N13 . . . . -52.7(7) ?
    S1 C111 C112 C113 . . . . 67.2(7) ?
    S1 C111 C112 C114 . . . . -173.1(5) ?
    C113 C112 N13 C115 . . . . -177.8(5) ?
    C114 C112 N13 C115 . . . . 64.6(7) ?
    C111 C112 N13 C115 . . . . -54.5(7) ?
    C112 N13 C115 O15 . . . . -2.6(9) ?
    C112 N13 C115 C116 . . . . 177.6(5) ?
    O15 C115 C116 C117 . . . . -12.6(10) ?
    N13 C115 C116 C117 . . . . 167.2(6) ?
    C210 N21 C21 C22 . . . . 164.9(6) ?
    C28 N21 C21 C22 . . . . -76.7(7) ?
    C29 N21 C21 C22 . . . . 46.4(8) ?
    N21 C21 C22 C23 . . . . 176.3(5) ?
    C21 C22 C23 N22 . . . . 163.8(5) ?
    C22 C23 N22 C24 . . . . 90.1(7) ?
    C23 N22 C24 O21 . . . . 0.5(9) ?
    C23 N22 C24 C25 . . . . 179.7(5) ?
    O21 C24 C25 C26 . . . . 0.8(9) ?
    N22 C24 C25 C26 . . . . -178.5(6) ?
    O21 C24 C25 C27 . . . . -179.3(6) ?
    N22 C24 C25 C27 . . . . 1.4(9) ?
    O24 S2 C211 C212 . . . . -56.9(7) ?
    O22 S2 C211 C212 . . . . 63.5(6) ?
    O23 S2 C211 C212 . . . . -178.5(6) ?
    S2 C211 C212 N23 . . . . -52.1(7) ?
    S2 C211 C212 C214 . . . . -173.1(5) ?
    S2 C211 C212 C213 . . . . 67.2(7) ?
    C214 C212 N23 C215 . . . . 66.0(7) ?
    C213 C212 N23 C215 . . . . -176.3(5) ?
    C211 C212 N23 C215 . . . . -53.4(8) ?
    C212 N23 C215 O25 . . . . -4.1(9) ?
    C212 N23 C215 C216 . . . . 177.1(5) ?
    O25 C215 C216 C217 . . . . -11.3(10) ?
    N23 C215 C216 C217 . . . . 167.5(6) ?
loop_
    _geom_hbond_atom_site_label_D
    _geom_hbond_atom_site_label_H
    _geom_hbond_atom_site_label_A
    _geom_hbond_site_symmetry_A
    _geom_hbond_distance_DH
    _geom_hbond_distance_HA
    _geom_hbond_distance_DA
    _geom_hbond_angle_DHA
    _geom_hbond_publ_flag
    N12 H12N O15 . 0.84(7) 2.02(7) 2.841(6) 167(7) yes
    N13 H13N O11 3_465 0.88(7) 2.10(7) 2.943(6) 162(6) yes
    N22 H22N O25 . 0.93(7) 2.00(7) 2.865(6) 154(6) yes
    N23 H23N O21 3_475 0.82(7) 2.15(7) 2.961(6) 174(7) yes
    C11 H11D O12 . 0.99 2.31 3.216(8) 151 yes
    C12 H12A O14 3_575 0.99 2.68 3.583(8) 151 yes
    C13 H13B O12 . 0.99 2.69 3.463(8) 135 yes
    C18 H18C O14 3_575 0.98 2.23 3.182(10) 164 yes
    C18 H18B O22 3_575 0.98 2.25 3.192(8) 160 yes
    C18 H18A O23 3_565 0.98 2.28 3.226(9) 162 yes
    C19 H19A O24 3_575 0.98 2.63 3.555(10) 157 yes
    C110 H11B O21 . 0.98 2.65 3.182(11) 114 yes
    C116 H116 O11 3_465 0.95 2.68 3.375(7) 131 yes
    C117 H11N N12 . 0.95 2.73 3.338(8) 123 yes
    C21 H21D O22 . 0.99 2.34 3.236(8) 151 yes
    C22 H22B O24 3_565 0.99 2.53 3.463(8) 157 yes
    C23 H23B O22 . 0.99 2.65 3.442(7) 137 yes
    C28 H28A O12 . 0.98 2.20 3.162(9) 166 yes
    C28 H28B O13 1_545 0.98 2.27 3.195(9) 158 yes
    C29 H29C O23 . 0.98 2.41 3.377(10) 169 yes
    C211 H21F O21 3_465 0.99 2.71 3.674(8) 164 yes
    C216 H216 O21 3_475 0.95 2.69 3.405(7) 132 yes
_shelx_space_group_comment
;
The symmetry employed for this shelxl refinement is uniquely defined
by the following loop, which should always be used as a source of
symmetry information in preference to the above space-group names.
They are only intended as comments.
;
_shelx_estimated_absorpt_T_min     0.517
_shelx_estimated_absorpt_T_max     0.839
_shelx_hkl_file
;
   0   0   3    0.35    0.58
   0   0   4 4729.16   37.15
   0   0   5    0.82    1.26
   0   0   6 2549.78   33.13
   0   0   7    1.17    2.07
   0   0   8  995.33   24.07
   0   0   9    0.72    1.63
   0   0  10 9181.98   82.81
   0   0  11    0.11    2.06
   0   0  12 6321.87   76.97
   0   0  13   -0.36    2.13
   0   0  14 9999.00  101.74
   0   0  15   -0.57    2.60
   0   0  16 2880.37   59.15
   0   0  17   -0.67    2.21
   0   0  18  492.07   26.37
   0   0  19   -1.83    3.11
   0   0  20  458.84   27.28
   0   0  21    0.28    1.24
   0   0  22   89.46    9.50
   0   0  23   -0.29    2.11
   0   0  24   18.07    4.29
   0   0  25   -0.17    1.35
   0   0  26  266.34   17.84
   0   0  27    0.26    2.01
   0   0  28  109.87   11.67
   0   0  29   -0.91    1.75
   0   0  30    1.79    2.10
   0   0  31    2.22    1.93
   0   0  32   60.71    8.23
   0   0  33    0.85    1.82
   0   0  34   24.01    4.71
   0   0  35    1.20    1.95
   0   0  36   58.45    5.72
  -1   0   2    0.77    0.59
   1   0   2    0.84    0.39
  -1   0   3   -1.01    0.84
   1   0   3    0.50    0.54
   1   0   4    0.83    0.71
  -1   0   4    0.05    0.95
  -1   0   5    0.84    1.34
   1   0   5    0.53    0.89
   1   0   6    0.56    1.27
  -1   0   6    3.77    2.09
   1   0   7    0.28    1.32
  -1   0   7   -1.01    2.07
  -1   0   8    3.63    2.49
   1   0   8   -0.81    1.55
  -1   0   9    0.12    1.71
   1   0   9   -1.09    1.71
  -1   0  10    1.71    1.89
   1   0  10   -0.19    1.36
   1   0  11    0.14    1.65
  -1   0  11    0.24    1.69
  -1   0  12   -3.19    2.46
   1   0  12   -1.29    2.25
  -1   0  13   -2.78    2.17
   1   0  13    0.09    1.79
  -1   0  14   -0.61    3.03
   1   0  14   -2.16    2.85
  -1   0  15   -0.51    2.33
   1   0  15   -0.37    1.99
   1   0  16   -1.08    2.31
  -1   0  16   -3.65    2.61
  -1   0  17   -0.68    3.39
   1   0  17    0.90    2.16
   1   0  18    1.59    2.31
  -1   0  18    1.47    2.15
   1   0  19   -2.31    3.21
   1   0  20   -0.37    2.49
  -1   0  21   -0.98    2.30
   1   0  21    0.30    2.16
   1   0  22    1.34    1.64
  -1   0  22   -0.93    1.56
   1   0  23    0.59    2.26
  -1   0  23   -0.44    1.53
  -1   0  24   -2.34    2.20
   1   0  24    0.76    2.10
  -1   0  25    0.81    1.50
   1   0  25   -0.55    2.13
   1   0  26    2.78    2.99
  -1   0  26    0.93    2.27
   1   0  27   -0.07    2.26
  -1   0  27   -7.56    3.41
  -1   0  28   -1.48    2.48
   1   0  28    0.24    2.20
   1   0  29   -0.41    1.91
  -1   0  29   -1.81    2.72
  -1   0  30    0.98    2.71
   1   0  30   -1.47    2.14
   1   0  31   -6.74    3.09
  -1   0  31    4.13    3.00
  -1   0  32    0.81    2.81
   1   0  32   -1.81    2.76
  -1   0  33   -1.39    2.42
   1   0  33   -1.20    2.19
   1   0  34    3.83    2.05
  -1   0  34   -0.57    1.49
  -1   0  35   -2.33    1.73
   1   0  35   -1.15    1.82
  -1   0  36    0.02    1.40
  -2   0   0    4.65    1.10
  -2   0  -1 2246.35   21.36
  -2   0   1 2256.68   22.88
  -2   0  -2  470.07    9.76
   2   0   2  439.12    7.21
  -2   0  -3 4248.60   31.69
   2   0   3 4452.58   25.58
  -2   0   4 1039.32   20.52
   2   0   4 1042.53   14.38
   2   0   5   53.58    3.83
  -2   0   5   45.06    4.59
  -2   0   6   10.67    2.72
   2   0   6    9.01    2.02
  -2   0   7  832.96   22.60
   2   0   7  816.65   18.79
  -2   0   8  220.19   12.29
   2   0   8  270.01   11.69
   2   0   9 1986.32   33.84
  -2   0   9 1851.90   37.33
   2   0  10 2045.06   37.17
  -2   0  10 2268.00   44.45
   2   0  11 4466.08   57.12
  -2   0  11 4311.67   62.47
  -2   0  12 3049.15   55.95
   2   0  12 3070.10   50.08
  -2   0  13  432.25   21.99
   2   0  13  404.15   19.13
  -2   0  14  689.69   28.25
   2   0  14  634.82   25.07
   2   0  15  602.32   25.56
  -2   0  15  663.76   29.02
  -2   0  16    7.84    4.14
   2   0  16    1.81    1.81
   2   0  17  161.78   14.37
   2   0  18  399.25   23.40
   2   0  19  185.40   16.61
  -2   0  20   33.07    5.79
   2   0  20   20.17    6.13
   2   0  21   46.26    6.66
   2   0  21   41.95    8.62
  -2   0  21   51.41    7.01
   2   0  22   43.89    6.93
   2   0  22   41.07    9.25
  -2   0  22   39.61    6.45
  -2   0  23  373.89   20.08
   2   0  23  388.26   20.30
   2   0  24   54.80    7.75
  -2   0  24   61.22    8.31
  -2   0  25   24.26    5.51
   2   0  25   19.57    4.72
  -2   0  26    5.74    2.78
   2   0  26    4.62    2.79
   2   0  27  283.75   18.44
  -2   0  27  311.07   19.50
   2   0  28    9.49    3.52
  -2   0  28   12.79    4.47
   2   0  29  433.90   22.58
  -2   0  29  416.03   22.59
   2   0  30    5.88    2.52
  -2   0  30    6.04    3.40
   2   0  31    6.26    2.47
  -2   0  31    5.38    3.09
  -2   0  32   39.56    6.73
   2   0  32   35.42    5.91
  -2   0  33    9.34    3.27
   2   0  33    8.07    3.20
  -2   0  34   10.32    3.52
   2   0  34    5.87    2.03
  -2   0  35  194.76   12.01
  -2   0  36    5.97    2.06
  -3   0   0    0.34    0.92
  -3   0  -1   -0.28    0.92
  -3   0   1    0.23    0.90
  -3   0  -2    1.24    1.38
  -3   0   2    0.66    0.94
   3   0   2   -0.31    0.57
  -3   0  -2    0.07    0.72
   3   0   3    0.13    0.52
  -3   0  -3    0.39    0.84
  -3   0  -3    0.98    1.30
  -3   0  -4    0.27    1.26
  -3   0  -4   -0.64    0.96
   3   0   4    0.03    0.55
   3   0   5    0.54    0.75
  -3   0  -5    0.20    0.90
  -3   0  -5   -0.76    1.40
   3   0   6   -0.32    0.81
  -3   0  -6   -0.33    1.46
   3   0   7   -0.17    1.02
  -3   0  -7    0.21    1.26
  -3   0  -8    0.56    1.64
   3   0   8   -0.70    1.46
   3   0   9    1.19    1.54
   3   0  10    2.03    1.66
   3   0  11    0.67    1.44
   3   0  12    2.31    2.11
   3   0  13   -0.01    1.96
   3   0  14    0.99    2.30
  -3   0 -15    1.95    1.72
   3   0  15   -1.97    2.72
  -3   0 -16    0.74    1.82
   3   0  16    1.59    2.18
   3   0  17    0.16    2.17
  -3   0 -17    0.30    1.84
   3   0  18   -0.07    3.30
  -3   0 -18    0.76    1.69
   3   0  19   -2.84    2.56
  -3   0  20    1.27    1.45
   3   0  20   -7.09    3.80
   3   0  21    5.67    3.93
  -3   0  21    1.14    1.54
   3   0  21    2.29    3.01
  -3   0  22    1.20    2.13
   3   0  22    0.09    2.33
   3   0  22   -5.86    2.80
  -3   0  23    1.22    1.86
   3   0  23    1.56    2.30
  -3   0  24    0.30    2.00
   3   0  24   -7.37    3.19
   3   0  25   -0.29    1.99
  -3   0  25    0.63    2.00
   3   0  26   -0.64    2.35
  -3   0  26   -1.98    1.93
  -3   0  27   -0.86    1.76
   3   0  27   -0.83    1.78
   3   0  28   -0.93    1.99
  -3   0  28    2.01    2.94
  -3   0  29    1.62    2.37
  -3   0  30   -0.64    1.87
   3   0  30    0.41    1.96
  -3   0  31    2.07    2.54
   3   0  31    5.05    2.42
  -3   0  32   -1.82    2.58
  -3   0  33   -0.78    1.67
  -3   0  34    2.56    1.98
  -3   0  35   -5.82    2.32
  -3   0  36   -0.55    1.41
  -4   0   0 7794.90   57.00
  -4   0  -1  186.65   12.29
  -4   0   1  107.72    6.96
  -4   0  -2 4526.41   42.37
  -4   0   2 4348.02   43.80
   4   0   3 2009.96   21.05
  -4   0  -3 1879.72   27.92
  -4   0  -4   13.44    2.57
  -4   0  -4   17.04    3.30
   4   0   4   17.26    2.15
  -4   0  -5  313.84   12.08
   4   0   5  347.45    9.90
  -4   0  -5  338.05   13.51
  -4   0  -6 3237.49   40.70
   4   0   6 3390.00   33.30
  -4   0  -7   60.75    6.16
   4   0   7   60.80    5.05
  -4   0  -7   54.15    5.52
   4   0   8   25.66    3.56
  -4   0  -8   23.73    4.31
  -4   0  -8   27.06    4.26
   4   0   9  530.66   17.37
  -4   0  -9  550.84   19.74
   4   0  10  372.87   15.91
  -4   0 -10  378.40   17.09
  -4   0 -11  897.88   27.22
   4   0  11  844.86   24.92
  -4   0 -12 2856.97   50.31
   4   0  12 2698.59   47.22
  -4   0 -13  530.75   22.39
   4   0  13  483.00   21.25
   4   0  14 1748.09   41.68
  -4   0 -14 1836.85   43.30
   4   0  15  157.74   13.30
  -4   0 -15  167.82   13.16
   4   0  16   52.07    7.95
  -4   0 -16   43.37    7.31
  -4   0 -17   13.00    3.81
   4   0  17   11.56    4.15
   4   0  18  910.85   36.01
  -4   0 -18  919.58   32.43
  -4   0  19  150.38   12.15
   4   0  19  158.06   15.42
  -4   0  20   64.86    8.21
   4   0  20   53.87    9.45
  -4   0  21  150.10   12.57
   4   0  21  154.03   16.22
   4   0  22   11.66    3.11
   4   0  22    9.85    4.44
  -4   0  22    9.74    3.16
   4   0  23   47.53    6.95
  -4   0  23   48.31    7.48
   4   0  24  139.70   12.24
  -4   0  24  148.85   13.16
  -4   0 -24  113.87   15.31
  -4   0  25   64.19    8.91
   4   0  25   64.47    8.27
   4   0  26  393.34   20.84
  -4   0  26  360.63   21.00
  -4   0  27   12.65    4.18
   4   0  27   15.26    4.35
   4   0  28    0.55    2.03
  -4   0  28    2.96    1.95
  -4   0  29    5.01    2.62
   4   0  29    1.89    1.64
  -4   0  30   18.78    4.48
  -4   0  31  241.58   16.34
  -4   0  32   63.24    8.06
  -4   0  33   91.37    9.36
  -4   0  34    6.55    2.64
  -4   0  35  110.37    8.85
  -5   0   0    0.29    1.17
  -5   0   1   -0.06    1.22
  -5   0  -1    0.32    0.98
  -5   0   2   -0.78    1.69
  -5   0  -2   -0.50    1.17
  -5   0   3   -0.60    1.38
  -5   0  -3    0.54    1.06
   5   0   3   -0.02    0.69
  -5   0  -4   -1.18    1.06
   5   0   4   -0.01    0.65
   5   0   5    0.11    0.67
  -5   0  -5   -0.06    1.38
  -5   0  -5    1.29    2.08
  -5   0  -6   -0.71    1.20
   5   0   6    0.82    0.81
  -5   0  -6   -1.61    2.32
  -5   0  -7   -1.14    1.46
  -5   0  -7    0.08    1.61
   5   0   7    0.02    0.84
   5   0   8    0.16    1.04
  -5   0  -8   -4.05    2.42
  -5   0  -8   -1.60    1.54
   5   0   9   -0.13    0.95
  -5   0  -9   -0.47    2.16
  -5   0  -9    0.94    1.25
  -5   0 -10    0.48    1.46
   5   0  10    0.70    1.73
  -5   0 -10   -1.77    2.88
  -5   0 -11    0.66    1.73
   5   0  11    0.16    1.34
  -5   0 -11   -1.43    2.86
   5   0  12   -0.72    1.61
  -5   0 -12   -3.96    3.20
  -5   0 -12    2.24    2.14
  -5   0 -13    0.07    2.29
  -5   0 -13   -0.90    2.71
   5   0  13    0.24    1.67
  -5   0 -14    1.22    2.07
   5   0  14    3.49    2.37
  -5   0 -14    0.16    2.44
  -5   0 -15   -3.60    2.51
   5   0  15   -2.90    2.34
  -5   0 -15    1.22    2.07
  -5   0 -16    0.44    2.22
  -5   0 -16   -0.86    1.45
   5   0  17   -1.36    1.81
  -5   0 -17   -0.03    2.53
  -5   0 -17    1.23    1.99
  -5   0 -18   -2.90    2.54
   5   0  18   -2.07    2.27
  -5   0 -18    0.95    1.73
  -5   0  19    0.74    2.34
   5   0  19    1.04    1.75
  -5   0 -19   -5.24    3.21
  -5   0 -20   -1.89    2.18
   5   0  20    4.20    2.44
  -5   0  20    0.82    1.59
  -5   0 -21    3.29    2.43
   5   0  21   -1.66    2.57
  -5   0  21    0.91    2.37
  -5   0 -22   -1.62    1.52
  -5   0  22   -0.20    1.46
   5   0  22   -4.20    3.58
  -5   0  23   -0.67    1.84
  -5   0  24    1.33    1.55
  -5   0  25   -0.30    1.87
  -5   0  26    0.43    2.54
  -5   0  27   -4.99    3.00
  -5   0  28   -2.54    2.90
  -5   0  29   -0.35    2.27
  -5   0  30   -1.50    2.49
  -5   0  31    0.60    2.40
  -5   0  32    0.30    1.93
  -5   0  33    1.81    1.76
  -5   0  34   -0.86    1.49
  -6   0   0    2.28    3.65
  -6   0   1  817.11   22.95
  -6   0  -1  775.93   22.49
  -6   0  -2  553.49   18.46
  -6   0   2  619.68   20.12
  -6   0  -3   43.82    5.24
   6   0   3   42.22    3.70
  -6   0   3   55.88    6.18
   6   0   4 2845.94   30.22
  -6   0  -4 2992.20   43.11
  -6   0  -5 1436.94   30.58
   6   0   5 1361.29   21.38
   6   0   6    3.47    1.45
  -6   0  -6    2.10    1.47
  -6   0  -7  523.41   19.16
   6   0   7  512.03   14.77
  -6   0  -8   -1.98    3.24
   6   0   8    0.46    1.01
  -6   0  -8    1.17    1.45
   6   0   9  433.72   16.01
  -6   0  -9  461.42   22.60
  -6   0  -9  483.57   19.94
  -6   0 -10  579.43   26.28
  -6   0 -10  650.30   24.37
   6   0  10  612.56   21.00
  -6   0 -11    1.86    2.93
  -6   0 -11    3.18    1.91
   6   0  11    1.79    2.06
  -6   0 -12   17.01    4.52
   6   0  12   14.81    3.93
   6   0  13    7.37    2.89
  -6   0 -13    8.08    4.14
  -6   0 -13   11.71    3.91
   6   0  14  310.34   18.12
  -6   0 -14  348.27   21.38
  -6   0 -14  297.65   21.05
  -6   0 -15  512.40   27.98
   6   0  15  565.80   25.86
  -6   0 -15  524.59   27.41
  -6   0 -16  888.05   37.45
   6   0  16  978.04   35.43
  -6   0 -16  934.79   37.73
   6   0  17   85.51   10.97
  -6   0 -17   79.01   11.39
  -6   0 -17   74.65   10.90
   6   0  18  473.35   26.54
  -6   0  18  401.82   20.77
  -6   0 -18  423.30   27.19
  -6   0 -18  427.99   25.94
   6   0  19  248.55   19.77
  -6   0 -19  252.21   21.53
  -6   0  19  253.74   16.78
  -6   0 -20  325.54   24.83
   6   0  20  307.01   22.82
  -6   0  20  317.39   18.96
  -6   0 -21   12.74    4.96
  -6   0  21   19.16    5.12
  -6   0  22    2.84    1.61
  -6   0  23  408.51   22.24
  -6   0  24   44.91    7.49
  -6   0  25   68.77    9.17
  -6   0  26  191.80   15.40
  -6   0  27  378.65   21.36
  -6   0  28    7.87    3.53
  -6   0  29   86.91   10.11
  -6   0  30    2.41    2.09
  -6   0  31   62.42    8.07
  -6   0  32   13.14    3.66
  -6   0  33   47.32    6.30
  -6   0  34   84.34    7.82
  -6   0 -35  130.04    8.48
  -7   0   0    0.62    1.61
  -7   0  -1    0.30    1.42
  -7   0   1    0.10    1.28
  -7   0   2   -1.38    1.96
  -7   0  -2    1.01    1.94
   7   0   3    0.96    0.92
  -7   0  -3    0.16    1.32
   7   0   4    0.26    0.74
  -7   0  -4    0.25    1.57
   7   0   5   -1.64    0.98
  -7   0  -5    0.66    1.31
  -7   0  -6    0.17    1.27
   7   0   6    0.69    0.97
  -7   0  -7    0.03    1.61
   7   0   7    0.88    1.17
   7   0   8   -4.78    1.78
  -7   0  -8    0.08    1.34
  -7   0  -9    1.08    1.34
   7   0   9   -1.07    1.53
  -7   0 -10    1.02    2.27
   7   0  10   -3.43    2.00
  -7   0 -11    0.18    1.51
   7   0  11   -2.43    1.83
   7   0  12    0.82    1.39
  -7   0 -12    0.16    1.56
  -7   0 -13   -0.13    1.72
   7   0  13    0.52    2.26
   7   0  14    0.17    1.99
  -7   0 -14    0.04    2.37
  -7   0 -15   -5.30    3.19
   7   0  15   -0.63    1.88
   7   0  16    0.12    3.20
  -7   0 -16    3.33    2.92
  -7   0  17    1.21    2.09
  -7   0 -17    7.79    3.66
  -7   0 -18   -1.66    1.93
  -7   0  18    0.82    1.34
  -7   0  19    1.07    2.50
  -7   0 -19    8.44    3.97
  -7   0  20   -2.26    2.01
  -7   0  21    0.58    2.12
  -7   0  22   -1.13    1.95
  -7   0  23   -0.13    2.06
  -7   0  24   -1.30    2.27
  -7   0  25    1.16    2.75
  -7   0  26    1.89    2.85
  -7   0  27    0.52    2.33
  -7   0  28   -1.01    1.90
  -7   0  29    3.03    2.42
  -7   0  30   -0.54    2.27
  -7   0  31    0.36    1.89
  -7   0  32    0.18    1.91
  -7   0 -33   -2.06    2.18
  -7   0 -34   -0.72    1.20
  -8   0   0  101.36    9.83
  -8   0  -1  592.33   22.68
  -8   0   1  591.66   23.59
   8   0   2   32.00    3.80
  -8   0   2   35.99    6.00
  -8   0  -2   43.40    6.21
   8   0   3  574.36   14.89
  -8   0  -3  586.06   22.42
  -8   0  -4  976.17   28.96
   8   0   4  927.18   18.88
   8   0   5  738.76   17.24
  -8   0  -5  734.54   25.46
  -8   0  -6  838.32   27.29
   8   0   6  891.95   19.88
  -8   0  -7 2607.62   49.08
   8   0   7 2824.73   37.55
   8   0   8 1450.19   28.79
  -8   0  -8 1372.41   36.80
  -8   0  -9  168.99   13.30
  -8   0 -10   16.47    4.45
  -8   0 -11  178.42   14.69
  -8   0 -12  511.88   25.98
  -8   0 -13    1.86    1.89
  -8   0 -14  489.60   27.18
  -8   0 -15   38.65    8.01
  -8   0  16   62.62    8.60
  -8   0 -16   75.81   11.30
  -8   0 -17  175.76   18.06
  -8   0  17  151.78   13.48
  -8   0 -18  983.94   43.52
  -8   0  18  971.61   34.63
  -8   0  19   20.44    5.21
  -8   0  20   28.06    6.42
  -8   0  21   92.65   11.12
  -8   0  22 1298.64   41.07
  -8   0  23   46.64    7.89
  -8   0  24    9.29    3.81
  -8   0  25   58.52    8.69
  -8   0  26  225.83   16.68
  -8   0  27   -0.91    2.26
  -8   0  28    8.28    3.59
  -8   0  29   22.45    4.99
  -8   0  30   12.33    3.95
  -8   0 -31   15.30    3.91
  -8   0  31   17.71    4.07
  -8   0 -32  238.32   13.42
  -8   0 -33  116.76    8.49
  -8   0 -34   34.24    4.10
  -9   0   0   -0.18    1.83
  -9   0   1   -0.16    2.07
  -9   0  -1    1.54    1.58
  -9   0  -2    3.20    2.42
  -9   0  -3   -0.36    2.53
  -9   0  -4    1.85    1.77
  -9   0  -5   -0.14    2.03
  -9   0  -6   -3.06    2.11
  -9   0  -7    2.54    1.34
  -9   0  -8   -0.48    1.59
  -9   0  -9   -3.25    2.27
  -9   0 -10    2.05    1.29
  -9   0 -11    1.82    1.27
  -9   0 -12    3.84    2.90
  -9   0 -13   -0.91    3.38
  -9   0 -14   -3.91    2.76
  -9   0  15    0.12    0.85
  -9   0 -15    8.57    3.71
  -9   0  16    1.32    2.71
  -9   0 -16    6.88    3.56
  -9   0  17   -7.67    3.38
  -9   0  18    0.32    1.78
  -9   0  19    1.18    2.55
  -9   0  20   -1.67    2.92
  -9   0  21   -0.35    2.61
  -9   0  22    2.31    2.41
  -9   0  23    2.67    2.71
  -9   0  24   -0.15    2.72
  -9   0  25    2.03    2.52
  -9   0  26   -1.58    2.92
  -9   0  27    0.16    1.88
  -9   0 -28   -1.07    2.68
  -9   0  28    0.95    1.87
  -9   0  29   -0.12    1.51
  -9   0 -29    2.87    3.01
  -9   0 -30    1.47    1.23
  -9   0 -31    1.74    1.78
  -9   0 -32   -1.06    1.60
  -9   0 -33    2.89    1.47
 -10   0   0   13.82    5.59
 -10   0   1  377.51   20.54
 -10   0  -1  386.60   20.56
 -10   0  -2  165.70   13.49
 -10   0  -3   91.81   10.24
 -10   0  -4  383.38   21.17
 -10   0  -5  215.11   15.56
 -10   0  -6 1015.43   34.75
 -10   0  -7   18.10    4.37
 -10   0  -8   15.97    4.22
 -10   0  -9  615.51   28.26
 -10   0 -10  156.72   14.49
 -10   0 -11  225.83   18.22
 -10   0 -12   42.74    6.87
 -10   0 -12   45.68    8.34
 -10   0 -13  448.27   27.11
 -10   0 -13  438.76   22.76
 -10   0 -14    3.13    2.35
 -10   0  14   10.36    3.42
 -10   0 -15  104.13   11.85
 -10   0  15  104.58   11.08
 -10   0  16   46.27    7.50
 -10   0 -16   58.86    9.04
 -10   0  17    8.54    3.49
 -10   0 -17    6.61    3.35
 -10   0 -18  112.37   13.03
 -10   0  18  101.52   11.73
 -10   0  19    1.77    1.68
 -10   0  20  412.98   23.65
 -10   0  21  692.22   30.72
 -10   0 -21  682.99   32.35
 -10   0  22   74.13   10.21
 -10   0 -22   61.23    9.85
 -10   0 -23   22.01    5.84
 -10   0  23   21.80    5.32
 -10   0 -24   67.68    9.96
 -10   0  24   72.01    9.65
 -10   0 -25   69.47    9.97
 -10   0  25   71.10    9.25
 -10   0  26   18.69    4.84
 -10   0 -26   14.53    4.85
 -10   0 -27   33.48    6.49
 -10   0 -28  114.35   10.93
 -10   0 -29    0.53    1.57
 -10   0 -30   76.43    7.64
 -10   0 -31   54.76    5.85
 -10   0 -32   -0.94    1.40
 -11   0   0    3.95    2.61
 -11   0  -1   -1.09    1.65
 -11   0  -2   -1.45    1.78
 -11   0  -3    0.58    1.79
 -11   0  -4    1.87    2.73
 -11   0  -5   -0.52    1.60
 -11   0  -6   -0.36    2.35
 -11   0  -7   10.55    3.53
 -11   0  -8    0.51    1.35
 -11   0  -8    0.61    1.63
 -11   0  -9    0.42    1.43
 -11   0  -9    1.46    1.23
 -11   0 -10    0.44    1.28
 -11   0 -10    3.27    2.28
 -11   0 -11   -6.83    3.21
 -11   0 -11   -1.61    2.45
 -11   0 -12   -8.24    3.68
 -11   0 -12    0.21    2.04
 -11   0 -13    0.68    1.41
 -11   0 -14   -0.87    2.41
 -11   0 -15   -0.55    1.73
 -11   0  15    0.83    1.73
 -11   0  16    4.40    3.55
 -11   0 -16   -0.67    1.67
 -11   0 -17   -0.33    1.80
 -11   0  17   -1.20    1.91
 -11   0  18  -10.46    4.06
 -11   0 -18   -2.10    3.39
 -11   0  19   -1.21    2.44
 -11   0 -19   -3.02    2.86
 -11   0  20    5.41    3.17
 -11   0 -20    0.41    2.55
 -11   0 -21   -2.19    2.50
 -11   0  21    1.75    1.74
 -11   0  22    1.17    2.28
 -11   0 -22    2.62    3.41
 -11   0 -23   -2.24    2.90
 -11   0 -24   -0.78    2.24
 -11   0 -25    1.77    2.21
 -11   0 -26   -0.67    2.80
 -11   0 -27    0.75    1.90
 -11   0 -28   -0.76    1.50
 -11   0 -29   -6.08    2.40
 -11   0 -30    0.14    1.06
 -11   0 -31   -0.56    0.72
 -12   0   0  110.31   10.13
 -12   0   0  105.13   10.69
 -12   0  -1  311.91   16.74
 -12   0   1  301.60   18.14
 -12   0  -1  323.27   18.24
 -12   0   1  291.85   16.36
 -12   0  -2   16.35    4.11
 -12   0   2   15.70    4.13
 -12   0  -2   20.63    5.15
 -12   0   2   17.62    4.08
 -12   0  -2   27.97    5.03
 -12   0  -3   39.78    7.40
 -12   0   3   46.54    6.62
 -12   0  -3   43.95    6.33
 -12   0   3   40.38    6.64
 -12   0  -3   39.11    5.54
 -12   0  -4    0.10    1.60
 -12   0  -4    2.26    1.89
 -12   0  -4   -1.33    2.89
 -12   0   4   -3.04    2.43
 -12   0  -5   22.93    4.38
 -12   0  -5   25.39    5.74
 -12   0  -5   17.37    4.09
 -12   0   5   17.91    4.63
 -12   0   6  953.03   32.72
 -12   0  -6  982.23   27.81
 -12   0  -6  952.06   37.89
 -12   0  -6 1020.70   31.36
 -12   0  -7  234.59   13.86
 -12   0  -7  231.56   18.67
 -12   0  -7  230.53   15.07
 -12   0   7  242.14   16.08
 -12   0  -8  381.03   24.13
 -12   0   8  341.30   19.08
 -12   0  -8  368.63   17.44
 -12   0  -8  365.18   19.38
 -12   0  -9  273.73   17.29
 -12   0   9  248.89   16.01
 -12   0  -9  282.33   21.21
 -12   0 -10  114.50   11.40
 -12   0  10  110.53   10.72
 -12   0 -10  127.53   14.59
 -12   0 -11   40.76    7.23
 -12   0 -12   72.07    9.42
 -12   0 -13  324.45   20.55
 -12   0 -14    8.38    4.30
 -12   0 -15    0.42    1.97
 -12   0 -16   72.38   10.32
 -12   0 -17  261.39   19.52
 -12   0 -18   99.86   12.28
 -12   0 -19   -1.01    2.84
 -12   0 -20   13.40    5.25
 -12   0 -21   17.74    5.56
 -12   0 -22  290.24   20.12
 -12   0 -23   28.53    6.04
 -12   0 -24  116.69   12.05
 -12   0 -25   16.94    4.39
 -12   0 -26   24.93    5.07
 -12   0 -27   28.86    5.18
 -12   0 -28   29.21    4.64
 -12   0 -29    9.17    2.55
 -12   0 -30   72.60    5.87
 -13   0   0    0.25    1.76
 -13   0   0   -0.16    1.58
 -13   0  -1    1.66    2.31
 -13   0  -1   -0.34    2.04
 -13   0   1    2.68    2.63
 -13   0   2    1.84    2.06
 -13   0  -2    1.04    1.25
 -13   0  -2   -1.40    2.20
 -13   0  -3   -0.91    1.65
 -13   0  -3   -6.43    2.78
 -13   0  -4   -2.84    1.73
 -13   0  -4   -0.28    0.90
 -13   0  -4   -0.40    1.61
 -13   0  -5    2.82    1.65
 -13   0  -5   -0.85    2.11
 -13   0  -6   -0.04    1.70
 -13   0  -6    1.61    2.62
 -13   0  -6    6.06    2.74
 -13   0  -7   -0.95    1.80
 -13   0  -7   -0.14    1.37
 -13   0  -7    0.73    2.09
 -13   0  -8    2.20    1.83
 -13   0  -8   -6.70    2.89
 -13   0  -9   -0.22    2.12
 -13   0  -9   -0.18    2.22
 -13   0 -10    0.31    1.84
 -13   0 -11   -0.80    2.63
 -13   0 -12   -0.82    2.73
 -13   0 -13   -1.55    3.40
 -13   0 -14    0.65    1.98
 -13   0 -15   -1.25    2.10
 -13   0 -16   -1.81    2.94
 -13   0 -17    2.32    3.15
 -13   0  17    0.85    2.09
 -13   0  18    3.28    2.14
 -13   0 -18    0.16    2.53
 -13   0  19   -1.85    2.35
 -13   0 -19    0.28    2.68
 -13   0 -20    2.22    2.80
 -13   0 -21   -0.38    1.87
 -13   0 -22   -1.57    2.05
 -13   0 -23    1.91    2.11
 -13   0 -24    0.10    1.61
 -13   0 -25    1.34    1.47
 -13   0 -26    2.64    1.78
 -13   0 -27    0.57    1.10
 -13   0 -28    0.09    1.14
 -14   0   0    1.72    2.85
 -14   0   0    3.82    2.78
 -14   0   1   38.79    6.63
 -14   0  -1   38.28    6.36
 -14   0   1   43.31    7.07
 -14   0  -1   37.22    6.18
 -14   0   2   20.27    7.20
 -14   0  -2   16.56    4.40
 -14   0  -2   11.28    3.66
 -14   0  -3  720.88   28.02
 -14   0  -3  740.25   26.70
 -14   0   3  787.08   30.83
 -14   0  -4   85.58    9.73
 -14   0  -4   78.52    9.30
 -14   0  -5  280.11   17.57
 -14   0  -5  299.24   16.61
 -14   0  -6    6.63    2.71
 -14   0  -6    4.38    2.63
 -14   0  -7   10.02    3.30
 -14   0  -7    5.61    2.46
 -14   0  -8  104.16   10.98
 -14   0  -8  113.60   10.24
 -14   0  -9    1.06    1.81
 -14   0  -9    8.16    3.41
 -14   0 -10    0.67    1.88
 -14   0 -11   76.13    9.94
 -14   0 -12   79.83   10.09
 -14   0 -13   27.10    5.98
 -14   0 -14   51.35    8.66
 -14   0  14   39.79    7.25
 -14   0  15   50.50    7.48
 -14   0 -15   63.45    9.29
 -14   0 -16   68.55    9.86
 -14   0  16   67.73    8.56
 -14   0  17  107.62   10.33
 -14   0 -17  106.56   12.26
 -14   0  18    0.75    1.58
 -14   0 -18    5.63    3.75
 -14   0 -19   94.50   11.23
 -14   0  19  102.96    9.33
 -14   0 -20   10.88    3.76
 -14   0 -21  129.33   12.31
 -14   0 -22   30.66    5.93
 -14   0 -23    5.21    2.41
 -14   0 -24  304.00   16.12
 -14   0 -25   29.11    4.87
 -14   0 -26   -0.62    1.50
 -14   0 -27    3.49    1.54
 -15   0   0   -0.61    2.38
 -15   0   0   -0.41    1.95
 -15   0  -1   -0.83    2.08
 -15   0  -1    1.38    2.31
 -15   0   1    1.49    2.44
 -15   0  -2   -0.13    1.78
 -15   0  -2    2.92    2.58
 -15   0   2    0.52    2.12
 -15   0   3    2.56    2.92
 -15   0  -3    2.38    2.02
 -15   0  -3    3.07    2.62
 -15   0  -4    0.44    2.08
 -15   0   4   -0.13    2.81
 -15   0  -4    0.37    1.89
 -15   0   5    1.69    2.34
 -15   0  -5    3.89    3.01
 -15   0  -5    0.98    1.77
 -15   0   6    0.04    2.05
 -15   0  -6    3.00    2.17
 -15   0  -6    0.53    1.87
 -15   0  -7    0.77    1.98
 -15   0  -7   -0.49    1.32
 -15   0   7    1.54    2.23
 -15   0  -8   -1.93    2.05
 -15   0   8    3.26    2.83
 -15   0  -9    0.34    1.98
 -15   0   9   -0.95    2.44
 -15   0  -9   -0.06    1.27
 -15   0  10   -1.14    2.44
 -15   0 -10   -6.66    3.28
 -15   0  11   -1.26    2.28
 -15   0 -11   -0.05    2.33
 -15   0  12   -0.07    2.23
 -15   0 -12   -1.06    1.90
 -15   0 -13    3.34    2.36
 -15   0  13   -3.82    3.09
 -15   0 -14   -0.32    1.78
 -15   0  14    0.05    1.82
 -15   0  15   -2.17    1.92
 -15   0 -15   -1.77    3.40
 -15   0  16   -1.85    2.43
 -15   0 -16   -0.16    1.98
 -15   0 -17   -5.14    2.91
 -15   0  17    1.16    1.99
 -15   0 -18   -1.31    1.78
 -15   0  18   -0.32    1.90
 -15   0  19   -4.22    2.15
 -15   0 -19    0.72    1.75
 -15   0 -20    0.76    2.14
 -15   0 -21    1.47    1.77
 -15   0 -22   -4.10    2.18
 -15   0 -23    0.27    1.24
 -15   0 -24   -0.91    1.31
 -15   0 -25    0.07    1.02
 -16   0   0 1254.63   38.82
 -16   0   1  796.51   31.99
 -16   0  -1  809.33   30.46
 -16   0   2   64.05   11.60
 -16   0  -2   74.49   10.53
 -16   0  -3    9.37    4.27
 -16   0   3   12.81    4.98
 -16   0  -4  225.25   16.06
 -16   0   4  228.86   18.02
 -16   0  -4  212.44   14.62
 -16   0  -5  122.72   11.00
 -16   0  -5  135.52   12.38
 -16   0   5  126.64   13.84
 -16   0  -6  307.64   18.92
 -16   0   6  309.10   21.39
 -16   0  -6  298.81   16.76
 -16   0  -7  172.52   14.25
 -16   0   7  150.55   15.12
 -16   0  -7  152.65   11.72
 -16   0  -8   32.57    6.70
 -16   0  -8   29.63    5.00
 -16   0   8   26.15    6.32
 -16   0  -9  171.48   14.46
 -16   0   9  153.89   14.89
 -16   0  10   53.30    8.73
 -16   0 -10   59.91    8.61
 -16   0 -11    4.63    2.81
 -16   0  11    2.64    2.97
 -16   0  12   71.01    9.59
 -16   0 -12   75.14    9.76
 -16   0 -13  102.73   11.17
 -16   0  13  104.25   11.04
 -16   0  14  614.66   25.81
 -16   0 -14  653.79   28.04
 -16   0 -15  101.47   11.03
 -16   0  15  104.61   10.27
 -16   0  16   55.46    7.07
 -16   0 -16   57.50    8.35
 -16   0  17   14.90    3.63
 -16   0 -17   12.23    3.80
 -16   0  18  163.24   10.94
 -16   0 -18  164.54   13.14
 -16   0 -19    5.97    2.94
 -16   0  19   -0.16    1.98
 -16   0 -20   21.02    4.40
 -16   0 -21   58.19    6.77
 -16   0 -22    5.44    2.23
 -16   0 -23    5.57    1.96
 -17   0   0   -0.11    2.25
 -17   0  -1    0.44    2.12
 -17   0   1    1.89    2.49
 -17   0  -2    0.14    2.36
 -17   0   2   -0.93    2.43
 -17   0  -3    1.06    1.65
 -17   0   3    0.83    2.63
 -17   0  -4    0.96    2.47
 -17   0   4   -0.88    2.45
 -17   0  -4    0.23    1.71
 -17   0  -5    0.11    1.66
 -17   0  -5    1.23    1.94
 -17   0   5   -1.45    2.44
 -17   0   6   -0.67    2.97
 -17   0  -6   -2.20    1.82
 -17   0  -6    1.74    1.70
 -17   0   7   -4.00    3.31
 -17   0  -7    0.45    1.35
 -17   0  -7   -0.14    1.84
 -17   0  -8   -0.07    1.87
 -17   0   8   -0.80    2.73
 -17   0   9    0.36    2.65
 -17   0  -9    1.01    2.27
 -17   0 -10   -2.69    2.30
 -17   0  10   -1.59    2.73
 -17   0  11   -1.78    3.26
 -17   0 -11    0.40    2.79
 -17   0 -12    1.63    1.87
 -17   0  12    0.70    2.19
 -17   0 -13    0.18    1.78
 -17   0  13    2.89    2.87
 -17   0 -14   -0.52    2.29
 -17   0  14    0.60    2.38
 -17   0 -15    2.62    1.89
 -17   0  15   -2.34    2.15
 -17   0 -16   -3.59    2.49
 -17   0  16   -1.00    1.53
 -17   0  17   -1.55    1.74
 -17   0 -17    0.67    1.99
 -17   0  18   -1.45    1.48
 -17   0 -18   -0.51    1.37
 -17   0 -19   -2.35    2.11
 -17   0  19    0.66    1.13
 -17   0 -20   -0.85    1.58
 -17   0 -21   -2.94    1.52
 -18   0   0    2.08    2.84
 -18   0  -1   18.46    4.75
 -18   0   1   15.65    6.20
 -18   0   2  184.07   14.96
 -18   0  -2  178.11   13.40
 -18   0  -3   30.27    5.47
 -18   0   3   45.37    8.44
 -18   0   4    9.04    4.17
 -18   0  -4   19.35    4.52
 -18   0  -5  226.86   13.73
 -18   0   5  238.09   17.59
 -18   0   6  142.97   13.77
 -18   0   7    9.85    3.20
 -18   0  -8   81.02    9.35
 -18   0   8   59.35    8.58
 -18   0   9  236.47   17.06
 -18   0  -9  288.26   17.03
 -18   0  10    7.18    3.29
 -18   0 -10    5.03    2.52
 -18   0  11   34.96    6.22
 -18   0 -11   38.60    6.15
 -18   0  12   15.62    4.24
 -18   0 -12   19.50    4.55
 -18   0 -13  180.29   12.92
 -18   0  13  176.65   12.56
 -18   0 -14    8.82    2.73
 -18   0  14    5.89    2.50
 -18   0  15  202.40   11.88
 -18   0 -15  208.06   12.99
 -18   0 -16    4.16    1.48
 -18   0  16    9.78    2.71
 -18   0  17    4.64    1.83
 -18   0 -17    5.12    1.80
 -18   0  18   28.14    3.54
 -18   0 -18   43.14    5.04
 -19   0   0    1.04    1.91
 -19   0   1   -1.03    2.33
 -19   0  -1   -0.84    2.62
 -19   0  -2   -1.94    2.21
 -19   0   2    2.31    2.78
 -19   0  -3   -0.20    1.59
 -19   0   3   -1.28    1.80
 -19   0   4   -1.69    2.18
 -19   0   5   -0.12    2.04
 -19   0   6   -1.55    2.88
 -19   0   7    0.02    2.02
 -19   0   8    1.05    2.19
 -19   0   9    0.23    1.91
 -19   0  10   -1.41    2.00
 -19   0  11   -1.37    1.84
 -19   0  12   -0.97    1.92
 -19   0  13    0.43    1.24
 -19   0  14   -0.15    1.28
 -19   0  15   -0.47    1.40
 -19   0  16    1.35    1.15
 -20   0   0   84.26    8.13
 -20   0   1   13.53    4.46
 -20   0   2    9.23    3.65
 -20   0   3   23.06    4.71
 -20   0   4   28.73    5.15
 -20   0   5    1.96    1.80
 -20   0   6  149.50   11.29
 -20   0   7   58.21    7.05
 -20   0   8   79.07    7.96
 -20   0   9    5.93    2.34
 -20   0  10    6.79    2.70
 -20   0  11   30.77    4.50
 -20   0  12  259.79   11.80
 -20   0  13    2.42    1.39
   0  -1   0   10.87    1.24
   0  -1   1    0.26    0.36
   0  -1   2  414.42    6.81
   0   1   2  409.77    9.46
   0   1   3    0.11    0.78
   0   1   4 7673.91   45.38
   0   1   5   -0.46    1.08
   0   1   6 1027.41   19.93
   0   1   7    0.59    1.42
   0   1  -7    0.57    0.37
   0   1   8 5108.21   51.15
   0   1   9    0.65    1.57
   0   1  10 3634.30   52.12
   0   1  11   -0.01    1.74
   0   1  12  428.16   19.91
   0   1  13   -0.76    2.65
   0   1  14   22.06    4.82
   0   1  15    0.56    2.58
   0   1  16 1159.99   38.31
   0   1  17   -2.25    3.22
   0   1  18  797.76   34.60
   0   1  19   -0.38    2.19
   0  -1  20    4.45    2.04
   0   1  20    0.86    3.49
   0   1  21    0.06    1.82
   0   1  21    1.26    3.80
   0  -1  21    3.96    2.50
   0   1  22  612.64   24.94
   0   1  22  587.44   33.83
   0  -1  22  602.64   25.12
   0   1  23   -2.10    4.90
   0   1  23   -3.23    2.23
   0  -1  23    1.49    1.93
   0   1  24  101.28   10.69
   0  -1  24   98.98   10.66
   0  -1  25    0.44    1.96
   0   1  25   -0.83    1.95
   0   1  26   12.51    4.14
   0  -1  26   11.94    4.55
   0   1  27   -1.34    2.82
   0  -1  27    1.37    2.21
   0  -1  28   39.01    6.90
   0   1  28   39.99    7.14
   0  -1  29   -0.68    1.92
   0   1  29    0.11    2.06
   0  -1  30   39.32    6.90
   0   1  30   42.06    7.20
   0  -1  31   -1.24    2.80
   0   1  31   -0.16    1.76
   0   1  32  121.56   11.09
   0  -1  32  119.92   11.20
   0  -1  33   -1.37    2.43
   0   1  33   -0.18    1.90
   0   1  34  187.26   12.19
   0  -1  34  172.12   11.92
   0  -1  35    0.23    1.42
   0  -1  36   24.98    3.78
  -1  -1   0  973.39   14.56
  -1  -1  -1 1342.49   17.52
  -1  -1   1 1302.83   16.22
  -1  -1   2 1262.98   16.27
  -1   1   2 1358.11   15.40
  -1   1   3  693.39   12.51
  -1  -1   3  734.95   12.94
  -1   1   4  613.21   13.24
   1   1   4  473.57   11.89
   1   1   5  234.90    8.89
  -1   1   5  253.61    9.43
  -1   1   6  200.26    9.26
   1   1   6  186.74    8.52
  -1   1   7  736.89   19.20
   1   1   7  782.91   18.91
   1   1   8 1031.26   22.57
  -1   1  -8 1017.67   14.37
  -1   1   9  347.74   15.74
  -1   1  -9  347.83    9.06
  -1   1 -10   11.89    1.94
  -1   1  10   10.91    3.54
   1   1  10    7.45    2.60
  -1   1  11  422.38   19.15
  -1   1 -11  413.65   11.35
   1   1  11  451.57   18.81
   1   1  12  700.84   25.34
  -1   1  12  630.67   24.27
  -1   1 -12  663.88   15.10
  -1   1  13  452.10   21.78
  -1   1 -13  458.16   13.10
   1   1  13  439.52   20.84
  -1   1  14  106.13   10.98
   1   1  14   99.76   10.38
  -1   1  15   25.17    5.73
   1   1  15   31.83    6.25
   1   1  16   60.28    9.09
  -1   1  16   59.45    9.03
   1   1  17   52.78    8.58
  -1   1  17   64.37    9.71
  -1   1  18   38.61    7.52
   1   1  18   50.78    9.11
  -1   1  19  165.99   16.41
   1   1  19  159.58   16.24
   1   1  20  122.33   14.62
   1  -1  20  116.10   10.22
  -1   1  20  109.14   13.78
  -1  -1  20  115.20   10.20
   1   1  21   22.09    6.92
  -1   1  21   15.20    3.86
   1   1  21   11.29    3.72
  -1  -1  21   14.25    4.03
  -1   1  21   14.48    5.18
   1  -1  21   14.12    3.85
   1   1  22   23.13    5.05
   1  -1  22   21.98    5.15
  -1   1  22   24.80    7.45
   1   1  22   25.89    7.11
  -1   1  22   26.07    5.38
  -1  -1  22   19.36    4.33
  -1   1  23   95.03   10.33
   1   1  23  106.01   10.65
  -1   1  23  101.90   14.66
   1  -1  23  104.81   10.73
   1   1  23   91.24   13.99
  -1  -1  23  111.70   11.04
   1  -1  24   58.08    8.12
   1   1  24   64.70    8.44
  -1  -1  24   57.39    8.18
  -1   1  24   64.47    8.59
   1   1  24   68.61   12.18
  -1   1  25   12.24    3.99
   1   1  25    8.89    3.00
   1  -1  25    8.98    3.68
   1   1  25    4.91    4.28
  -1  -1  25   11.36    3.68
  -1  -1  26    3.45    2.90
   1   1  26    4.65    2.15
  -1   1  26   12.77    4.42
   1  -1  26    6.94    3.30
  -1   1  27    3.11    2.19
   1   1  27    6.65    2.77
   1  -1  27    7.33    3.74
  -1  -1  27    4.43    2.73
  -1   1  28   32.06    6.31
   1   1  28   34.06    6.42
  -1  -1  28   33.71    6.66
   1  -1  28   33.80    6.37
  -1  -1  29   80.08   10.06
   1   1  29   79.84    9.69
  -1   1  29   71.11    9.43
   1  -1  29   69.41    9.33
  -1   1  30   56.53    8.30
   1   1  30   39.15    6.59
  -1  -1  30   47.82    7.63
   1  -1  30   55.25    8.40
  -1  -1  31    7.16    3.57
   1   1  31   10.01    3.48
  -1   1  31    9.22    3.95
   1  -1  31    8.82    3.87
  -1  -1  32    3.09    2.12
  -1   1  32   -0.73    2.08
   1  -1  32    2.90    1.78
   1  -1  33    6.54    2.51
  -1   1  33    5.10    2.09
  -1  -1  33    7.61    3.12
   1   1  33    4.75    2.38
  -1  -1  34    0.08    1.90
   1  -1  34    0.59    1.65
   1   1  34   -1.29    1.35
  -1   1  34   -0.87    1.79
  -1  -1  35   -0.43    1.62
   1  -1  35    0.19    1.43
  -1  -1  36    0.70    1.39
   1  -1  36    1.90    1.45
  -2   1   0   32.32    1.63
  -2  -1   0   29.80    3.23
  -2  -1   1  110.67    5.06
  -2  -1   1  106.52    5.74
  -2   1   1  102.76    3.66
  -2   1   2  149.83    5.41
  -2  -1   2  137.20    6.51
  -2   1   3 2832.69   27.71
  -2  -1   3 2762.35   29.31
   2   1   4  496.20   13.29
  -2   1   4  499.74   13.26
  -2  -1   4  499.38   13.01
  -2   1   5 4729.43   45.65
   2   1   5 5375.04   43.48
   2   1   6  552.85   15.06
  -2   1   6  705.69   19.02
  -2   1   7 7026.86   66.56
   2   1   7 7166.54   56.73
   2   1   8  150.94    8.73
   2  -1   8  149.57    8.88
  -2   1   8  156.61   10.41
  -2   1  -9  158.78    7.75
   2  -1   9  177.29   10.34
  -2   1   9  165.20   11.30
   2   1   9  144.34    9.02
   2   1  10   56.58    6.17
  -2   1  10   61.24    7.31
   2  -1  10   55.24    6.14
  -2   1 -10   53.99    4.74
  -2   1 -11   39.99    4.28
   2  -1  11   45.44    6.03
   2   1  11   36.74    5.50
  -2   1  11   47.95    6.90
  -2   1 -12  303.44   12.00
   2  -1  12  295.67   15.73
  -2   1  12  321.98   17.84
   2   1  12  290.98   15.74
  -2   1 -13  941.87   21.69
   2   1  13  927.94   30.48
   2  -1  13  955.65   29.44
  -2   1  13  935.26   31.59
  -2   1  14   10.47    3.83
   2   1  14   12.09    3.66
  -2   1 -14   13.15    3.14
  -2   1  15  503.85   25.40
   2   1  15  469.36   23.62
   2   1  16    0.83    2.50
  -2   1  16    0.37    2.53
  -2   1  17  178.25   16.21
   2   1  17  185.40   16.28
   2   1  18  185.50   16.58
  -2   1  18  212.33   18.14
   2   1  19  430.39   26.48
  -2   1  19  436.33   26.77
   2   1  20   85.71   12.46
   2  -1  20   80.60    8.55
  -2  -1  20   75.96    8.47
  -2   1  20   90.38    9.51
  -2   1  20   76.29   11.62
  -2  -1  21   38.80    6.39
   2  -1  21   41.58    6.46
  -2   1  21   44.19    9.58
   2   1  21   41.10    6.39
   2   1  21   45.09    9.53
  -2   1  21   41.09    6.54
  -2  -1  22  124.22   11.44
   2   1  22  116.26   15.32
  -2   1  22  132.89   12.05
   2   1  22  110.06   10.54
  -2   1  22  122.03   15.96
   2  -1  22  113.24   10.90
  -2  -1  23  167.37   13.63
   2   1  23  174.06   19.04
  -2   1  23  167.78   13.71
   2  -1  23  171.78   13.84
   2   1  23  163.12   13.08
   2   1  24   53.02    7.60
  -2  -1  24   57.95    8.23
   2  -1  24   50.40    7.56
  -2   1  24   54.59    8.08
   2   1  24   55.57   11.10
   2  -1  25    8.82    3.19
  -2   1  25    8.35    3.38
   2   1  25    7.31    2.81
  -2  -1  25    7.46    2.91
   2   1  25   17.18    6.34
   2   1  26   71.78    9.02
  -2  -1  26   69.53    9.28
   2  -1  26   65.82    8.98
  -2   1  26   69.76    9.26
   2   1  27    5.31    2.50
  -2   1  27    4.47    3.00
  -2  -1  27    6.16    2.88
   2  -1  27    6.08    2.96
  -2   1  28   40.38    7.24
   2  -1  28   39.31    7.00
   2   1  28   34.02    6.44
  -2  -1  28   32.17    6.42
   2  -1  29   12.26    3.78
  -2   1  29   14.84    4.65
   2   1  29    9.20    3.35
  -2  -1  29    9.10    3.25
  -2   1  30   82.88    9.99
   2   1  30   73.60    8.89
  -2  -1  30   75.59    9.54
   2  -1  30   68.30    8.67
  -2  -1  31  282.02   17.87
  -2   1  31  278.07   17.60
   2  -1  31  277.15   17.02
   2   1  31  296.76   17.04
  -2  -1  32    7.08    2.82
   2  -1  32    5.61    2.42
  -2   1  32    5.81    3.35
  -2  -1  33   52.00    7.26
   2  -1  33   55.47    6.91
  -2   1  33   53.11    7.02
  -2   1  34    8.33    3.19
  -2  -1  34    3.75    2.02
   2  -1  34    3.11    2.08
  -2  -1  35   32.45    5.02
   2  -1  35   24.03    3.86
  -2  -1  36    3.15    1.54
  -3  -1   0 1600.46   23.31
  -3  -1   1 1776.79   24.85
  -3   1   1 1760.66   16.75
  -3   1   2 1417.11   18.76
  -3   1  -2 1416.20   16.42
  -3   1   3  418.13   11.58
  -3   1  -3  373.27    8.35
  -3   1  -4   35.92    2.75
   3   1   4   40.95    4.27
  -3  -1   4   41.82    4.35
  -3   1   4   35.75    3.89
   3   1   5  189.35    8.86
  -3   1  -5  192.70    6.72
  -3   1   5  213.33   10.05
  -3   1  -6   97.38    5.21
   3  -1   6  103.90    6.11
   3   1   6  115.50    7.21
  -3   1   6  105.77    7.69
   3  -1   7   63.66    5.33
   3   1   7   73.22    5.95
  -3   1   7   59.87    6.29
  -3   1   8   11.33    3.14
   3  -1   8   14.53    2.91
   3   1   8   12.40    2.78
   3   1   9    2.53    1.84
   3  -1   9    2.34    1.60
  -3   1   9    3.13    2.22
  -3   1  10   90.99    9.09
   3   1  10   92.69    7.81
   3  -1  10   93.04    7.83
   3   1  11  325.60   15.57
  -3   1  11  347.02   18.78
   3  -1  11  317.84   15.02
  -3   1 -12  524.52   18.10
   3   1  12  521.64   20.96
  -3   1  12  596.90   24.82
   3  -1  12  590.18   21.67
   3  -1  13  615.59   23.42
  -3   1 -13  581.12   19.40
  -3   1  13  655.78   27.21
   3   1  13  627.57   25.14
   3   1  14  400.26   21.24
  -3   1  14  383.00   22.02
  -3   1 -14  348.81   15.51
   3  -1  14  361.76   18.77
   3   1  15  273.89   18.25
  -3   1  15  250.88   18.13
  -3   1  16  203.59   17.15
   3   1  16  197.58   16.15
  -3   1  17  180.64   16.47
   3   1  17  180.85   16.17
   3   1  18  196.42   17.58
  -3   1  18  205.04   18.08
  -3   1  19   88.68   12.44
   3   1  19  105.93   13.34
  -3   1  20   29.69    7.56
   3  -1  20   31.73    5.11
  -3   1  20   30.02    5.72
   3   1  20   27.91    7.31
  -3  -1  20   33.61    5.81
  -3  -1  21    8.20    3.17
   3   1  21   15.61    5.91
   3  -1  21    8.10    2.33
  -3   1  21   10.39    3.46
   3   1  22  160.44   18.06
  -3   1  22  157.27   13.33
  -3  -1  22  164.41   13.32
   3  -1  22  162.81   12.87
   3  -1  23  251.37   16.58
  -3   1  23  256.73   17.31
   3   1  23  255.32   23.10
  -3  -1  23  259.40   16.93
   3  -1  24  130.06   12.23
   3   1  24  133.94   17.47
  -3   1  24  122.62   12.24
  -3  -1  24  124.59   11.95
  -3  -1  25   10.36    4.05
   3  -1  25   16.58    4.58
   3   1  25   12.91    4.77
  -3   1  25   13.97    4.30
  -3   1  26   15.97    4.76
  -3  -1  26   10.86    3.72
   3  -1  26   15.95    4.71
  -3  -1  27   40.46    7.13
   3  -1  27   46.02    7.47
  -3   1  27   37.85    7.00
   3  -1  28   22.88    5.45
  -3   1  28   17.75    5.01
  -3  -1  28   22.72    5.43
  -3  -1  29   -0.04    2.08
   3  -1  29   -5.32    2.87
   3  -1  30    6.45    2.97
  -3  -1  30    6.91    3.27
  -3   1  30    4.57    3.22
  -3  -1  31    1.35    2.15
  -3   1  31   -3.16    2.48
   3  -1  31   -5.26    2.75
   3  -1  32    3.75    1.84
  -3  -1  32    7.87    3.53
  -3   1  32    5.19    3.17
   3  -1  33    9.50    2.79
  -3   1  33    9.91    3.52
  -3  -1  33    9.98    3.18
   3  -1  34   51.79    5.96
  -3  -1  34   65.93    7.46
   3  -1  35   38.18    4.45
  -3  -1  35   42.23    5.58
  -3  -1  36    2.21    1.09
  -4  -1   0    9.38    2.54
  -4   1  -1 1108.70   18.57
  -4  -1  -1 1045.09   24.35
  -4   1  -2 2864.23   28.92
  -4  -1  -2 3075.62   38.22
  -4   1  -3   18.31    2.41
  -4   1   3   23.21    2.82
  -4  -1  -3   21.17    3.71
  -4   1  -4 1142.59   17.99
  -4  -1  -4 1196.25   25.47
  -4   1   4 1182.86   21.93
   4   1   5  238.35   10.44
  -4  -1  -5  245.51   12.33
  -4   1   5  243.72   10.94
  -4   1  -5  214.25    8.17
   4  -1   6  182.77    7.30
   4   1   6  166.77    9.13
  -4   1  -6  175.76    7.56
  -4   1   6  184.30   10.29
  -4  -1  -6  194.90   11.33
   4   1   7  838.80   20.81
   4  -1   7  785.50   17.30
  -4  -1  -7  883.63   24.83
  -4   1  -7  782.21   17.32
  -4   1   7  860.42   24.12
  -4   1   8  340.23   15.97
  -4   1  -8  341.48   12.16
  -4  -1  -8  335.35   15.94
   4   1   8  327.30   13.63
   4  -1   8  336.05   12.46
  -4   1   9  574.22   21.74
   4  -1   9  564.92   17.43
  -4   1  -9  627.60   17.73
   4   1   9  567.04   18.95
  -4   1  10  139.62   11.36
   4   1  10  140.85    9.87
  -4   1 -10  165.39    9.87
   4  -1  10  132.84    9.18
   4   1  11   82.62    8.08
  -4   1  11   96.22    9.99
   4  -1  11   93.67    8.13
  -4   1  12  237.88   16.17
   4  -1  12  235.88   13.55
   4   1  12  222.98   13.88
   4  -1  13    2.72    2.40
  -4   1  13    1.23    2.44
   4   1  13    2.19    1.95
  -4   1  14  194.30   15.78
   4  -1  14  188.85   13.71
   4   1  14  199.52   15.47
   4  -1  15  206.71   14.96
  -4   1  15  196.30   16.43
   4   1  15  213.92   16.57
   4   1  16  896.71   35.27
  -4   1  16  920.68   36.73
  -4   1  17   10.93    4.63
   4   1  17   15.47    5.27
   4   1  18  217.96   18.52
  -4  -1 -19   78.14   10.69
  -4  -1  19   77.93    8.59
   4   1  19   76.81   11.66
  -4   1  19   74.35    8.93
   4   1  20  448.68   28.61
  -4  -1  20  447.22   20.95
  -4  -1 -20  416.47   24.65
  -4   1  20  428.83   21.82
   4  -1  20  428.74   19.38
   4   1  21  230.49   21.15
  -4   1  21  212.81   15.61
  -4  -1  21  215.22   14.75
   4  -1  21  211.91   14.31
   4   1  22  738.09   38.81
  -4  -1  22  736.64   28.03
   4  -1  22  700.23   26.97
  -4   1  22  687.43   28.44
   4  -1  23    2.94    2.43
  -4   1  23    7.94    3.50
   4   1  23    6.30    4.02
  -4  -1  23    4.40    2.20
  -4  -1  24    8.37    3.78
   4  -1  24    7.65    3.01
   4   1  24    7.72    4.90
  -4   1  24    7.63    3.34
  -4  -1 -24    1.85    4.82
  -4  -1  25   36.88    6.80
  -4   1  25   48.98    7.88
   4   1  25   51.52   11.46
   4  -1  25   36.23    6.62
  -4  -1 -25   69.22   11.99
  -4   1  26    4.99    3.02
   4  -1  26    1.06    1.69
  -4  -1  26    1.37    2.90
  -4   1  27   71.83    9.58
   4  -1  27   85.36   10.09
  -4  -1  27   73.32    9.44
  -4   1  28   91.53   10.90
  -4  -1  28   86.65   10.23
   4  -1  28   92.51   10.16
  -4  -1  29   59.43    8.46
   4  -1  29   57.97    7.87
  -4   1  29   70.30    9.20
  -4  -1  30   89.90   10.25
  -4   1  30   82.96    9.84
   4  -1  30  101.85   10.06
  -4   1  31   82.56    9.57
   4  -1  31   76.24    8.31
  -4  -1  31   83.62    9.67
  -4   1  32    6.73    3.47
   4  -1  32   -0.98    1.60
  -4  -1  32    4.51    3.05
   4  -1  33   24.87    4.17
  -4  -1  33   31.86    5.55
  -4   1  33   29.56    5.16
  -4  -1  34  301.90   15.50
  -4  -1  35   14.11    3.23
  -4  -1  36   38.63    4.67
  -5  -1  -1  135.15    9.30
  -5  -1  -1  135.24   10.15
  -5   1  -1  157.81    8.21
  -5  -1  -2  132.55    9.15
  -5   1  -2  141.33    7.65
  -5  -1  -2  133.45    9.61
  -5  -1   3  145.30    9.76
  -5  -1  -3  132.30    9.58
  -5  -1  -3  125.10    9.14
  -5   1  -3  132.73    7.23
  -5  -1  -4  204.95   12.00
  -5  -1   4  199.91   11.39
  -5   1  -4  199.00    8.79
  -5  -1  -4  210.23   12.07
   5   1   4  195.50    9.90
   5   1   5  261.23   11.45
  -5   1  -5  275.90   10.55
  -5  -1  -5  288.17   14.41
  -5  -1  -5  317.14   14.98
  -5  -1   5  317.81   14.63
  -5  -1  -6  207.27   12.41
  -5  -1  -6  219.48   13.06
  -5   1  -6  199.10    9.08
   5   1   6  209.27   10.52
   5  -1   6  203.85    7.07
   5  -1   7  261.04    9.34
  -5  -1  -7  268.56   14.59
  -5  -1  -7  265.39   15.11
   5   1   7  247.86   11.75
  -5   1  -7  261.74   10.80
  -5  -1  -8  391.27   18.32
  -5  -1  -8  402.16   19.15
  -5   1  -8  367.77   13.34
   5   1   8  375.22   15.12
   5  -1   8  386.07   12.77
  -5   1   9  141.25   11.08
   5  -1   9  133.17    8.27
   5   1   9  131.04    9.53
  -5   1  -9  134.80    8.64
  -5  -1  -9  121.78   11.34
  -5  -1  -9  150.69   11.92
   5  -1  10  142.17    9.23
  -5  -1 -10  156.43   12.60
   5   1  10  146.84   10.40
  -5  -1 -10  137.87   12.15
  -5   1  10  135.09   11.40
  -5   1 -10  163.20   10.00
  -5  -1 -11   46.59    6.98
   5   1  11   47.44    6.35
  -5   1  11   42.00    6.86
  -5  -1 -11   29.58    6.80
   5  -1  11   47.01    5.76
  -5   1 -11   47.65    5.86
  -5   1 -12   15.33    3.86
   5   1  12   12.22    3.55
  -5  -1 -12   16.12    4.51
  -5  -1 -12    2.97    2.86
   5  -1  12   11.80    3.41
  -5  -1 -13  133.12   12.80
  -5   1 -13  134.75   11.31
   5   1  13  114.63   10.83
   5  -1  13  119.15   10.14
  -5  -1 -13  109.98   12.15
   5  -1  14  134.44   11.30
   5   1  14  142.77   12.92
  -5   1 -14  147.07   12.34
  -5  -1 -14  135.93   13.52
  -5  -1 -14  141.79   14.11
  -5  -1 -15  147.16   14.49
   5   1  15  155.42   14.51
  -5   1 -15  157.81   13.65
  -5  -1 -15  152.94   14.81
  -5   1 -16   86.95   10.93
  -5  -1 -16  116.25   13.21
  -5  -1 -16  112.30   13.06
   5   1  16  130.24   13.75
  -5   1 -17    2.41    1.98
  -5  -1 -17    1.94    3.13
   5   1  17    0.81    2.08
  -5  -1 -17    6.23    4.15
  -5  -1 -18  124.62   14.52
  -5   1  18  120.27   11.61
  -5  -1 -18  101.40   12.96
   5   1  18  113.85   13.70
  -5  -1  19  191.51   13.83
  -5   1  19  203.32   15.32
  -5  -1 -19  165.90   16.71
  -5  -1 -19  205.23   19.14
   5   1  19  187.95   18.14
  -5  -1  20   90.73    9.71
   5  -1  20   71.59    8.17
   5   1  20   83.37   12.62
  -5  -1 -20   87.51   13.04
  -5  -1 -20   63.55   10.23
  -5   1  20   94.97   10.66
  -5   1  21   64.04    8.94
   5   1  21   54.71   10.93
   5  -1  21   59.63    7.70
  -5  -1 -21   60.90   11.20
  -5  -1  21   63.18    8.26
  -5  -1 -21   32.45    7.06
  -5  -1  22   42.23    7.06
   5   1  22   40.41    9.55
   5  -1  22   28.64    5.43
  -5   1  22   36.34    6.86
  -5  -1 -22   31.61    7.99
  -5   1  23   15.52    4.95
   5   1  23    9.19    4.61
  -5  -1  23   12.49    4.42
  -5  -1 -23    7.76    3.86
   5  -1  23   13.48    3.55
  -5   1  24   13.82    4.70
   5   1  24    6.07    3.47
  -5  -1  24   10.47    3.80
  -5  -1 -24   11.13    4.89
   5  -1  24    9.44    3.36
   5  -1  25   46.92    7.48
  -5  -1  25   38.71    7.04
  -5   1  25   39.95    7.27
  -5  -1  26   28.33    6.10
  -5   1  26   38.40    6.91
   5  -1  26   44.60    7.17
  -5   1  27   73.86    9.73
   5  -1  27   65.88    8.54
  -5  -1  27   61.84    8.70
  -5   1  28   35.89    6.78
  -5  -1  28   38.68    6.98
   5  -1  28   39.75    6.69
   5  -1  29    3.30    2.48
  -5  -1  29    5.23    3.10
  -5   1  29    7.00    3.38
   5  -1  30   11.11    3.53
  -5  -1  30   12.34    4.00
  -5   1  30    6.94    2.90
  -5  -1  31    5.89    3.24
  -5   1  31    2.04    1.82
  -5   1  32    0.59    1.86
  -5  -1  32   -1.13    1.98
  -5  -1  33   10.48    3.40
  -5  -1  34    7.96    2.75
  -5  -1  35   15.21    3.40
  -5  -1 -36   10.83    2.56
  -5  -1  36   13.73    2.72
  -6  -1   0   51.15    6.41
  -6   1  -1  726.41   19.03
  -6  -1  -1  679.56   22.44
  -6   1  -2  694.77   18.78
  -6  -1   2  703.68   23.34
  -6  -1  -2  726.37   23.42
  -6   1  -3   38.58    4.49
  -6  -1  -3   30.92    5.38
  -6  -1  -3   36.79    5.40
  -6  -1   3   36.34    5.47
  -6  -1  -4  154.11   11.07
  -6   1  -4  162.06    9.08
   6   1   4  164.72    9.70
  -6  -1   4  172.40   11.38
  -6  -1  -4  167.94   11.97
   6   1   5  549.29   17.54
  -6  -1  -5  654.28   23.35
  -6  -1   5  659.35   22.86
  -6  -1  -5  568.31   22.62
  -6   1  -5  576.06   16.84
  -6  -1  -6   -2.16    2.52
  -6   1  -6    1.62    0.99
   6   1   6    3.15    1.68
  -6  -1  -6    0.36    1.65
   6  -1   7    6.10    1.39
  -6   1  -7    4.36    1.70
  -6  -1  -7    4.64    3.12
  -6  -1  -7    4.01    2.49
   6   1   7    2.00    1.57
  -6  -1  -8  309.67   17.32
   6   1   8  281.91   13.42
   6  -1   8  299.93   10.64
  -6  -1  -8  306.50   18.18
  -6   1  -8  277.14   12.52
  -6  -1  -9    3.67    3.09
  -6   1  -9    3.22    1.87
   6  -1   9    4.24    1.48
   6   1   9    3.87    2.05
  -6  -1  -9    3.64    2.31
  -6   1 -10  126.26    9.31
   6   1  10  116.79    9.37
   6  -1  10  133.32    8.68
  -6  -1 -10  143.11   12.73
   6  -1  11    0.99    1.60
  -6  -1 -11    1.88    2.20
  -6  -1 -11    1.99    2.19
   6   1  11   -0.13    1.60
  -6   1 -11    3.15    1.99
  -6   1 -12  366.76   17.52
  -6  -1 -12  424.68   23.20
   6  -1  12  383.78   16.89
   6   1  12  361.79   18.45
  -6  -1 -12  364.81   22.41
  -6  -1 -13   93.62   11.24
  -6  -1 -13   74.29   10.81
   6  -1  13   85.35    8.53
   6   1  13   82.73    9.16
  -6   1 -13   87.99    9.13
  -6  -1 -14    8.74    4.05
  -6   1 -14   13.65    3.62
   6   1  14   17.79    4.75
  -6  -1 -14   10.38    4.47
  -6   1 -15  134.56   12.67
  -6  -1 -15  133.14   14.43
   6   1  15  136.70   13.65
  -6  -1 -15  123.82   14.51
  -6  -1 -16   14.46    5.05
   6   1  16   10.89    4.12
  -6  -1 -16   16.72    5.54
  -6  -1 -17  899.89   39.83
  -6  -1 -17  883.99   39.20
   6   1  17  939.79   38.49
  -6   1  17  802.26   30.18
  -6   1  18   12.27    4.00
   6   1  18   14.58    3.99
  -6  -1 -18   18.07    6.53
  -6  -1 -18   14.95    5.23
  -6  -1  18   10.55    3.55
  -6  -1 -19  824.75   37.91
  -6  -1  19  875.49   30.28
  -6  -1 -19  861.24   41.27
   6   1  19  883.51   39.44
  -6   1  19  833.53   31.96
  -6  -1 -20   12.94    5.21
   6   1  20    5.74    3.78
  -6  -1 -20   13.91    5.31
  -6  -1  20    3.62    1.85
  -6   1  20    5.44    3.20
  -6  -1  21  104.04   10.85
  -6  -1 -21   64.34   11.00
   6   1  21   93.15   13.83
  -6  -1 -21   99.29   14.68
  -6   1  21   99.80   11.30
  -6   1  22   87.90   10.73
   6   1  22   79.13   13.11
  -6  -1  22   86.21   10.22
  -6  -1 -22   61.26   11.71
   6   1  23   66.25   11.67
  -6   1  23   96.01   11.28
  -6  -1  23   93.29   10.42
  -6  -1 -23   85.64   13.55
  -6  -1 -24   44.55    9.86
  -6   1  24   61.12    8.92
  -6  -1  24   64.66    8.91
  -6   1  25   50.74    8.29
  -6  -1  25   52.57    7.94
  -6   1  26  234.80   17.32
  -6  -1  26  242.38   17.24
  -6  -1  27   71.95    9.25
  -6   1  27   64.85    9.12
  -6  -1  28   21.10    5.35
  -6   1  28   32.86    6.28
  -6   1  29   90.08   10.28
  -6  -1  29   93.40   10.24
  -6  -1  30    3.04    2.37
  -6   1  30   -1.08    1.98
  -6  -1  31  366.43   18.90
  -6   1  31  357.57   19.02
  -6  -1  32   60.78    7.54
  -6  -1  33   85.05    8.30
  -6   1 -34   10.88    2.46
  -6  -1  34   19.00    3.74
  -6  -1 -35   57.84    5.89
  -6  -1  35   73.58    6.50
  -7  -1   0  300.38   16.51
  -7   1  -1  401.71   16.11
  -7  -1   1  407.72   19.43
  -7   1  -2  509.89   17.46
  -7  -1   2  572.08   22.79
  -7  -1  -2  535.16   21.84
  -7  -1  -3  345.30   17.69
  -7  -1   3  326.05   16.93
  -7   1  -3  317.74   13.86
  -7  -1  -4  105.86    9.78
  -7  -1  -4  104.60   10.55
  -7  -1   4  107.56   10.04
   7   1   4  106.24    8.27
  -7   1  -4  112.26    8.20
  -7  -1  -5   27.39    5.26
  -7   1  -5   30.52    4.66
  -7  -1  -5   15.30    5.12
   7   1   5   28.13    4.34
   7   1   6   24.73    4.22
  -7   1  -6   30.42    4.19
  -7  -1  -6   30.68    5.62
  -7  -1  -6   18.03    5.54
  -7  -1  -7   24.58    5.47
  -7   1  -7   35.64    4.82
   7   1   7   33.81    4.78
  -7  -1  -7   35.25    5.93
   7   1   8   37.54    5.25
  -7  -1  -8   35.81    7.08
  -7   1  -8   41.23    5.15
  -7  -1  -8   42.92    6.79
  -7  -1  -9   17.13    5.51
  -7  -1  -9   37.17    6.65
  -7   1  -9   27.24    4.62
   7   1   9   25.75    4.48
   7   1  10    3.43    2.06
  -7  -1 -10    7.49    3.72
  -7  -1 -10    6.74    3.23
  -7   1 -10    4.70    2.45
  -7   1 -11   45.03    6.25
   7   1  11   37.74    6.04
  -7  -1 -11   36.32    7.69
  -7  -1 -11   45.28    7.61
  -7   1 -12   94.43    9.35
   7   1  12   89.05    9.65
  -7  -1 -12   93.06   11.34
  -7  -1 -12   80.16   11.66
   7   1  13   75.68    9.15
  -7  -1 -13   57.49   10.02
  -7  -1 -13   72.08   10.50
  -7   1 -13   63.62    8.17
   7   1  14   29.92    6.27
  -7  -1 -14   22.79    5.88
  -7  -1 -14   19.65    6.67
  -7  -1 -15   17.53    5.39
  -7  -1 -15   17.32    5.72
   7   1  15   22.93    6.31
  -7  -1 -16   10.10    5.23
  -7   1  16    4.80    1.91
  -7  -1 -16    7.71    3.65
   7   1  16   10.10    3.98
   7   1  17   28.44    6.97
  -7  -1  17   25.20    5.30
  -7  -1 -17   13.02    5.68
  -7  -1 -17   26.42    7.21
  -7   1  17   27.89    5.70
  -7  -1 -18   53.43   10.29
  -7  -1 -18   54.58   10.56
  -7  -1  18   68.33    9.01
  -7   1  18   64.69    9.20
   7   1  18   72.06   11.06
  -7  -1 -19  132.08   16.48
  -7  -1 -19  107.42   14.51
  -7   1  19  156.03   14.27
  -7  -1  19  152.58   13.17
   7   1  19  152.74   16.89
  -7  -1 -20   99.61   14.35
  -7  -1  20  109.97   11.39
   7   1  20  113.62   14.93
  -7   1  20  106.51   11.98
  -7  -1 -20   61.25   11.33
   7   1  21   63.48   11.74
  -7  -1 -21   58.65   11.70
  -7  -1  21   70.62    9.30
  -7   1  21   76.51   10.14
  -7   1  22   38.30    7.51
  -7  -1 -22   26.72    7.97
  -7  -1  22   39.31    7.02
  -7  -1 -23    2.77    2.68
  -7  -1  23    7.05    3.21
  -7   1  23    5.32    3.46
  -7  -1  24   39.98    7.08
  -7   1  24   41.38    7.57
  -7   1  25  122.53   12.69
  -7  -1  25  112.24   11.67
  -7  -1  26  120.66   12.11
  -7   1  26  113.13   12.02
  -7  -1  27   72.88    9.20
  -7   1  27   59.69    8.71
  -7   1  28   -0.83    2.90
  -7  -1  28    1.95    2.20
  -7  -1  29   35.82    6.40
  -7   1  29   35.46    6.45
  -7   1  30   36.36    6.07
  -7  -1  30   46.45    7.07
  -7  -1  31   16.80    4.11
  -7  -1  32    6.33    2.79
  -7   1 -32    3.48    1.62
  -7   1 -33    7.11    2.10
  -7  -1 -33    9.31    2.86
  -7  -1 -34   -2.85    1.90
  -7  -1  34   -0.58    1.49
  -7  -1 -35    4.55    1.78
  -8  -1   0    1.37    1.71
  -8  -1  -1   15.85    4.49
  -8  -1   1   16.98    4.76
  -8   1  -2  180.52   11.22
  -8  -1  -2  162.34   12.75
  -8  -1   2  170.48   13.78
  -8   1  -3   42.61    5.40
  -8  -1   3   48.27    7.11
  -8  -1  -3   41.65    6.70
   8   1   3   37.48    5.16
  -8  -1  -4  325.52   18.28
   8   1   4  309.69   14.48
  -8   1  -4  346.88   15.72
  -8  -1   4  353.35   19.02
  -8  -1  -5   12.12    3.94
  -8   1  -5    8.61    2.81
   8   1   5    7.69    2.58
   8   1   6    2.84    1.24
  -8  -1  -6    5.04    2.61
  -8   1  -6    7.83    2.88
  -8  -1  -7   45.17    8.72
  -8   1  -7   43.33    5.79
   8   1   7   40.24    5.32
  -8  -1  -7   50.09    7.61
  -8   1  -8    3.66    2.32
  -8  -1  -8    5.07    3.35
  -8  -1  -8    3.90    2.28
   8   1   8    2.24    1.69
   8   1   9  510.15   20.53
  -8  -1  -9  567.65   30.10
  -8   1  -9  499.49   19.85
  -8  -1  -9  548.73   26.65
   8   1  10  139.61   10.91
  -8   1 -10  145.81   11.33
  -8  -1 -10  136.94   15.73
  -8  -1 -10  168.47   15.17
  -8  -1 -11  214.11   17.93
  -8  -1 -11  188.82   19.06
   8   1  11  205.40   14.01
  -8   1 -11  205.30   13.55
  -8  -1 -12   91.06   11.90
   8   1  12   90.66    9.81
  -8  -1 -12   68.00   12.35
  -8  -1 -13   57.22   11.08
   8   1  13   62.52    8.59
  -8  -1 -13   61.95   10.02
  -8  -1 -14  391.88   26.12
   8   1  14  380.83   22.61
  -8  -1 -15   42.13    9.11
  -8  -1 -15   39.31   10.46
  -8   1  15   35.52    6.38
   8   1  15   51.76    8.89
  -8   1  16  310.20   19.53
  -8  -1  16  296.25   17.89
   8   1  16  379.35   24.17
  -8  -1 -16  330.18   27.75
  -8  -1 -16  341.63   25.71
  -8   1  17   13.04    4.15
  -8  -1  17   11.28    4.16
  -8  -1 -17    9.79    4.87
   8   1  17   26.97    7.19
  -8  -1 -17   13.33    5.54
  -8  -1 -18   20.56    7.14
  -8   1  18   27.38    6.11
  -8  -1  18   32.75    6.48
  -8  -1 -18   16.75    6.78
  -8  -1  19   39.73    6.91
  -8  -1 -19   18.94    6.08
  -8   1  19   38.65    7.36
  -8  -1 -19   35.40    8.26
  -8  -1  20  158.99   13.92
  -8  -1 -20  121.89   16.81
  -8   1  20  146.20   14.36
  -8   1  21   40.26    7.81
  -8  -1 -21   37.54    9.20
  -8  -1  21   43.77    7.63
  -8   1  22  132.27   13.61
  -8  -1  22  115.73   11.91
  -8  -1  23    1.78    1.76
  -8   1  23   -0.68    1.82
  -8  -1  24   70.06    9.42
  -8   1  24   73.89   10.07
  -8   1  25    7.79    3.43
  -8  -1  25    4.63    2.32
  -8   1  26  106.62   11.62
  -8  -1  26  114.66   11.76
  -8   1  27   -1.60    2.15
  -8  -1  27    2.66    2.05
  -8  -1  28  392.57   20.47
  -8   1  28  383.09   20.78
  -8  -1  29   -0.95    2.46
  -8   1 -30   53.47    6.82
  -8  -1  30   60.59    7.49
  -8  -1 -31    0.41    1.49
  -8   1 -31   -0.14    1.14
  -8  -1  31    2.06    1.37
  -8  -1 -32   63.23    7.11
  -8   1 -32   49.98    5.51
  -8  -1  32   63.40    6.86
  -8  -1 -33    4.07    2.09
  -8  -1 -34   62.73    5.82
  -9  -1   0   43.82    7.49
  -9  -1   1   30.71    6.30
  -9  -1  -1   28.76    5.93
  -9  -1   2   41.66    7.06
  -9  -1  -2   34.31    6.68
  -9   1  -2   26.91    4.70
   9   1   3  145.43   10.43
  -9  -1  -3  156.08   13.37
  -9   1  -3  152.70   11.25
  -9  -1   3  153.88   14.29
  -9  -1  -4  172.78   14.36
   9   1   4  159.68   10.77
  -9   1  -4  185.06   12.43
  -9  -1   4  206.56   15.61
  -9  -1  -5  190.79   15.59
   9   1   5  172.87   11.17
  -9   1  -5  189.67   12.48
  -9   1  -6   23.62    4.69
   9   1   6   24.08    4.32
  -9  -1  -6   28.13    5.96
  -9  -1  -7   47.87    8.09
   9   1   7   38.12    5.33
  -9   1  -7   43.31    6.43
  -9   1  -8  133.35   11.17
   9   1   8  142.00   10.72
  -9  -1  -8  158.47   14.70
  -9   1  -9  220.67   14.09
   9   1   9  186.79   12.60
  -9  -1  -9  224.97   17.85
  -9  -1 -10  181.83   16.65
   9   1  10  179.96   13.03
  -9  -1 -11   89.54   12.08
   9   1  11   90.89    9.74
   9   1  12   57.20    8.12
  -9  -1 -12   57.37   10.20
  -9  -1 -13   34.02    7.83
  -9   1  14   52.89    7.61
  -9  -1 -14   64.00   11.51
  -9  -1  15   65.84    8.56
  -9  -1 -15   84.70   13.16
  -9   1  15   87.07   10.49
  -9  -1  16   23.16    5.12
  -9  -1 -16   29.97    7.82
  -9   1  16   27.88    6.00
  -9   1  17    9.91    3.81
  -9  -1 -17    4.41    3.89
  -9  -1  17    6.38    3.58
  -9  -1 -18   92.05   15.22
  -9   1  18  100.39   11.71
  -9  -1  18   86.12   10.31
  -9  -1 -19  106.47   15.87
  -9  -1  19  155.87   14.00
  -9   1  19  130.15   13.52
  -9  -1  20   63.57    9.20
  -9  -1 -20   48.44   10.30
  -9   1  20   60.11    9.29
  -9  -1  21   42.29    7.46
  -9   1  21   37.74    7.58
  -9   1  22   52.47    8.80
  -9  -1  22   60.26    8.89
  -9  -1  23    6.09    3.28
  -9   1  23    5.39    2.51
  -9   1  24    9.04    3.85
  -9  -1  24    6.05    3.09
  -9  -1  25   10.43    4.02
  -9   1  25    8.74    3.65
  -9  -1  26   18.75    4.58
  -9   1 -26   14.37    4.10
  -9  -1  27    9.87    3.79
  -9   1 -27    9.22    3.97
  -9  -1 -28   25.84    5.52
  -9   1 -28   28.09    5.23
  -9  -1  28   29.06    5.49
  -9  -1  29   51.54    6.89
  -9  -1 -29   49.70    7.28
  -9   1 -29   42.28    6.10
  -9   1 -30   17.28    3.87
  -9  -1 -30   18.19    4.34
  -9  -1  30   18.38    4.05
  -9  -1  31    2.65    1.87
  -9  -1 -31    3.18    1.85
  -9  -1 -32   12.13    3.27
  -9  -1 -33   43.43    4.90
 -10  -1   0  640.95   28.39
 -10  -1   1  406.63   22.81
 -10  -1  -1  426.06   23.32
 -10  -1   2  228.99   17.03
 -10  -1  -2  211.12   16.75
  10   1   2  198.87   13.41
  10   1   3    0.60    3.85
 -10  -1   3    2.56    2.68
 -10  -1  -3   -0.79    2.49
 -10   1  -4  141.17   11.66
  10   1   4  134.05   10.10
 -10  -1  -4  157.51   14.27
 -10  -1  -5  219.11   17.56
  10   1   5  202.86   12.43
 -10   1  -5  222.46   14.37
 -10   1  -6    9.74    2.98
 -10  -1  -6   10.98    4.14
 -10   1  -7   43.68    6.63
 -10  -1  -7   39.70    7.70
 -10  -1  -8   27.61    6.71
 -10  -1  -9    1.18    2.61
 -10  -1 -10    3.28    2.78
 -10  -1 -10    1.80    1.50
 -10  -1 -11   43.79    7.02
 -10  -1 -11   47.25    9.20
 -10  -1 -12   75.76   11.76
 -10  -1 -12   72.94    9.18
 -10   1 -12   71.04    8.83
 -10  -1 -13   75.43   12.35
 -10  -1 -13   70.01    9.43
 -10   1 -13   68.20    8.83
 -10   1 -14  166.70   13.98
 -10  -1 -14  176.89   19.29
 -10  -1 -14  181.29   15.12
 -10  -1 -15    3.47    4.02
 -10  -1 -15    2.41    2.30
 -10   1 -15    2.83    2.12
 -10  -1 -16  145.12   14.08
 -10   1 -16  142.41   13.72
 -10  -1 -16  138.16   18.08
 -10  -1  16  123.58   12.01
 -10   1  17  409.27   23.96
 -10  -1 -17  402.30   30.93
 -10  -1 -17  443.38   24.83
 -10   1 -17  459.08   25.33
 -10  -1  17  390.20   21.76
 -10  -1 -18   49.07   10.76
 -10  -1  18   26.26    5.72
 -10   1  18   30.50    6.80
 -10   1 -18   37.84    7.57
 -10  -1 -19  346.44   28.95
 -10   1 -19  302.83   21.28
 -10  -1  19  326.58   20.28
 -10   1  19  290.16   20.67
 -10  -1  20   12.15    4.34
 -10   1 -20   13.68    5.32
 -10   1  20    8.01    3.83
 -10  -1  21   30.25    6.49
 -10   1 -21   26.78    6.18
 -10  -1  22    1.53    2.36
 -10   1 -22    9.69    4.53
 -10  -1 -22    4.99    3.63
 -10  -1 -23   10.78    4.82
 -10   1 -23   11.23    3.61
 -10  -1  23   13.05    4.34
 -10  -1 -24   62.51    9.63
 -10   1 -24   83.53   10.78
 -10  -1  24   64.07    8.86
 -10  -1  25   16.44    4.71
 -10   1 -25   20.47    5.67
 -10  -1 -25   18.15    4.95
 -10  -1  26    9.52    3.24
 -10   1 -26    4.10    2.03
 -10  -1 -26    5.51    3.10
 -10  -1  27   10.82    3.58
 -10   1 -27    4.94    2.02
 -10  -1 -27   11.39    4.18
 -10  -1  28   -0.66    1.39
 -10  -1 -28   -1.58    2.64
 -10   1 -28    0.31    1.06
 -10  -1 -29  109.78   10.06
 -10   1 -29   96.26    8.46
 -10  -1 -30    4.09    2.12
 -10   1 -30    4.40    1.93
 -10  -1 -31  173.02   10.79
 -10  -1 -32   29.37    4.12
 -11  -1   0   25.51    6.13
 -11  -1   1   36.26    7.38
 -11  -1  -1   37.82    7.38
 -11  -1   2   11.77    4.70
 -11  -1  -2   13.78    4.70
 -11  -1  -3    3.85    3.10
 -11  -1  -4   26.70    6.36
 -11  -1  -5   47.13    8.56
 -11   1  -5   47.72    7.08
 -11  -1  -6   16.76    4.35
 -11  -1  -6   14.86    4.75
 -11  -1  -7    1.40    1.91
 -11  -1  -7    0.64    1.51
 -11  -1  -8    7.01    3.01
 -11  -1  -8    9.04    4.27
 -11  -1   8    4.94    3.12
 -11  -1  -8    5.84    2.17
 -11  -1  -9   -0.07    1.83
 -11  -1  -9    0.74    1.68
 -11  -1  -9    0.31    3.20
 -11  -1   9    1.18    2.14
 -11   1  -9   -0.21    1.89
 -11  -1 -10   -0.66    3.28
 -11   1 -10    4.88    2.62
 -11  -1 -10    1.06    1.63
 -11   1 -11    1.15    1.48
 -11  -1 -11   -1.34    2.01
 -11  -1 -12   27.75    7.66
 -11  -1 -12   27.74    5.99
 -11   1  12   20.91    4.62
 -11   1 -12   22.92    5.13
 -11   1 -13   40.40    6.64
 -11  -1 -13   41.72    9.43
 -11   1  13   31.75    5.98
 -11  -1 -13   40.23    7.37
 -11   1  14   26.68    5.30
 -11  -1 -14   19.10    6.51
 -11  -1 -14   24.35    6.22
 -11   1 -14   32.84    6.72
 -11   1  15  122.94   11.15
 -11  -1 -15  117.20   16.66
 -11  -1 -15  114.64   12.50
 -11   1 -15  115.15   11.95
 -11  -1 -16  127.48   17.33
 -11   1 -16  144.76   13.98
 -11  -1 -16  146.90   14.38
 -11  -1 -17  113.68   12.95
 -11   1 -17  138.63   13.74
 -11  -1 -18   19.14    5.68
 -11  -1  18   16.37    4.79
 -11   1 -18    9.80    3.94
 -11   1 -19   11.39    4.09
 -11  -1  19   13.86    4.98
 -11  -1 -19   10.47    4.32
 -11  -1  20   62.79    8.82
 -11  -1 -20   59.18    9.55
 -11   1 -20   50.91    8.83
 -11   1 -21  112.50   12.87
 -11  -1 -21   99.16   12.27
 -11  -1  21  117.23   12.04
 -11  -1 -22   72.40   10.49
 -11   1 -22   87.20   10.99
 -11  -1  22   85.84   10.29
 -11  -1 -23   53.89    8.52
 -11  -1  23   63.48    8.56
 -11   1 -23   61.56    9.12
 -11  -1  24   29.54    5.59
 -11   1 -24   33.49    6.59
 -11  -1 -24   34.11    6.78
 -11  -1  25    3.38    2.22
 -11   1 -25    5.38    2.74
 -11  -1 -25    8.65    3.71
 -11   1 -26   -0.44    1.26
 -11  -1 -26    5.36    2.88
 -11   1 -27   12.29    3.40
 -11  -1 -27    7.82    3.21
 -11  -1 -28    5.75    2.57
 -11   1 -28    5.32    1.93
 -11  -1 -29    8.79    3.06
 -11   1 -29    7.85    1.97
 -11  -1 -30    6.59    2.07
 -11  -1 -31   13.20    2.84
 -12  -1   0    2.67    2.95
 -12  -1   0    8.81    3.92
 -12   1   0    8.09    3.59
 -12  -1   0    5.70    2.38
 -12   1   1  237.16   14.89
 -12  -1   1  219.89   19.19
 -12  -1  -1  214.35   19.31
 -12   1  -1  252.21   14.79
 -12  -1   1  251.10   17.01
 -12  -1  -1  234.95   15.10
 -12  -1  -1  242.99   16.29
 -12  -1   1  236.29   15.20
 -12   1   1  215.51   14.03
 -12   1   2  514.84   21.32
 -12  -1  -2  465.40   27.52
 -12  -1  -2  533.85   23.51
 -12  -1   2  573.57   26.09
 -12  -1  -2  484.85   21.52
 -12   1   2  494.71   21.57
 -12   1  -2  476.44   20.33
 -12   1  -2  499.13   20.56
 -12  -1   2  516.71   22.17
 -12   1  -3   13.75    3.89
 -12  -1  -3   11.71    5.27
 -12  -1  -3   11.74    4.34
 -12   1  -3    7.73    2.32
 -12  -1   3    8.68    3.15
 -12  -1  -3    9.62    3.10
 -12  -1   3   12.37    3.72
 -12   1   3    7.94    3.39
 -12  -1   4   60.41    8.73
 -12  -1  -4   71.76    8.23
 -12  -1   4   83.96    9.13
 -12   1   4   70.17    8.64
 -12   1  -4   71.60    7.61
 -12  -1  -4   65.57   10.53
 -12  -1  -4   71.42    8.54
 -12   1  -4   58.60    7.06
 -12  -1  -5    8.30    2.62
 -12  -1  -5    5.68    2.50
 -12   1  -5    6.31    2.54
 -12   1  -5    2.57    2.47
 -12  -1  -5    8.71    3.17
 -12  -1   5    2.73    3.31
 -12   1   5    7.16    2.87
 -12  -1  -6   81.78    9.20
 -12  -1  -6   79.73    8.55
 -12  -1  -6   86.57   12.44
 -12  -1   6   72.97    9.40
 -12   1  -6   83.96    8.32
 -12   1   6   84.67    9.94
 -12   1  -6   79.81    8.34
 -12  -1  -6   79.32    8.07
 -12   1  -7   52.61    6.89
 -12  -1   7   50.98    7.87
 -12  -1  -7   56.11    7.55
 -12  -1  -7   56.39    9.97
 -12   1  -7   55.66    6.91
 -12  -1  -7   59.55    7.45
 -12   1   7   49.06    7.45
 -12  -1  -8   62.65    8.30
 -12  -1  -8   63.07   10.48
 -12  -1   8   58.23    8.04
 -12   1  -8   67.77    7.62
 -12   1  -8   60.05    7.63
 -12   1   8   53.05    7.85
 -12   1  -9    3.14    2.65
 -12   1   9    5.46    3.01
 -12  -1  -9    9.60    4.32
 -12  -1   9    8.50    3.09
 -12   1  -9    2.37    1.55
 -12  -1  -9    3.87    2.49
 -12  -1  10  272.74   17.19
 -12  -1 -10  299.93   24.66
 -12   1 -10  265.83   16.53
 -12  -1 -10  311.40   19.19
 -12   1  10  282.15   18.34
 -12  -1  11   25.70    4.88
 -12   1 -11   39.57    6.32
 -12   1  11   37.46    6.77
 -12  -1 -11   27.17    7.42
 -12  -1 -11   31.18    6.25
 -12  -1 -12  211.74   21.69
 -12   1 -12  207.36   15.22
 -12  -1 -12  219.83   16.67
 -12   1  12  191.38   14.83
 -12   1  13    5.69    2.82
 -12   1 -13    3.97    2.40
 -12  -1 -13    0.60    2.66
 -12  -1 -14  167.82   15.20
 -12   1 -14  180.98   15.04
 -12   1  14  143.61   12.60
 -12  -1 -14  140.92   18.74
 -12   1 -15  119.29   12.45
 -12   1  15  112.78   10.92
 -12  -1 -15  112.36   12.54
 -12  -1 -15  110.48   16.15
 -12  -1 -16  193.83   16.64
 -12   1 -16  187.08   15.67
 -12   1  16  195.20   14.15
 -12  -1 -17  112.86   12.94
 -12   1 -17  109.92   12.38
 -12   1 -18   33.40    7.29
 -12  -1 -18   27.72    6.25
 -12  -1 -19   24.74    6.14
 -12   1 -19   26.40    6.08
 -12   1 -20   22.04    5.93
 -12  -1 -20    8.95    3.66
 -12   1 -21  218.60   17.15
 -12  -1 -21  222.46   17.70
 -12   1 -22   17.59    4.82
 -12  -1 -22   14.55    4.75
 -12  -1 -23    1.16    1.98
 -12   1 -23    4.41    2.49
 -12   1 -24    2.37    2.26
 -12  -1 -24   -0.10    2.11
 -12  -1 -25   -1.42    2.40
 -12   1 -25   -5.20    2.45
 -12  -1 -26  108.57   10.35
 -12   1 -26  113.01    9.54
 -12  -1 -27   11.80    3.73
 -12   1 -27   13.45    3.10
 -12  -1 -28   89.43    8.31
 -12  -1 -29   17.74    3.53
 -12  -1 -30    2.65    1.29
 -13  -1   0  177.55   15.15
 -13   1   0  161.79   12.64
 -13   1   0  152.79   12.24
 -13  -1   0  184.36   13.87
 -13  -1   1  111.56   12.00
 -13   1  -1  104.38   10.07
 -13  -1  -1  111.72   11.61
 -13  -1   1  105.50   10.70
 -13   1   1  105.82   10.11
 -13  -1  -1   92.15   12.84
 -13   1  -1  104.93   10.04
 -13   1   1  104.26   10.40
 -13  -1  -1  100.16   10.53
 -13  -1   2   65.86    8.38
 -13  -1   2   64.02    9.41
 -13  -1  -2   57.32    7.68
 -13   1   2   61.96    8.26
 -13  -1  -2   65.97    9.29
 -13   1  -2   59.02    7.70
 -13  -1  -2   53.26    9.91
 -13   1  -2   57.80    7.61
 -13   1  -3  171.74   12.38
 -13  -1  -3  180.36   13.87
 -13   1  -3  183.52   13.03
 -13   1   3  191.38   14.45
 -13  -1  -3  190.47   14.48
 -13  -1   3  178.58   15.22
 -13  -1  -3  162.39   16.85
 -13  -1   3  194.00   14.43
 -13  -1  -4  149.99   16.49
 -13  -1  -4  153.74   12.98
 -13  -1   4  136.47   13.35
 -13   1  -4  155.41   11.72
 -13   1   4  161.84   13.76
 -13   1  -4  151.59   11.92
 -13  -1  -4  163.59   13.25
 -13  -1  -5   87.81   12.92
 -13  -1  -5   96.66    9.27
 -13   1  -5   92.67    8.99
 -13  -1   5   84.75   10.65
 -13  -1  -5  108.31   10.63
 -13   1   5  105.69   11.45
 -13   1  -5  100.92    9.86
 -13  -1  -5   91.65    9.95
 -13  -1  -6   26.91    5.28
 -13  -1  -6   26.56    5.58
 -13  -1  -6   25.07    4.74
 -13  -1   6   26.54    6.15
 -13   1  -6   27.04    5.04
 -13   1  -6   18.70    4.41
 -13  -1  -6   26.42    6.62
 -13   1   6   27.91    6.39
 -13  -1   7    5.96    3.31
 -13  -1  -7    5.30    3.43
 -13  -1  -7    3.24    2.23
 -13   1  -7   11.44    3.92
 -13  -1  -7    7.26    2.11
 -13   1  -7    5.60    2.12
 -13   1   7    6.09    2.47
 -13   1  -8   -0.26    1.40
 -13  -1  -8   -0.78    2.17
 -13  -1   8    0.60    2.57
 -13   1   8   -0.01    2.02
 -13   1  -8    0.76    1.95
 -13  -1  -8    7.36    2.88
 -13  -1  -9   12.28    5.26
 -13  -1  -9   10.66    4.06
 -13  -1   9    6.73    3.05
 -13   1   9    5.65    3.13
 -13   1  -9    8.51    3.30
 -13   1  -9   11.64    3.15
 -13   1 -10   -0.70    1.68
 -13  -1 -10    2.38    2.33
 -13  -1  10    2.25    1.54
 -13   1  10   -1.66    2.91
 -13   1 -11    6.85    3.34
 -13  -1 -11    8.00    3.62
 -13   1  11    3.03    2.15
 -13  -1  11    5.35    3.12
 -13   1 -12    4.93    2.64
 -13  -1  12    7.41    3.00
 -13  -1 -12    4.55    3.14
 -13   1  12    4.40    2.69
 -13  -1 -13   40.13    7.24
 -13   1 -13   45.41    7.60
 -13   1  13   41.88    7.16
 -13  -1 -14   31.38    6.90
 -13   1 -14   36.11    6.99
 -13   1  14   29.66    6.43
 -13   1  15   20.83    5.39
 -13   1 -15   23.00    5.75
 -13  -1 -15   23.75    6.24
 -13   1 -16    8.95    3.57
 -13  -1 -16    8.65    3.64
 -13   1  16    9.83    3.68
 -13  -1 -17    0.44    2.74
 -13   1 -17    2.09    1.95
 -13   1 -18    4.52    3.20
 -13  -1 -18    0.20    2.33
 -13  -1 -19    1.71    2.61
 -13   1 -19    2.96    1.98
 -13  -1 -20    1.24    2.37
 -13   1 -20    5.67    2.62
 -13   1 -21   -0.89    2.37
 -13  -1 -21   -1.27    2.22
 -13  -1 -22   13.19    4.13
 -13   1 -22   19.23    4.67
 -13  -1 -23   12.56    3.87
 -13   1 -23   10.51    3.52
 -13   1 -24   -7.50    2.85
 -13  -1 -24    4.24    2.64
 -13  -1 -25    8.81    3.26
 -13   1 -25    8.36    2.77
 -13  -1 -26    8.81    2.88
 -13  -1 -27   -0.08    1.16
 -13  -1 -28   -0.43    1.53
 -13  -1 -29   12.07    2.55
 -14  -1   0   61.30    8.60
 -14  -1   0   64.13   10.09
 -14   1   0   65.60    8.92
 -14   1   1  364.70   20.16
 -14   1  -1  364.75   19.27
 -14  -1   1  388.37   23.65
 -14   1  -1  355.73   18.79
 -14  -1   1  357.18   20.16
 -14  -1  -1  411.82   21.42
 -14  -1  -2   38.28    7.80
 -14   1  -2   37.53    6.40
 -14  -1   2   30.92    6.07
 -14  -1   2   31.94    7.36
 -14   1  -2   41.04    7.21
 -14   1   2   31.03    6.28
 -14  -1  -2   36.73    6.93
 -14   1  -3   59.10    7.48
 -14  -1  -3   47.21    9.83
 -14  -1   3   56.02    9.31
 -14  -1  -3   88.84   11.21
 -14   1   3   66.23    8.94
 -14  -1  -3   63.32    8.66
 -14   1  -3   56.98    7.31
 -14  -1  -3   57.82    7.90
 -14  -1  -4  141.79   11.58
 -14  -1  -4  127.20   15.44
 -14  -1  -4  153.43   13.32
 -14  -1   4  125.25   13.70
 -14   1  -4  149.91   11.80
 -14   1  -4  155.56   12.59
 -14   1   4  150.44   13.76
 -14  -1  -5   13.88    5.34
 -14  -1   5   11.16    4.15
 -14   1  -5    9.82    3.33
 -14   1   5   13.72    4.44
 -14   1  -5   12.51    3.76
 -14  -1  -5   13.85    3.79
 -14  -1  -5    9.91    4.12
 -14   1  -6  167.76   12.32
 -14   1   6  165.92   15.13
 -14  -1  -6  155.96   17.69
 -14  -1   6  159.14   14.76
 -14  -1  -6  164.76   12.32
 -14   1  -6  151.43   12.38
 -14  -1  -6  158.09   13.61
 -14  -1  -7   74.60   12.38
 -14   1   7  103.21   11.84
 -14  -1  -7  106.28   11.40
 -14   1  -7  102.40   10.16
 -14   1  -7  107.97    9.79
 -14  -1   7   91.91   11.09
 -14  -1  -7  100.13    9.63
 -14   1  -8    1.23    1.51
 -14   1  -8   -2.04    3.40
 -14  -1  -8    2.59    2.62
 -14  -1   8   -1.16    2.49
 -14   1   8    0.45    3.13
 -14  -1  -9    2.91    2.87
 -14  -1   9    4.45    2.10
 -14   1   9    6.05    3.97
 -14   1  -9    4.99    2.43
 -14   1 -10   15.20    4.66
 -14  -1 -10   12.96    4.09
 -14  -1  10   16.66    4.52
 -14   1  10   16.68    5.19
 -14   1 -11   89.71   10.20
 -14  -1  11   94.00   10.28
 -14  -1 -11  103.30   11.50
 -14   1  11   86.26   10.66
 -14  -1 -12   47.28    7.94
 -14   1  12   51.78    8.20
 -14   1 -12   45.04    7.30
 -14   1 -13  419.83   22.37
 -14  -1 -13  438.70   24.31
 -14   1  13  411.81   22.35
 -14   1 -14    6.03    3.40
 -14  -1 -14    5.43    3.40
 -14   1  14    8.59    3.76
 -14  -1 -15    6.70    3.69
 -14   1  15    1.29    2.02
 -14   1 -15    4.44    2.86
 -14   1 -16   56.85    8.52
 -14   1  16   55.99    7.51
 -14  -1 -16   50.99    8.32
 -14   1 -17   52.48    8.41
 -14   1  17   67.20    7.86
 -14  -1 -17   45.30    7.81
 -14   1 -18   84.53   10.06
 -14  -1 -18   89.40   10.99
 -14   1 -19    8.50    3.18
 -14  -1 -19    7.31    3.84
 -14  -1 -20   33.15    6.55
 -14  -1  20   20.62    4.23
 -14   1 -20   28.62    5.60
 -14   1 -21   26.57    5.17
 -14  -1  21   20.20    3.90
 -14  -1 -21   31.49    6.18
 -14  -1 -22   46.60    7.19
 -14   1 -22   57.38    7.23
 -14  -1 -23   11.70    3.38
 -14   1 -23   14.00    3.34
 -14  -1 -24   29.04    5.15
 -14  -1 -25   80.43    7.87
 -14  -1 -26   25.58    4.21
 -14  -1 -27    5.59    1.84
 -15   1   0   21.59    4.99
 -15  -1   0   19.84    5.52
 -15   1  -1   79.09    9.39
 -15  -1   1   84.13   10.14
 -15  -1  -1   79.46   10.06
 -15  -1   1   84.72   11.51
 -15  -1  -1   75.73    9.48
 -15   1   1   74.24    9.67
 -15  -1  -2  126.65   12.40
 -15   1  -2  134.38   12.01
 -15   1  -2  116.08   11.05
 -15  -1   2  120.92   13.80
 -15  -1  -2  125.97   11.62
 -15   1   2  128.91   12.70
 -15  -1  -3   71.44    9.26
 -15   1  -3   79.32    9.22
 -15   1  -3   68.50    8.44
 -15  -1   3   75.31   10.87
 -15   1   3   76.00    9.96
 -15  -1  -3   63.31    8.14
 -15   1  -4  110.29   10.69
 -15  -1  -4  101.13   10.01
 -15   1   4  100.05   11.65
 -15  -1  -4  105.69   11.58
 -15  -1   4   84.09   11.19
 -15   1  -4   99.77    9.88
 -15   1  -5  177.15   12.87
 -15  -1   5  174.11   16.02
 -15   1  -5  208.88   14.64
 -15  -1  -5  203.46   15.90
 -15   1   5  185.50   16.22
 -15  -1  -5  188.20   13.46
 -15  -1  -6   44.05    7.64
 -15   1  -6   43.08    6.81
 -15  -1  -6   40.18    6.34
 -15  -1   6   35.14    6.97
 -15   1  -6   43.31    6.48
 -15   1   6   42.64    8.05
 -15  -1   7   21.34    6.04
 -15   1  -7   19.38    4.51
 -15   1   7   25.79    6.41
 -15  -1  -7   22.87    5.49
 -15  -1  -7   19.43    4.28
 -15   1  -7   24.33    5.24
 -15   1  -8   -1.44    2.50
 -15  -1  -8    2.19    2.95
 -15   1   8    0.78    2.75
 -15   1  -9    9.79    3.57
 -15  -1  -9    9.45    4.14
 -15   1   9   10.84    4.76
 -15   1 -10    8.85    3.57
 -15  -1 -10   11.72    4.27
 -15   1  10    6.73    3.62
 -15   1  11   40.47    7.79
 -15   1 -11   43.27    7.21
 -15  -1 -11   42.97    7.59
 -15   1  12  195.23   15.66
 -15   1 -12  210.24   15.70
 -15  -1 -12  205.75   16.49
 -15  -1 -13  118.79   12.49
 -15   1 -13  135.39   12.79
 -15   1  13  116.08   11.66
 -15   1  14   12.33    4.03
 -15  -1 -14   10.86    4.27
 -15   1 -14   16.05    4.58
 -15   1 -15    4.17    2.73
 -15  -1 -15   12.34    4.62
 -15   1  15   13.46    3.94
 -15  -1 -16   24.74    5.64
 -15   1 -16   32.48    5.87
 -15   1  16   28.96    5.31
 -15   1 -17    5.97    2.47
 -15  -1  17    3.68    1.99
 -15   1  17    0.25    2.04
 -15  -1 -17    6.74    3.43
 -15   1 -18    4.05    2.33
 -15  -1 -18    0.22    2.27
 -15  -1  18    0.25    1.91
 -15  -1 -19    7.07    3.28
 -15   1 -19   12.96    3.41
 -15  -1  19   11.00    3.05
 -15  -1 -20    2.48    1.88
 -15   1 -20    7.48    2.74
 -15  -1  20    5.50    2.42
 -15   1 -21    8.32    2.55
 -15  -1 -21    1.13    2.05
 -15  -1 -22   16.58    4.12
 -15  -1 -23   34.65    5.29
 -15  -1 -24   41.56    5.47
 -15  -1 -25   12.96    2.78
 -15  -1 -26    7.86    2.05
 -16   1   0    1.72    2.29
 -16  -1   0   -0.76    2.45
 -16   1   1    0.44    2.03
 -16  -1  -1    2.38    2.42
 -16   1  -1   -0.83    2.27
 -16  -1  -1    0.53    2.57
 -16  -1   1   -1.62    3.38
 -16  -1  -2   19.15    5.27
 -16   1   2   19.95    5.63
 -16   1  -2   20.37    5.04
 -16  -1  -2   21.06    5.21
 -16  -1   2   20.10    5.45
 -16  -1   3    0.65    3.62
 -16  -1  -3    1.63    2.85
 -16  -1  -3   -0.35    1.91
 -16   1  -3    1.94    2.51
 -16   1   3   -0.48    2.86
 -16   1  -4  175.49   13.37
 -16   1  -4  176.25   13.11
 -16   1   4  183.16   15.97
 -16  -1  -4  178.60   14.68
 -16  -1   4  184.87   15.96
 -16  -1  -4  173.41   13.17
 -16   1  -5   14.71    4.60
 -16   1   5   14.02    4.88
 -16  -1  -5   10.35    3.34
 -16  -1  -5   18.40    4.88
 -16   1  -5   11.81    3.57
 -16  -1  -6   22.56    5.76
 -16   1  -6   20.75    4.69
 -16   1   6   22.86    6.03
 -16  -1  -6   23.32    4.73
 -16   1  -6   23.06    4.80
 -16   1   7   37.81    7.56
 -16  -1  -7   50.37    6.69
 -16  -1  -7   46.24    7.59
 -16   1  -7   50.66    7.58
 -16  -1  -8  546.51   26.04
 -16   1  -8  573.63   24.42
 -16   1   8  493.58   26.48
 -16   1   9   28.10    6.29
 -16  -1  -9   34.53    6.75
 -16   1  -9   37.01    6.56
 -16  -1 -10  586.47   27.31
 -16   1 -10  603.11   25.51
 -16   1  10  552.07   27.18
 -16   1 -11   49.98    7.46
 -16   1  11   60.42    8.85
 -16  -1 -11   52.28    8.31
 -16   1 -12    2.59    2.27
 -16   1  12    2.60    2.42
 -16  -1 -12    2.03    2.84
 -16  -1 -13   89.19   10.49
 -16   1 -13   95.35   10.15
 -16   1  13   78.39    9.33
 -16  -1  13   77.60    9.75
 -16  -1 -14   23.14    5.61
 -16  -1  14   13.71    4.12
 -16   1  14   20.42    4.93
 -16   1 -14   17.20    4.15
 -16   1 -15    2.77    2.03
 -16   1  15    1.99    1.97
 -16  -1  15   -2.87    3.33
 -16  -1 -15    4.11    3.08
 -16  -1  16    5.84    2.74
 -16   1 -16    5.92    2.99
 -16   1  16    2.53    1.45
 -16  -1 -16    3.89    2.56
 -16   1  17   24.47    4.24
 -16  -1 -17   32.38    6.14
 -16  -1  17   28.48    5.11
 -16   1 -17   32.99    5.58
 -16  -1 -18   10.67    3.66
 -16   1 -18   11.29    3.04
 -16  -1  18    8.01    2.48
 -16  -1 -19   18.31    4.22
 -16  -1  19   20.04    3.91
 -16  -1 -20    8.09    2.78
 -16  -1  20    7.76    2.33
 -16  -1 -21    6.71    2.48
 -16  -1 -22  253.60   13.40
 -16  -1 -23   23.89    3.90
 -16  -1 -24    6.51    2.22
 -17   1   0   53.29    8.17
 -17  -1   0   60.89    8.62
 -17   1   1   49.31    8.48
 -17   1  -1   46.85    7.37
 -17  -1  -1   38.62    7.13
 -17  -1   1   39.92    7.81
 -17  -1   2   60.23    9.15
 -17   1  -2   55.41    7.94
 -17   1   2   59.85    8.97
 -17  -1  -2   57.15    8.00
 -17   1   3   21.40    5.92
 -17  -1   3   33.24    7.30
 -17  -1  -3   18.61    4.59
 -17  -1  -3   24.53    6.30
 -17   1  -3   22.77    5.28
 -17   1  -4    1.21    2.20
 -17   1   4    2.96    4.15
 -17  -1   4    4.51    4.13
 -17  -1  -4    3.00    3.06
 -17  -1  -4    0.22    2.72
 -17  -1  -5   11.88    3.81
 -17  -1   5   16.28    5.18
 -17   1   5   13.00    4.63
 -17  -1  -5   13.58    3.51
 -17   1  -5   13.08    4.01
 -17  -1  -6  129.02   12.30
 -17  -1   6  126.89   13.62
 -17   1   6  119.41   12.78
 -17  -1  -6   94.08    8.92
 -17  -1  -7   33.65    5.31
 -17  -1  -7   41.20    7.28
 -17   1   7   38.82    7.50
 -17  -1   7   30.66    7.34
 -17  -1  -8    0.63    2.73
 -17   1  -8    1.35    1.66
 -17   1   8    2.63    3.22
 -17  -1   8    0.82    2.46
 -17  -1   9   51.07    8.59
 -17   1  -9   75.34    8.75
 -17  -1  -9   75.37    9.65
 -17   1   9   62.55    9.16
 -17   1  10   80.10    9.92
 -17  -1 -10  100.80   11.04
 -17  -1  10   80.24   10.43
 -17   1 -10   99.35   10.01
 -17  -1 -11   42.72    7.21
 -17   1  11   37.14    6.65
 -17  -1  11   34.81    6.43
 -17   1 -11   45.27    6.83
 -17   1 -12   10.54    3.41
 -17   1  12    7.26    3.97
 -17  -1  12    7.81    3.47
 -17  -1 -12   12.69    4.32
 -17   1 -13   -1.67    1.37
 -17   1  13    3.44    3.26
 -17  -1 -13    1.47    2.12
 -17  -1  13   -0.68    2.94
 -17  -1 -14    6.29    3.16
 -17   1 -14    8.39    2.81
 -17   1  14    9.58    4.02
 -17  -1  14    1.50    1.93
 -17   1  15   24.62    4.45
 -17  -1  15   26.70    5.32
 -17  -1 -15   27.84    5.57
 -17   1 -15   21.13    4.15
 -17  -1  16   15.11    3.48
 -17  -1 -16   17.53    4.38
 -17   1  16   11.62    2.96
 -17  -1 -17    5.22    1.95
 -17  -1  17    8.04    2.62
 -17  -1 -18    2.31    1.48
 -17  -1  18    3.52    2.08
 -17  -1 -19    4.94    2.21
 -17  -1  19    5.47    2.15
 -17  -1 -20   14.85    3.37
 -17  -1 -21   13.42    2.91
 -17  -1 -22   15.45    2.95
 -18  -1   0    6.86    5.93
 -18   1   0   -0.49    2.92
 -18   1  -1  142.60   12.18
 -18  -1  -1  135.12   11.71
 -18   1   1  134.35   12.36
 -18  -1   1  146.13   12.70
 -18   1   2   16.66    6.27
 -18   1  -2   10.14    3.32
 -18  -1  -2    5.50    2.11
 -18  -1   2   15.99    4.87
 -18   1   3    3.21    3.05
 -18  -1  -3    0.86    1.62
 -18  -1   3    1.08    2.04
 -18  -1   4    7.82    3.80
 -18   1   4    4.84    3.02
 -18  -1  -4    5.01    2.43
 -18  -1  -5   19.75    3.87
 -18   1   5   17.14    4.97
 -18  -1   5   25.05    5.91
 -18  -1  -6   14.20    3.35
 -18   1   6    5.12    3.09
 -18  -1   6   10.35    3.81
 -18  -1  -6   13.38    4.07
 -18  -1  -7   37.66    6.44
 -18  -1   7   32.05    6.44
 -18   1   7   34.15    6.89
 -18  -1   8    4.47    3.45
 -18   1   8    4.77    2.53
 -18  -1  -8    5.57    2.68
 -18  -1   9   -0.67    2.39
 -18   1   9   -1.19    2.74
 -18  -1  -9    0.11    2.37
 -18  -1  10    8.85    3.61
 -18   1  10    8.95    3.49
 -18  -1 -10   11.91    3.51
 -18   1  11   81.07    8.84
 -18  -1 -11   92.24    9.62
 -18  -1  11   79.27    9.34
 -18  -1 -12    1.07    2.02
 -18   1  12    2.65    2.15
 -18  -1  12    0.84    1.98
 -18  -1  13   53.55    7.25
 -18  -1 -13   60.59    7.54
 -18   1  13   50.68    6.38
 -18  -1 -14    0.25    1.49
 -18   1  14   -0.72    1.29
 -18  -1  14    3.78    2.52
 -18  -1 -15    0.02    1.60
 -18   1  15   -1.65    1.82
 -18  -1  15   -0.77    1.28
 -18  -1  16    0.87    1.51
 -18  -1 -16   -0.39    1.52
 -18  -1  17   48.36    5.26
 -18  -1 -17   48.78    5.89
 -18  -1  18    9.98    2.28
 -18  -1 -18   12.91    2.91
 -18  -1 -19   22.73    3.58
 -19  -1   0   55.54    7.57
 -19  -1   1   69.05    8.32
 -19  -1  -1   59.22    7.27
 -19   1   1   65.91    8.45
 -19  -1  -2   68.19    7.66
 -19  -1   2   64.66    8.05
 -19   1   2   70.65    8.98
 -19  -1  -3   14.83    3.74
 -19   1   3   20.09    5.01
 -19  -1   3   13.39    4.69
 -19   1   4   17.21    4.65
 -19  -1  -4   16.12    3.47
 -19  -1   4   19.89    4.62
 -19  -1  -5    6.88    2.61
 -19   1   5    3.13    2.21
 -19  -1   5    2.95    2.31
 -19   1   6    2.10    2.24
 -19  -1   6    9.16    3.18
 -19  -1   7   16.10    4.35
 -19   1   7   14.88    4.29
 -19  -1   8   29.15    5.82
 -19   1   8   29.61    5.61
 -19   1   9   31.11    5.54
 -19  -1   9   29.98    5.75
 -19   1  10   29.42    4.99
 -19  -1  10   30.26    5.56
 -19  -1  11    1.73    1.79
 -19   1  11    5.37    2.92
 -19   1  12    5.94    2.33
 -19  -1  12   10.98    3.71
 -19  -1  13   12.96    3.19
 -19  -1  14   10.91    2.74
 -19  -1  15    9.76    2.56
 -19  -1  16    0.24    1.02
 -20  -1   0    7.08    3.02
 -20  -1   1   29.12    4.88
 -20  -1  -1   69.50    6.77
 -20  -1  -2  157.81    9.78
 -20  -1   2  170.15   11.45
 -20  -1   3   21.04    4.63
 -20  -1   4   56.67    6.94
 -20  -1   5   33.73    5.40
 -20  -1   6    0.12    1.32
 -20  -1   7   11.27    3.28
 -20  -1   8   57.53    6.63
 -20  -1   9   14.12    3.39
 -20  -1  10   68.81    6.88
 -20  -1  11    9.01    2.78
 -20  -1  12    6.18    2.27
 -20  -1  13   22.91    3.50
 -21  -1   3   25.22    3.78
 -21  -1   4   42.22    4.87
 -21  -1   5    5.35    1.94
 -21  -1   6    5.81    2.26
 -21  -1   7    2.08    1.40
 -21  -1   8    5.25    1.67
   0  -2   0    3.43    1.14
   0  -2   1    0.36    0.60
   0  -2  -1    1.74    1.12
   0  -2   2 5765.99   34.48
   0   2   2 5880.55   49.42
   0   2   3    0.74    1.09
   0  -2   3    0.25    0.53
   0   2   4  188.11    9.09
   0   2   5    0.69    1.04
   0   2   6  402.68   14.21
   0   2   7   -0.67    1.31
   0   2   8   65.96    6.32
   0   2   9    0.19    1.44
   0   2  10  245.91   13.71
   0   2  11   -0.69    1.66
   0   2  12   16.55    4.18
   0   2  13   -0.11    2.50
   0   2  14  911.66   34.10
   0   2  15    0.83    2.38
   0   2  16  163.46   15.64
   0   2  17    2.04    2.73
   0   2  18  265.14   21.10
   0   2  19   -0.65    4.79
   0  -2  19    0.04    1.27
   0  -2  20   20.82    4.52
   0   2  20   17.83    4.40
   0   2  20   21.16    6.92
   0  -2  21   -0.65    2.00
   0   2  21   -0.32    2.68
   0   2  21   -0.15    3.89
   0  -2  22  153.87   12.53
   0   2  22  167.48   13.68
   0   2  22  179.22   19.74
   0  -2  23   -0.46    1.84
   0   2  23    0.35    1.66
   0   2  23    0.47    3.07
   0   2  24  199.57   21.80
   0   2  24  189.32   14.92
   0  -2  24  184.22   14.70
   0   2  25    1.57    1.91
   0  -2  25    1.34    2.70
   0   2  25   -2.00    3.64
   0  -2  26   57.27    8.50
   0   2  26   60.02    8.46
   0   2  27   -0.36    1.51
   0  -2  27   -2.21    3.21
   0  -2  28   -1.71    2.57
   0   2  28    3.08    1.39
   0   2  29   -1.24    2.57
   0  -2  29    1.53    2.35
   0  -2  30  145.95   12.99
   0   2  30  139.22   12.24
   0  -2  31    0.12    1.95
   0  -2  32   28.88    5.43
   0  -2  33    0.17    1.49
   0  -2  34    2.43    1.87
   0  -2  35    0.16    1.36
   0  -2  36  266.29   11.44
  -1  -2   0 2935.17   31.96
   1  -2   0 2818.59   23.85
  -1   2   1 2642.08   30.32
  -1  -2   1 2465.65   28.85
   1  -2   1 2602.62   19.93
  -1  -2  -1 2530.00   30.98
  -1   2   2 1602.28   24.32
  -1  -2  -2 1794.78   26.69
  -1  -2   2 1772.34   23.33
  -1   2   3  310.53   10.70
  -1  -2   3  344.64   10.08
   1   2   4   91.50    6.79
  -1   2   4   90.40    6.05
  -1  -2   4   97.38    5.44
   1   2   5  287.42   12.27
  -1   2   5  316.85   11.76
  -1   2   6  140.40    8.65
   1   2   6  134.47    8.50
   1   2   7   76.68    6.78
  -1   2   7   81.87    6.76
   1   2   8  158.96   10.17
  -1   2   8  167.59   10.29
  -1   2   9  308.86   14.76
   1   2   9  322.09   14.98
  -1   2  10  275.82   14.75
   1   2  10  265.47   14.22
   1   2  11  186.12   12.82
  -1   2  11  178.37   12.91
  -1   2  12  220.72   15.54
   1   2  12  207.89   13.97
   1   2  13  227.09   15.58
  -1   2  13  256.53   17.24
  -1   2  14  140.02   13.36
   1   2  14  134.75   13.01
  -1   2  15  102.36   11.94
   1   2  15  109.79   12.62
   1   2  16  282.18   20.57
  -1   2  16  285.03   20.44
  -1   2  17  189.62   17.25
   1   2  17  178.44   16.99
  -1   2  18    4.46    3.97
   1   2  18   11.74    5.05
   1  -2  19   26.84    4.73
  -1  -2  19   26.39    4.62
   1   2  19   36.60    8.57
  -1   2  19   34.25    7.92
   1   2  20   55.43   10.09
  -1  -2  20   47.06    6.78
  -1   2  20   53.62   10.12
   1  -2  20   48.28    6.32
  -1   2  20   46.08    7.01
  -1   2  21    5.08    3.01
   1   2  21    3.26    2.54
  -1  -2  21    1.65    1.72
   1  -2  21    2.10    1.76
  -1   2  21    5.00    4.25
   1   2  21    0.47    2.74
   1  -2  22   73.27    8.73
  -1   2  22   73.28    9.28
  -1   2  22   81.49   13.38
   1   2  22   65.00    8.21
   1   2  22   81.60   13.50
  -1  -2  22   67.99    8.56
   1  -2  23  146.89   12.80
   1   2  23  181.52   20.78
  -1   2  23  160.48   19.19
   1   2  23  155.51   13.36
  -1   2  23  135.66   12.80
  -1  -2  23  143.36   12.63
  -1   2  24    7.74    3.54
   1   2  24    7.60    2.99
  -1  -2  24    8.94    3.71
   1  -2  24    8.33    3.25
  -1   2  24    5.90    3.48
   1   2  24    6.09    4.49
  -1  -2  25   42.12    7.36
  -1   2  25   46.36    7.59
  -1   2  25   54.54   11.70
   1   2  25   47.52    9.99
   1   2  25   51.59    7.75
   1  -2  25   43.68    7.41
  -1   2  26   31.29    6.27
   1  -2  26   33.55    6.34
  -1  -2  26   24.24    5.54
   1   2  26   44.43    7.60
  -1   2  27   19.55    4.88
   1   2  27   20.79    5.24
  -1  -2  27   22.57    5.47
   1  -2  27   16.23    4.55
   1   2  28    4.07    2.14
  -1   2  28    8.56    3.63
  -1  -2  28    4.44    2.79
   1  -2  28    7.59    3.29
   1   2  29   13.01    3.68
  -1   2  29   21.26    5.01
  -1  -2  29   20.03    5.28
   1  -2  29   14.86    3.98
   1   2  30   23.42    4.99
   1  -2  30   23.26    5.33
  -1  -2  30   17.66    4.66
  -1   2  30   13.48    4.23
   1  -2  31   16.17    4.36
  -1  -2  31   13.23    4.24
   1  -2  32    8.05    3.04
  -1  -2  32   13.19    4.11
  -1  -2  33    7.67    2.92
   1  -2  33    5.76    2.36
  -1  -2  34   34.61    5.12
   1  -2  34   38.56    5.30
   1  -2  35   19.20    3.46
  -1  -2  35   13.52    3.14
   1  -2  36    5.70    1.93
  -1  -2  36    2.71    1.49
  -2  -2   0  844.10   20.82
  -2   2   0    5.45    1.33
   2  -2   1 3221.39   16.90
  -2  -2  -1 3248.03   38.56
  -2   2   2  214.26    7.97
  -2  -2  -2  218.82   10.42
  -2  -2   3 2196.86   29.46
  -2  -2  -3 2362.56   34.86
  -2   2   3 2252.01   27.19
  -2  -2   3 2299.89   24.48
  -2  -2   4  483.84   13.82
  -2  -2  -4  505.77   16.48
  -2   2   4  440.19   13.06
  -2  -2   4  539.13   11.72
   2   2   4  466.67   16.03
  -2   2   5  907.70   19.81
  -2  -2   5  880.07   18.75
   2   2   5  861.75   22.21
   2   2   6  463.59   16.38
  -2   2   6  468.08   15.35
   2   2   7   53.21    5.86
  -2   2   7   53.95    5.65
   2   2   8    3.73    2.06
  -2   2   8    4.97    2.23
   2   2   9  358.93   16.29
  -2   2   9  364.05   16.86
   2   2  10  162.93   11.42
  -2   2  10  164.70   12.35
   2   2  11    7.06    3.19
  -2   2  11   10.22    3.66
  -2   2  12   18.43    4.76
   2   2  12   23.24    4.87
  -2   2  13   15.79    4.74
   2   2  13   15.37    4.37
   2   2  14   95.87   10.72
  -2   2  14  100.30   11.36
  -2   2  15 1321.40   42.38
   2   2  15 1373.72   43.22
  -2   2  16   87.88   11.25
   2   2  16   95.31   12.33
  -2   2  17  244.29   19.86
   2   2  17  255.11   20.56
  -2   2  18  133.57   15.18
   2   2  18  130.67   15.37
  -2  -2  19  262.70   15.10
   2   2  19  292.59   23.49
   2  -2  19  259.96   14.66
  -2   2  19  290.35   22.95
  -2   2  19  275.14   17.00
  -2   2  20   55.27   10.08
   2   2  20   67.51   11.66
   2  -2  20   58.18    7.10
  -2   2  20   65.81    8.70
  -2  -2  20   56.39    7.29
   2  -2  21  150.46   12.08
  -2   2  21  149.11   12.97
   2   2  21  160.24   18.67
  -2  -2  21  156.95   12.52
  -2   2  21  161.38   18.16
  -2   2  22   62.41    8.62
   2   2  22   71.44   12.96
   2  -2  22   57.34    7.81
  -2   2  22   70.28   12.74
  -2  -2  22   47.66    7.20
  -2   2  23   14.45    4.35
  -2   2  23   25.02    7.71
   2   2  23   15.18    5.18
  -2  -2  23   14.94    4.26
   2  -2  23   22.00    4.92
   2  -2  24   26.70    5.56
  -2  -2  24   26.18    6.03
   2   2  24   44.03   10.90
  -2   2  24   34.80    6.67
  -2   2  24   33.61    9.48
  -2   2  25    1.55    1.50
  -2  -2  25    4.15    2.74
   2  -2  25   -4.99    2.97
   2   2  25   -2.02    3.62
  -2   2  26   42.84    7.59
   2  -2  26   41.79    7.14
  -2  -2  26   39.21    6.89
  -2  -2  27   17.44    4.83
  -2   2  27   27.90    6.18
   2  -2  27   14.55    3.86
   2  -2  28   23.31    5.56
  -2  -2  28   25.16    5.54
  -2   2  28   27.09    5.83
  -2  -2  29   36.84    6.68
   2  -2  29   35.59    6.41
  -2   2  29   38.90    6.70
  -2   2  30   13.15    3.90
  -2  -2  30   15.99    4.32
   2  -2  30   16.76    4.34
  -2  -2  31    2.18    2.27
   2  -2  31    0.27    2.12
  -2  -2  32    1.50    1.60
   2  -2  32    2.22    1.61
   2  -2  33  257.65   14.06
  -2  -2  33  294.91   15.98
   2  -2  34   -1.34    1.37
  -2  -2  34   -1.33    1.96
  -2  -2  35   21.45    3.67
   2  -2  35   25.53    3.79
  -2  -2  36   17.59    3.15
  -3   2   0  342.72    8.26
  -3  -2   0  379.22   14.87
  -3  -2   1  385.28   14.26
  -3  -2  -1  389.74   14.88
  -3   2   1  396.19    9.63
  -3  -2   2  539.38   16.87
  -3  -2  -2  545.72   17.76
  -3   2   2  524.30   12.09
  -3  -2   2  571.87   14.97
  -3  -2   3 1154.20   24.22
  -3  -2  -3 1086.65   25.43
  -3  -2   3 1109.75   20.59
   3   2   4  992.67   24.52
  -3  -2  -4 1005.30   25.22
  -3  -2   5  473.38   15.39
  -3  -2  -5  470.00   17.71
   3   2   5  431.22   16.24
  -3   2   5  433.82   14.31
   3   2   6  138.71    9.46
  -3   2   6  144.94    9.13
  -3  -2  -6  155.33   10.60
  -3   2   7  803.87   23.41
  -3  -2  -7  844.29   25.45
   3   2   7  836.49   23.21
  -3   2   8 1127.55   29.24
   3   2   8 1047.05   26.89
  -3   2   9  305.04   16.09
  -3   2  -9  275.79    7.64
   3   2   9  297.02   15.00
   3   2  10   43.07    6.15
  -3   2  10   43.11    6.49
   3   2  11  386.55   18.63
  -3   2  11  370.35   19.50
  -3   2  12  328.06   19.12
   3   2  12  327.24   17.98
  -3   2  13  174.08   14.41
   3   2  13  169.49   13.59
  -3   2  14    6.04    2.65
   3   2  14    8.45    3.96
   3   2  15   30.18    6.67
  -3   2  15   23.89    5.95
  -3   2  16   61.21    9.46
   3   2  16   74.61   10.74
  -3   2  17   19.91    6.26
   3   2  17   13.67    4.51
  -3   2  18  219.10   19.42
   3   2  18  211.24   19.72
   3  -2  19  347.95   16.93
   3   2  19  374.07   27.35
  -3  -2  19  352.34   18.12
  -3   2  19  355.41   25.79
  -3   2  19  343.17   19.60
   3  -2  20  220.08   13.91
   3   2  20  249.70   22.85
  -3   2  20  222.47   20.87
  -3   2  20  202.03   15.34
  -3  -2  20  216.99   14.50
  -3   2  21   25.00    5.65
   3  -2  21   25.82    4.97
   3   2  21   33.49    9.30
  -3  -2  21   33.00    5.95
  -3   2  21   38.71    9.04
   3  -2  22   43.08    6.75
  -3   2  22   31.93    7.85
   3   2  22   47.36   10.68
  -3  -2  22   40.60    6.92
  -3   2  22   39.57    6.99
   3  -2  23  145.01   12.57
  -3  -2  23  147.50   13.04
  -3   2  23  144.44   18.40
   3   2  23  154.86   19.38
  -3   2  23  142.04   13.44
   3   2  24   46.49   11.05
   3  -2  24   36.85    6.58
  -3  -2  24   36.98    6.80
  -3   2  24   44.85    7.86
  -3   2  25    0.83    2.50
   3  -2  25    1.54    1.77
  -3  -2  25   -0.22    2.35
  -3   2  26   11.50    3.94
  -3  -2  26    9.66    3.78
   3  -2  26   10.35    3.77
  -3   2  27   27.32    6.01
  -3  -2  27   21.64    4.99
   3  -2  27   25.09    5.62
   3  -2  28   24.63    5.32
  -3  -2  28   28.10    6.13
  -3   2  28   31.11    6.27
  -3   2  29    2.46    2.26
  -3  -2  29    1.92    1.89
   3  -2  29    3.06    2.28
  -3   2  30   59.86    8.37
  -3  -2  30   70.45    8.83
   3  -2  30   57.71    7.71
  -3  -2  31   68.38    8.57
   3  -2  31   72.16    8.17
  -3  -2  32   10.38    3.17
   3  -2  32   12.70    3.42
  -3  -2  33   12.25    3.63
   3  -2  33   10.65    3.02
  -3  -2  34   40.73    5.53
   3  -2  34   32.75    4.42
  -3  -2  35   37.48    4.91
   3  -2  35   34.79    4.07
  -3  -2  36   11.25    2.38
  -4  -2   0  262.43   12.99
  -4  -2   0  276.80   12.30
  -4  -2   1  182.11   11.08
  -4  -2  -1  164.41   10.68
  -4   2   1  151.15    6.01
  -4  -2  -1  160.27    9.68
  -4  -2  -2   70.04    7.12
  -4  -2   2   62.86    6.62
  -4   2   2   65.41    4.56
  -4  -2   2   71.07    6.16
  -4  -2   3   33.46    4.84
  -4  -2  -3   37.97    5.38
  -4   2   3   27.71    3.35
  -4  -2   3   28.62    4.07
  -4  -2   4  383.01   15.48
   4   2   4  347.20   15.07
  -4   2   4  350.19   12.73
  -4   2   5    2.72    1.52
  -4  -2   5    2.46    1.84
   4   2   5    3.54    2.17
  -4  -2  -5    2.98    1.98
  -4  -2   6   19.88    3.75
  -4   2   6   22.50    3.85
   4   2   6   19.41    3.92
  -4  -2  -6   26.34    4.86
   4   2   7 1098.65   27.87
  -4  -2  -7 1035.19   30.08
  -4   2   7 1036.82   27.00
   4   2   8  117.54    9.35
  -4  -2  -8  142.80   11.56
  -4   2   8  138.86   10.45
  -4   2   9  206.17   13.53
   4   2   9  209.42   12.94
  -4  -2  -9  206.32   14.13
  -4   2  10  520.71   22.21
  -4  -2 -10  587.51   24.95
   4   2  10  543.52   21.81
   4   2  11    3.62    2.21
  -4  -2 -11    3.20    2.38
  -4   2  11    1.34    2.12
  -4   2  12  668.38   27.51
   4   2  12  658.34   25.67
  -4   2  13    6.47    3.43
   4   2  13    7.80    3.51
  -4   2  14  208.17   16.75
   4   2  14  220.90   16.45
  -4   2  15  180.47   16.09
   4   2  15  191.22   16.09
  -4   2  16   33.93    7.51
   4   2  16   32.77    7.16
  -4   2  17  293.91   22.21
   4   2  17  313.15   23.82
   4   2  18   66.13   11.35
  -4   2  18   66.00   10.87
  -4  -2  18   61.78    7.31
   4  -2  18   53.51    6.49
  -4   2  18   62.81    8.59
   4   2  19    1.13    3.65
  -4   2  19    4.32    1.81
  -4  -2  19    9.23    3.28
   4  -2  19    3.03    1.56
  -4   2  19    7.11    4.27
   4   2  20   73.81   12.64
  -4   2  20   65.10   11.54
   4  -2  20   63.66    7.67
  -4   2  20   62.02    8.78
  -4  -2  20   66.80    8.28
  -4  -2  21    3.51    2.20
   4  -2  21    4.77    1.71
  -4   2  21    7.41    3.50
  -4   2  21    7.92    4.37
   4   2  21    6.06    4.49
   4   2  22  165.33   19.69
  -4  -2 -22  153.23   18.38
   4  -2  22  135.58   11.69
  -4  -2 -22  119.41   15.00
  -4   2  22  138.60   13.48
  -4  -2  22  149.80   12.83
   4  -2  23  177.07   13.58
  -4  -2  23  167.64   13.77
  -4   2  23  156.10   14.24
   4   2  23  174.72   20.75
  -4  -2 -23  183.38   20.13
   4  -2  24  441.03   22.10
   4   2  24  473.77   33.92
  -4  -2 -24  472.23   33.05
  -4   2  24  461.40   24.52
  -4  -2  24  428.41   22.26
  -4  -2  25   11.93    4.33
  -4   2  25   12.47    4.19
   4  -2  25   12.52    4.00
   4  -2  26   32.43    6.13
  -4   2  26   40.54    7.29
  -4  -2  26   35.33    6.63
  -4   2  27   35.07    6.81
  -4  -2  27   34.17    6.41
   4  -2  27   36.78    6.60
  -4  -2  28   15.15    4.67
   4  -2  28   15.62    4.01
  -4   2  28   19.15    5.19
   4  -2  29  140.03   11.88
  -4   2  29  140.21   12.93
  -4  -2  29  131.90   12.23
   4  -2  30  189.29   13.18
  -4  -2  30  200.95   14.58
  -4  -2  31   -0.49    1.81
   4  -2  31   -1.67    2.21
  -4  -2  32   74.60    8.14
   4  -2  32   68.54    7.11
  -4  -2  33    7.17    2.58
   4  -2  33    7.48    2.16
   4  -2  34   15.76    3.09
  -4  -2  34   11.97    3.09
  -4  -2  35    0.95    1.25
  -4  -2  36  185.07    9.21
  -4  -2 -36  133.96    8.29
  -5  -2   0   20.75    4.73
  -5  -2   0    8.42    3.09
  -5  -2   1   96.62    7.99
  -5  -2   1  118.25    9.68
  -5  -2  -1   96.42    8.79
  -5  -2  -1  112.43    9.07
  -5  -2   2  132.49   10.09
  -5  -2  -2  128.22   10.31
  -5   2   2  111.62    5.05
  -5  -2  -2  119.15    9.43
  -5  -2   2  109.10    8.61
  -5  -2  -3   78.14    8.03
  -5  -2   3   83.59    7.89
  -5   2   3   86.94    5.42
  -5  -2  -3   84.94    8.51
  -5  -2   4   75.78    7.52
   5   2   4   88.10    8.07
  -5   2   4   84.60    6.14
  -5  -2  -4   89.26    8.81
  -5  -2  -4   95.99    9.02
  -5  -2   5   95.50    8.53
   5   2   5  105.26    8.90
  -5   2   5   99.45    7.30
  -5  -2  -5   98.61    9.58
  -5  -2  -5  104.42    9.54
  -5  -2   6   30.30    5.03
  -5   2   6   35.82    4.73
   5   2   6   29.89    4.88
  -5  -2  -6   32.95    5.59
  -5   2   7  146.65   10.14
   5   2   7  127.46    9.91
  -5  -2  -7  159.07   12.58
  -5  -2  -8  247.71   16.12
  -5   2   8  217.33   13.31
   5   2   8  203.58   12.68
  -5   2   9   62.22    7.65
  -5  -2  -9   62.46    8.39
   5   2   9   47.15    6.47
  -5   2  10   88.43    9.37
  -5  -2 -10   96.17   10.63
   5   2  10   83.72    8.78
  -5   2  11  268.91   16.90
  -5  -2 -11  301.04   19.44
   5   2  11  267.28   16.34
  -5   2  12  274.90   17.90
   5   2  12  276.84   17.21
  -5  -2 -12  310.97   20.23
  -5   2  13  109.38   11.83
  -5  -2 -13  120.85   12.98
   5   2  13  108.84   11.21
  -5   2  14   74.11   10.23
  -5  -2 -14   78.88   10.83
   5   2  14   66.94    9.43
   5   2  15   46.38    7.99
  -5   2  15   46.77    8.45
  -5  -2 -15   48.87    9.12
   5   2  16   19.10    5.50
  -5   2  16   13.67    4.91
  -5  -2 -16   15.97    5.41
  -5   2  17  143.03   12.97
   5   2  17  176.69   18.03
  -5   2  17  176.04   17.63
  -5  -2 -17  156.41   16.89
   5  -2  18  149.22   10.86
  -5  -2 -18  163.21   17.64
  -5   2  18  158.97   17.00
  -5  -2 -18  153.25   16.85
  -5   2  18  137.43   12.82
   5   2  18  163.21   18.10
  -5  -2  18  150.53   12.07
   5  -2  19   63.01    7.50
  -5  -2  19   65.05    8.14
  -5  -2 -19   64.79   11.54
  -5  -2 -19   57.16   10.37
  -5   2  19   56.65    8.40
   5   2  19   64.27   11.82
  -5   2  20   10.23    3.48
  -5  -2  20   11.33    3.86
   5   2  20   10.08    5.72
   5  -2  20   12.95    3.56
  -5  -2 -20    8.50    5.29
  -5  -2 -20    3.11    2.45
  -5  -2  21   49.43    7.52
   5  -2  21   42.33    6.64
   5   2  21   49.33   10.61
  -5  -2 -21   41.07    9.46
  -5  -2 -21   46.06    9.91
  -5   2  21   46.79    7.95
   5   2  22  143.79   18.28
   5  -2  22  111.26   11.04
  -5  -2 -22  117.22   16.43
  -5   2  22  112.10   12.31
  -5  -2  22  113.14   11.34
   5  -2  23   46.09    6.96
  -5  -2 -23   61.93   12.60
  -5  -2 -23   31.61    7.75
  -5   2  23   47.16    7.90
   5   2  23   54.33   11.53
  -5  -2  23   49.04    7.66
   5  -2  24   32.24    5.82
  -5   2  24   46.43    8.10
  -5  -2  24   44.44    7.59
   5  -2  25   95.00   10.29
  -5   2  25  100.42   11.78
  -5  -2  25   90.02   10.44
   5  -2  26   43.48    6.78
  -5   2  26   37.84    7.12
  -5  -2  26   39.80    6.99
  -5   2  27   11.40    3.98
  -5  -2  27    5.26    3.32
   5  -2  27   12.59    3.82
  -5   2  28    9.66    3.90
  -5  -2  28   11.25    3.98
   5  -2  28    8.69    3.24
   5  -2  29   62.39    7.69
  -5  -2  29   59.67    8.16
   5  -2  30   40.22    6.04
  -5  -2  30   39.89    6.55
  -5  -2  31   62.91    7.70
   5  -2  31   60.99    6.93
   5  -2  32   45.49    5.63
  -5  -2  32   55.05    6.94
  -5  -2  33    5.82    2.54
   5  -2  33    5.55    2.10
  -5  -2  34   12.10    3.00
  -5  -2  35    2.18    1.10
  -5  -2 -35    1.18    1.33
  -6  -2   0   24.55    7.57
  -6  -2   0  181.67   13.14
  -6  -2   1  835.98   27.09
  -6  -2  -1  891.72   29.30
  -6  -2  -1  835.23   26.99
  -6  -2  -2   -0.17    2.28
  -6  -2   2   -0.03    1.98
  -6  -2  -2    0.08    2.01
  -6  -2   3  146.11   11.38
  -6  -2  -3  153.10   12.08
  -6  -2  -3  137.32   11.35
  -6  -2   4  755.88   27.18
   6   2   4  765.68   24.61
  -6  -2  -4  824.32   28.66
  -6  -2  -4  790.72   27.60
  -6  -2  -5   15.96    4.56
  -6  -2   5   20.29    4.47
   6   2   5   19.78    4.33
  -6  -2  -5   15.87    4.28
  -6  -2  -6   13.12    4.70
  -6  -2  -6   19.37    4.65
  -6  -2   6   11.09    3.54
   6   2   6    9.27    3.37
   6   2   7  517.96   20.42
  -6  -2  -7  601.01   25.32
  -6   2   7  561.37   19.66
  -6  -2  -7  571.73   26.16
   6   2   8  230.66   13.90
  -6  -2  -8  273.74   17.83
  -6   2   8  252.54   14.01
  -6  -2  -8  256.97   17.93
  -6   2   9  437.10   19.57
  -6  -2  -9  473.67   25.12
   6   2   9  433.55   19.62
   6   2  10    0.80    1.61
  -6   2  10    0.68    1.48
  -6  -2 -10    2.46    2.27
  -6  -2 -10   -0.34    3.12
   6   2  11  352.08   19.07
  -6  -2 -11  356.96   22.07
  -6   2  11  326.44   18.79
  -6  -2 -11  353.43   22.78
   6   2  12   11.88    3.72
  -6  -2 -12   16.39    4.99
  -6   2  12   11.74    4.31
  -6  -2 -12    7.17    4.06
   6   2  13  345.57   20.36
  -6  -2 -13  360.41   23.58
  -6   2  13  352.79   21.32
  -6  -2 -13  348.87   23.77
  -6  -2 -14   87.62   11.95
  -6   2  14   83.00   10.97
   6   2  14   91.97   10.97
  -6  -2 -14   77.00   11.82
  -6  -2 -15  190.40   18.25
   6   2  15  194.30   16.81
  -6  -2 -15  199.23   19.00
  -6  -2 -16   25.61    7.49
   6   2  16   20.99    5.99
  -6  -2 -16   16.85    5.19
  -6   2  16   31.29    6.44
   6   2  17  414.60   27.50
   6  -2  17  345.57   16.53
  -6  -2 -17  405.42   27.99
  -6  -2 -17  385.59   27.21
  -6   2  17  356.44   20.89
  -6  -2  17  370.03   18.94
  -6  -2 -18   12.88    5.69
  -6   2  18    8.67    2.79
  -6  -2  18   14.79    3.83
   6  -2  18    6.32    1.86
   6   2  18   12.17    4.62
  -6  -2 -18   18.01    6.57
  -6  -2 -19   13.59    5.46
  -6  -2  19   13.34    3.85
   6   2  19   12.63    4.19
  -6   2  19   21.23    5.54
   6  -2  19   19.91    4.04
  -6  -2 -19   15.76    5.45
  -6  -2 -20   20.35    7.14
  -6  -2 -20   57.17   11.47
   6  -2  20   48.58    6.69
  -6   2  20   44.39    7.91
  -6  -2  20   40.33    6.50
   6   2  20   43.16    9.73
   6  -2  21  925.76   29.53
  -6  -2 -21  893.11   44.80
   6   2  21  865.14   44.53
  -6   2  21  821.96   33.67
  -6  -2  21  877.57   31.14
  -6   2  22   14.90    4.64
  -6  -2  22   11.93    3.69
   6  -2  22   12.95    3.63
   6   2  22   11.51    5.40
  -6  -2 -22   10.91    5.01
  -6   2  23    3.91    2.69
  -6  -2  23    5.49    3.55
   6  -2  23    5.46    2.36
  -6   2  24    3.52    2.89
  -6  -2  24   -0.43    2.13
   6  -2  24    1.89    1.80
  -6   2  25   11.81    4.57
  -6  -2  25   16.35    5.15
   6  -2  25   17.09    4.59
  -6  -2  26   31.90    6.20
  -6   2  26   46.54    7.90
   6  -2  26   39.80    6.45
  -6   2  27   47.86    7.86
   6  -2  27   40.15    6.42
  -6  -2  27   43.86    7.27
  -6  -2  28   13.49    4.34
   6  -2  28   11.91    3.50
   6  -2  29   64.13    7.47
  -6  -2  29   74.95    8.78
  -6  -2  30    6.21    3.21
   6  -2  30    4.87    2.04
  -6  -2  31   31.73    5.46
   6  -2  31   32.95    4.71
  -6  -2  32    9.73    2.80
  -6  -2  33  277.14   13.82
  -6  -2  34    4.66    1.86
  -6  -2 -34    4.17    2.15
  -6  -2 -35   77.29    6.35
  -6  -2  35   87.72    6.35
  -7  -2   0    2.34    2.42
  -7  -2   1   32.09    5.90
  -7  -2  -1   32.80    6.71
  -7  -2  -1   26.44    6.43
  -7  -2   2  120.97   11.10
  -7  -2  -2  161.88   12.88
  -7  -2  -2  157.51   13.16
  -7  -2  -3  134.11   12.27
  -7  -2   3  123.36   11.24
  -7  -2  -3  115.30   12.24
   7   2   4    9.21    3.36
  -7  -2  -4    7.81    3.63
  -7  -2  -4   17.88    4.75
  -7  -2   4   11.37    3.79
  -7  -2   5  157.51   12.61
   7   2   5  135.23   10.83
  -7  -2  -5  140.72   13.08
   7   2   6  305.80   16.06
  -7  -2  -6  363.90   20.74
  -7  -2   6  337.67   18.31
  -7  -2  -6  365.61   21.41
   7   2   7  194.92   13.08
  -7  -2  -7  236.41   17.21
  -7  -2  -7  195.96   16.40
  -7  -2  -8  354.12   21.55
   7   2   8  291.61   16.12
  -7  -2  -8  316.85   21.47
   7   2   9  259.60   15.56
  -7  -2  -9  304.18   20.26
  -7  -2  -9  280.93   20.78
  -7  -2 -10   13.77    5.44
   7   2  10   16.46    4.33
  -7  -2 -10   13.73    4.35
  -7  -2 -11   17.25    5.71
  -7  -2 -11   27.32    6.67
   7   2  11   28.50    5.86
  -7  -2 -12   10.45    5.58
  -7  -2 -12   16.17    5.36
   7   2  12   17.28    4.36
  -7  -2 -13   50.07    9.49
   7   2  13   49.93    8.08
  -7  -2 -13   46.39   10.03
   7   2  14   41.55    7.73
  -7  -2 -14   24.78    7.33
  -7  -2 -14   35.03    7.83
  -7   2  15   19.37    4.92
  -7  -2 -15   22.60    6.97
   7   2  15   20.09    5.85
  -7  -2 -15   24.60    7.13
  -7  -2 -16   54.44   10.75
   7  -2  16   68.54    6.94
  -7  -2 -16   62.75   10.58
   7   2  16   82.06   11.57
  -7   2  16   72.66    9.57
  -7  -2  16   58.29    7.79
  -7  -2 -17   43.87   10.07
  -7  -2  17   59.02    7.89
  -7  -2 -17   50.32   10.18
   7  -2  17   45.98    5.79
   7   2  17   54.64    9.97
  -7   2  17   48.50    7.87
  -7  -2 -18  137.28   17.35
   7  -2  18  136.90   10.28
  -7   2  18  133.01   13.49
  -7  -2 -18   89.52   13.74
   7   2  18  140.34   17.01
  -7  -2  18  141.82   12.42
   7  -2  19  174.64   12.29
  -7  -2  19  174.31   13.97
  -7  -2 -19  149.36   17.88
  -7   2  19  155.41   14.90
  -7  -2 -19  123.33   16.72
   7   2  19  168.19   19.07
   7   2  20  109.88   15.22
   7  -2  20  119.66   10.63
  -7  -2 -20   77.95   13.36
  -7   2  20  128.24   13.57
  -7  -2 -20  119.98   16.71
  -7  -2  20  144.74   12.76
  -7  -2  21  128.51   12.19
   7  -2  21  111.38   10.05
   7   2  21  112.43   16.06
  -7  -2 -21   67.31   12.56
  -7   2  21  123.12   13.29
  -7  -2 -21  115.29   16.64
   7  -2  22  233.26   15.00
   7   2  22  199.78   21.98
  -7  -2 -22  259.83   24.77
  -7   2  22  252.79   19.13
  -7  -2  22  259.87   17.31
   7  -2  23  292.46   17.05
  -7   2  23  282.27   20.01
  -7  -2  23  280.30   18.06
  -7   2  24  163.83   15.27
  -7  -2  24  150.66   13.29
   7  -2  24  164.26   12.68
   7  -2  25   23.25    4.65
  -7  -2  25   21.55    5.51
  -7  -2  26    1.99    1.97
   7  -2  26   -6.76    2.81
  -7  -2  27    3.40    1.82
   7  -2  27    5.73    2.93
  -7  -2  28   15.05    4.26
  -7  -2  29    2.58    2.05
  -7  -2  30   10.55    3.21
  -7  -2  31    4.32    2.19
  -7  -2 -32   23.85    4.82
  -7  -2  32   32.09    4.86
  -7  -2 -33   38.49    5.30
  -7  -2  33   43.65    5.19
  -7  -2 -34   38.86    4.77
  -7  -2  34   40.53    4.52
  -8  -2   0    8.01    5.11
  -8  -2  -1  150.44   13.79
  -8  -2   1  119.25   11.80
  -8  -2  -2   19.71    5.09
  -8  -2   2   20.05    5.52
  -8  -2   3  253.86   17.55
  -8  -2  -3  245.47   17.30
  -8  -2  -3  281.41   19.30
  -8  -2   4  133.03   12.34
  -8  -2  -4  127.80   12.69
  -8  -2  -4  132.66   13.73
   8   2   4  117.01   10.49
  -8  -2   5   61.36    8.71
   8   2   5   65.43    7.90
  -8  -2  -5   69.30    9.22
  -8  -2  -5   49.52    8.76
  -8  -2  -6  248.06   17.99
  -8  -2  -6  253.77   19.75
   8   2   6  225.43   14.34
  -8  -2  -7    2.63    3.68
  -8  -2  -7    1.44    1.78
   8   2   7    1.05    1.46
  -8  -2  -8  195.29   16.85
   8   2   8  168.09   12.62
  -8  -2  -8  178.92   17.69
  -8  -2  -9  363.18   23.56
   8   2   9  353.28   18.75
  -8  -2  -9  352.26   25.07
   8   2  10  618.16   25.69
  -8  -2 -10  579.81   32.79
  -8  -2 -11    4.27    4.19
   8   2  11    3.52    1.99
  -8  -2 -11    0.87    2.36
  -8  -2 -12  499.85   29.41
   8   2  12  472.54   23.95
   8   2  13  100.74   11.57
  -8  -2 -13  104.68   13.74
  -8  -2 -13   71.30   13.06
  -8  -2 -14   93.37   14.86
  -8  -2 -14  106.10   14.35
   8   2  14  111.75   12.44
  -8  -2 -15  392.66   28.00
   8   2  15  378.19   24.28
  -8  -2 -15  336.37   28.21
  -8  -2 -16   -2.15    3.56
  -8  -2 -16   -1.21    3.88
  -8  -2  16    4.41    2.69
   8   2  16    7.12    3.89
  -8  -2 -17   24.01    7.96
  -8  -2  17   29.65    5.53
  -8  -2 -17   21.66    6.64
   8   2  17   29.55    7.52
  -8   2  17   37.11    7.38
  -8  -2 -18   71.30   13.17
  -8  -2 -18  108.34   15.72
   8   2  18  108.83   14.97
  -8   2  18  106.86   12.46
  -8  -2  18  121.29   11.75
  -8   2  19    0.79    2.27
   8   2  19   -0.22    3.19
  -8  -2  19    1.99    1.83
  -8  -2 -19    0.81    3.71
  -8  -2 -19    2.41    2.88
  -8  -2 -20  167.10   19.95
   8   2  20  182.81   20.06
  -8  -2  20  184.90   14.67
  -8  -2 -21   25.50    9.52
  -8  -2 -21   37.56    9.68
  -8  -2  21   38.94    6.86
  -8  -2  22    4.83    2.76
  -8  -2  23    9.54    3.92
  -8  -2  24  766.16   29.66
  -8  -2  25   38.49    6.75
  -8  -2  26   85.10    9.52
  -8  -2  27   17.98    4.40
  -8  -2  28    1.37    1.74
  -8  -2  29   19.13    4.25
  -8  -2 -30   29.14    5.60
  -8  -2  30   31.36    5.20
  -8  -2  31    1.71    1.15
  -8  -2 -31    1.71    2.02
  -8  -2 -32   22.56    4.09
  -8  -2  32   31.23    4.39
  -8  -2  33   38.24    4.43
  -8  -2 -33   40.10    4.99
  -8  -2 -34    5.21    1.61
  -9  -2   0   -1.84    2.25
  -9  -2  -1    3.82    2.46
  -9  -2   1    2.88    1.94
  -9  -2  -2    9.52    3.78
  -9  -2   2    7.58    3.87
   9   2   3   28.25    5.43
  -9  -2  -3   28.50    6.12
  -9  -2   3   18.52    5.23
  -9  -2   4   73.93    9.90
   9   2   4   78.32    9.20
  -9  -2  -4   77.03   10.26
  -9  -2  -5   90.03   11.68
   9   2   5   85.98    9.20
  -9  -2   5   75.71   10.35
  -9  -2  -6   52.28    8.97
   9   2   6   48.02    6.86
   9   2   7   87.85    9.41
  -9  -2  -7   91.31   11.92
  -9  -2  -7   87.35   13.35
  -9  -2  -8  218.31   18.52
   9   2   8  213.57   14.85
  -9  -2  -8  213.71   20.82
  -9  -2  -9  173.45   19.22
  -9  -2  -9  201.85   18.49
   9   2   9  175.92   13.76
   9   2  10    3.02    2.10
  -9  -2 -10    4.02    4.08
  -9  -2 -10    2.12    2.28
  -9  -2 -11   33.34    8.38
  -9  -2 -11   48.91    9.50
   9   2  11   54.13    8.28
  -9  -2 -11   47.83    7.03
  -9  -2 -12   56.19   12.12
   9   2  12   58.42    8.81
  -9  -2 -12   56.15   10.34
  -9  -2 -12   53.58    7.83
  -9  -2 -13   25.92    8.92
  -9  -2 -13   48.87   10.45
   9   2  13   31.63    6.42
  -9  -2 -13   31.39    5.98
  -9  -2 -14   27.05    8.76
  -9  -2 -14   32.10    8.61
   9   2  14   29.55    6.77
  -9  -2 -15    4.33    3.63
   9   2  15   -1.74    2.35
  -9  -2 -15    3.05    4.48
  -9  -2 -16    6.75    5.12
  -9  -2 -16    5.21    2.68
   9   2  16   18.06    6.14
  -9  -2 -17   45.67   12.49
  -9  -2 -17   50.38   11.40
   9   2  17   56.84   10.72
  -9  -2 -18  109.47   16.47
  -9  -2  18  123.95   11.81
  -9  -2 -19  146.25   19.59
  -9  -2  19  183.22   14.64
  -9  -2 -19  122.76   18.42
  -9  -2 -20   41.81   10.90
  -9  -2  20   82.23   10.07
  -9  -2  21   14.73    4.43
  -9  -2  22   93.93   10.51
  -9  -2  23  128.80   12.29
  -9  -2  24   26.70    5.50
  -9  -2  25   13.40    3.76
  -9  -2  26    6.59    2.42
  -9  -2 -26    1.59    1.93
  -9  -2 -27   24.37    5.54
  -9  -2  27   33.19    5.82
  -9  -2 -28   39.41    6.81
  -9  -2  28   39.92    6.00
  -9  -2  29   14.25    3.66
  -9  -2 -29   12.80    3.85
  -9  -2 -30    7.66    2.83
  -9  -2  30    8.55    2.67
  -9  -2 -31    7.98    2.70
  -9  -2  31    7.25    2.36
  -9  -2 -32   17.46    3.29
  -9  -2 -33   37.52    4.34
 -10  -2   0    7.22    5.26
 -10  -2   1  126.34   13.92
 -10  -2  -1  117.63   13.16
 -10  -2   2   43.27    8.53
  10   2   2   24.70    5.63
 -10  -2  -2   25.80    7.04
 -10  -2   3  519.01   28.27
  10   2   3  532.71   24.80
 -10  -2  -3  546.95   28.68
 -10  -2  -4   31.46    7.75
 -10  -2   4   24.95    6.51
  10   2   4   26.58    5.43
 -10  -2  -5  116.19   13.67
  10   2   5  125.92   11.73
 -10  -2  -6   82.20   11.75
  10   2   6   87.36    9.85
 -10  -2  -7  597.45   31.80
  10   2   7  573.73   24.97
 -10  -2  -8    1.27    1.45
 -10  -2  -8    2.03    1.93
  10   2   8    4.81    2.81
 -10  -2  -9  210.23   19.73
 -10  -2   9  183.51   14.51
  10   2   9  207.23   15.62
 -10  -2  -9  185.46   13.68
 -10   2   9  191.02   13.67
  10   2  10   72.40    9.65
 -10  -2 -10   64.91   11.05
 -10  -2 -10   74.85    8.95
 -10  -2  10   73.78    9.00
 -10   2  10   58.22    7.61
 -10  -2 -11  361.10   20.01
 -10  -2 -11  372.12   27.08
 -10  -2  11  346.28   19.15
  10   2  11  374.99   22.03
 -10   2  11  372.14   19.23
  10   2  12   17.25    4.65
 -10  -2 -12   12.92    5.09
 -10  -2 -12   17.08    4.56
 -10  -2  12   17.26    4.44
 -10   2  12   17.98    4.30
 -10  -2 -13   17.24    6.52
 -10  -2 -13   16.57    4.53
 -10  -2 -14   52.47    8.13
 -10  -2 -14   44.15   10.03
 -10  -2 -15  340.35   21.20
 -10  -2 -15  346.22   28.76
 -10  -2 -16  170.10   20.63
 -10  -2 -16  179.70   15.38
 -10  -2 -17  140.44   18.96
 -10  -2 -17  127.27   13.43
 -10  -2 -18    0.63    1.87
 -10  -2 -18  -17.30    6.70
 -10  -2 -19  141.34   14.14
 -10  -2  20    1.18    2.28
 -10  -2 -20    0.20    2.39
 -10  -2 -21  185.76   16.30
 -10  -2  21  200.71   15.20
 -10  -2  22    1.78    1.61
 -10  -2 -22    4.26    3.26
 -10  -2  23  100.12   10.65
 -10  -2 -23   95.70   11.51
 -10  -2  24    3.18    2.46
 -10  -2 -24    5.91    2.97
 -10  -2  25    8.55    3.11
 -10  -2 -25    4.63    3.48
 -10  -2  26    4.78    2.30
 -10  -2 -26    4.00    2.67
 -10  -2 -27  186.39   14.20
 -10  -2  27  178.51   12.25
 -10  -2  28   20.91    3.95
 -10  -2 -28   22.98    5.06
 -10  -2 -29   45.39    6.34
 -10  -2  29   51.42    5.80
 -10  -2 -30    3.67    2.17
 -10  -2 -31   27.47    4.23
 -10  -2 -32    1.49    1.19
 -11  -2   0   68.65   10.80
 -11  -2   0   76.61    9.22
 -11  -2   0   67.23    7.87
 -11   2   0   67.73    7.60
 -11  -2   1   36.65    8.23
 -11   2  -1   31.27    5.15
 -11  -2  -1   30.26    5.69
 -11  -2   1   29.75    5.32
 -11  -2   1   23.89    4.99
 -11   2   1   31.68    5.09
 -11  -2  -1   30.51    5.60
 -11  -2  -1   36.45    8.66
 -11  -2   2   14.50    3.79
 -11  -2   2   11.63    4.64
 -11  -2  -2    8.36    4.85
  11   2   2    6.70    1.95
 -11  -2  -2    6.01    2.52
 -11  -2  -2    9.53    3.24
 -11  -2   2    6.87    2.39
 -11   2  -2   11.86    3.18
 -11   2   2   11.49    3.38
 -11  -2   3   14.20    4.33
 -11  -2  -3    9.33    4.29
 -11  -2  -3   11.55    3.28
 -11  -2   3   10.84    4.45
 -11  -2   3   11.68    3.46
 -11  -2  -3   10.74    3.18
  11   2   3   12.82    3.85
 -11   2  -3   11.80    2.81
 -11   2   3   11.83    3.49
  11   2   4   39.98    7.06
 -11  -2  -4   46.75    6.69
 -11  -2  -4   42.84    8.70
 -11  -2  -4   46.07    6.58
 -11  -2   4   42.79    7.30
 -11   2  -4   51.02    6.41
 -11   2   4   41.80    6.36
 -11  -2   4   55.20    7.19
 -11  -2  -5   54.47   10.07
  11   2   5   40.05    7.09
 -11   2  -5   51.65    6.32
 -11  -2  -5   46.59    6.70
 -11  -2   5   42.23    7.37
 -11  -2   5   59.86    7.59
 -11  -2  -5   48.03    6.80
 -11   2   5   45.25    6.68
 -11  -2  -6   83.11    9.05
 -11  -2  -6   95.51   13.32
 -11   2   6   76.13    8.74
  11   2   6   84.17    9.95
 -11  -2  -6   85.31    8.84
 -11  -2   6   67.73    9.16
 -11   2  -6   89.31    8.39
 -11  -2  -7  105.47   10.33
 -11  -2  -7  131.47   15.57
 -11   2   7  109.88   10.77
  11   2   7  118.43   11.90
 -11  -2  -7   99.75    9.62
 -11  -2   7  107.08   11.66
 -11  -2   8   32.90    6.43
 -11  -2  -8   27.49    4.93
 -11  -2  -8   32.96    5.75
 -11  -2  -8   38.92    8.74
 -11   2   8   34.45    6.26
 -11  -2  -9   17.21    3.97
 -11   2   9   16.28    4.17
 -11  -2  -9   25.04    7.18
 -11  -2  -9   21.45    5.23
 -11  -2   9   10.01    3.71
 -11  -2 -10   69.16    8.83
 -11  -2 -10   72.74   12.52
 -11  -2 -10   60.58    7.53
 -11  -2  10   55.17    7.84
 -11   2  10   60.78    8.29
 -11  -2 -11   64.36    8.78
 -11  -2 -11   52.83   10.73
 -11  -2 -11   51.23    6.88
 -11  -2  11   54.02    7.67
 -11   2  11   63.14    8.32
 -11  -2 -12    4.33    2.34
 -11  -2  12    1.80    2.11
 -11   2  12    5.41    3.35
 -11  -2 -12    2.36    2.48
 -11  -2  13   19.49    4.66
 -11   2  13   28.81    5.34
 -11  -2 -13   24.74    5.76
 -11  -2 -13   26.47    7.88
 -11  -2 -14   32.77    6.54
 -11  -2 -14   26.44    7.16
 -11  -2 -15   22.21    5.66
 -11  -2 -15   16.35    6.80
 -11  -2 -16   93.22   15.47
 -11  -2 -16   81.99   10.65
 -11  -2 -17   69.32    9.98
 -11  -2 -18   24.43    6.15
 -11  -2 -19   32.94    7.27
 -11  -2 -20   42.91    7.97
 -11  -2 -21   45.56    7.66
 -11  -2 -22   42.11    7.71
 -11  -2 -23    4.18    3.10
 -11  -2 -24   21.88    5.45
 -11  -2 -25   51.56    7.88
 -11  -2  25   53.30    6.59
 -11  -2  26   21.20    3.97
 -11  -2 -26   26.33    5.43
 -11  -2 -27    6.73    3.08
 -11  -2 -28    7.42    2.98
 -11  -2 -29   15.82    3.47
 -11  -2 -30   21.30    3.71
 -11  -2 -31   28.34    3.73
 -12  -2   0  169.84   17.56
 -12  -2   0  170.66   14.44
 -12  -2   0  163.91   12.82
 -12   2   0  190.29   13.45
 -12  -2  -1   21.59    5.04
 -12  -2   1   22.60    5.39
 -12  -2   1   16.98    6.22
 -12  -2  -1   19.24    8.21
 -12  -2   1   25.27    6.34
 -12   2  -1   12.19    4.03
 -12  -2  -1   15.45    6.93
 -12   2   1   14.86    5.33
 -12  -2   2  476.77   21.69
 -12   2  -2  453.25   19.73
 -12  -2  -2  410.39   27.32
 -12  -2   2  447.78   29.08
 -12  -2  -2  475.26   22.90
 -12  -2   2  438.93   23.70
 -12   2   2  452.26   21.15
 -12  -2  -2  433.04   20.85
 -12  -2  -3   51.80    8.71
 -12   2  -3   21.50    5.41
 -12  -2   3   13.33    3.68
 -12  -2  -3   49.77   12.48
 -12  -2   3   16.49    3.94
 -12   2   3   16.21    4.14
 -12   2  -4   48.21    6.51
 -12  -2   4   47.75    7.17
 -12  -2  -4   43.56    6.59
 -12  -2  -4   35.91    8.46
 -12  -2   4   34.83    6.76
 -12  -2  -4   49.33    7.15
 -12   2   4   47.22    7.17
 -12  -2   5  100.45   11.66
 -12  -2  -5  110.49   14.63
 -12  -2  -5  108.82   10.47
 -12  -2  -5  110.22   10.75
 -12   2  -5  109.15    9.60
 -12   2   5  114.75   11.08
 -12  -2  -6  313.09   18.21
 -12   2   6  336.00   19.38
 -12  -2  -6  320.68   17.78
 -12  -2   6  282.39   19.48
 -12   2  -6  321.14   16.45
 -12  -2  -6  338.11   26.50
 -12  -2  -7  360.49   27.26
 -12  -2  -7  323.04   17.61
 -12  -2   7  264.75   18.59
 -12  -2  -7  320.90   18.62
 -12   2   7  328.91   19.55
 -12  -2  -8  195.49   14.77
 -12  -2  -8  197.34   20.72
 -12  -2  -8  198.63   13.75
 -12  -2   8  175.61   15.11
 -12   2   8  182.77   14.83
 -12  -2   9   10.23    3.72
 -12  -2  -9   16.55    4.45
 -12  -2  -9   20.46    6.14
 -12  -2  -9   16.34    3.93
 -12   2   9   13.34    4.17
 -12  -2 -10   11.77    3.95
 -12  -2 -10   16.26    7.67
 -12  -2 -10    8.21    3.17
 -12  -2  10    9.24    3.54
 -12   2  10    6.53    2.75
 -12  -2 -11   39.93    9.57
 -12  -2 -11   27.65    5.89
 -12  -2  11   24.61    5.41
 -12   2  11   24.72    5.28
 -12   2  12   97.37   10.41
 -12  -2 -12  107.96   16.71
 -12  -2  12   91.22    9.96
 -12  -2 -12   96.69   10.89
 -12  -2 -13   40.64   10.14
 -12  -2 -13   27.66    5.76
 -12  -2  13   24.59    5.20
 -12   2  13   36.22    6.30
 -12  -2 -14   72.85   14.00
 -12  -2 -14   74.09    9.94
 -12   2  14   83.96    9.17
 -12  -2 -15   21.30    5.69
 -12  -2 -16   45.14    7.98
 -12  -2 -17   48.18    8.33
 -12  -2 -18  121.27   12.91
 -12  -2 -19   20.24    5.54
 -12  -2 -20   41.40    7.40
 -12  -2 -21   17.65    4.61
 -12  -2 -22    3.27    2.33
 -12  -2 -23    9.27    3.86
 -12  -2 -24  157.51   13.03
 -12  -2 -25    3.65    2.02
 -12  -2 -26  132.38   10.99
 -12  -2 -27   18.71    4.78
 -12  -2 -28    6.10    2.30
 -12  -2 -29   14.50    2.99
 -12  -2 -30   41.60    4.45
 -13  -2   0    2.58    2.37
 -13   2   0    4.64    2.63
 -13  -2   0    2.94    2.41
 -13  -2  -1   13.66    4.24
 -13  -2   1   12.39    4.82
 -13  -2   1   18.48    4.64
 -13  -2  -1   12.49    4.09
 -13  -2   1   11.80    5.66
 -13  -2  -1    7.93    5.30
 -13   2  -1    7.58    2.93
 -13   2   1   15.92    4.39
 -13  -2  -2   30.45    6.33
 -13  -2  -2   27.65    8.05
 -13  -2   2   29.37    6.00
 -13  -2   2   29.60    6.39
 -13   2  -2   28.23    5.23
 -13   2   2   28.50    5.82
 -13  -2  -2   30.49    6.06
 -13  -2   3   11.84    3.64
 -13   2   3    7.16    2.86
 -13  -2  -3    9.47    3.30
 -13  -2  -3    5.94    3.20
 -13  -2   3    7.28    4.00
 -13   2  -3    8.84    2.66
 -13  -2  -3   10.12    4.44
 -13  -2  -4   62.19    8.40
 -13  -2  -4   67.68   11.77
 -13   2   4   71.04    9.25
 -13  -2  -4   74.78    9.29
 -13  -2   4   67.66   10.06
 -13   2  -4   65.88    7.77
 -13  -2  -5   31.79    6.21
 -13  -2   5   27.50    6.20
 -13  -2  -5   31.40    6.06
 -13   2   5   26.07    5.45
 -13   2  -5   32.94    5.46
 -13  -2  -5   21.98    6.87
 -13  -2  -6    4.95    2.49
 -13  -2  -6    0.40    3.06
 -13   2   6    6.60    3.42
 -13  -2  -6    4.31    2.63
 -13  -2   6    3.30    2.30
 -13   2  -6    3.48    2.14
 -13  -2  -7    8.34    3.92
 -13  -2  -7    7.05    3.09
 -13  -2  -7    5.68    2.46
 -13   2   7    3.77    2.54
 -13  -2   7    7.30    3.08
 -13  -2  -8    4.97    2.55
 -13  -2  -8    2.66    2.20
 -13  -2  -8    5.53    3.77
 -13  -2   8    6.03    3.34
 -13   2   8    7.15    3.50
 -13  -2  -9   68.21   12.64
 -13  -2  -9   59.95    7.99
 -13  -2   9   51.19    8.26
 -13  -2  -9   51.50    7.91
 -13   2   9   54.05    8.21
 -13  -2 -10   94.89   10.97
 -13   2  10   87.05   10.37
 -13  -2 -10  103.70   16.12
 -13  -2  10   88.13   10.41
 -13  -2 -11   13.00    5.69
 -13  -2 -11   10.40    4.39
 -13  -2  11    4.13    2.02
 -13   2  11   12.58    4.20
 -13  -2 -12   16.30    4.99
 -13   2  12   15.49    4.40
 -13  -2  12   13.32    4.02
 -13  -2 -13   19.93    5.20
 -13  -2  13   22.00    4.93
 -13   2  13   22.92    5.02
 -13   2  14    3.34    1.72
 -13  -2 -14    4.56    2.78
 -13  -2 -15    7.99    3.87
 -13   2  15    6.21    2.83
 -13  -2 -16    5.80    3.39
 -13  -2 -17    5.18    3.51
 -13  -2 -18    6.66    3.44
 -13  -2 -19    0.20    2.46
 -13  -2 -20    1.79    1.87
 -13  -2 -21    6.06    2.81
 -13  -2 -22    5.69    2.72
 -13  -2 -23   19.93    4.67
 -13  -2 -24   29.59    5.29
 -13  -2 -25   25.29    4.84
 -13  -2 -26    9.04    2.85
 -13  -2 -27    5.29    2.18
 -13  -2 -28   19.43    3.30
 -13  -2 -29    5.42    1.59
 -14  -2   0   37.99    8.83
 -14   2   0   37.70    8.04
 -14  -2   0   30.49    7.21
 -14  -2   1  508.45   23.74
 -14  -2  -1  418.14   29.51
 -14  -2  -1  499.37   23.75
 -14  -2  -1  514.11   26.35
 -14  -2   1  521.63   27.16
 -14   2   1  515.16   24.00
 -14   2  -1  542.10   23.54
 -14  -2  -2  117.42   16.32
 -14  -2  -2  136.84   13.62
 -14  -2   2  118.67   13.99
 -14  -2  -2  128.35   12.70
 -14   2  -2  145.01   12.17
 -14  -2   2  123.63   12.08
 -14   2   2  126.81   12.48
 -14  -2  -3  333.08   19.60
 -14  -2  -3  327.78   26.99
 -14  -2  -3  341.49   20.83
 -14  -2   3  326.64   21.65
 -14   2   3  335.59   20.06
 -14   2  -3  357.01   19.05
 -14  -2  -4   15.97    4.66
 -14  -2  -4   13.83    4.86
 -14  -2  -4   17.11    5.11
 -14  -2   4   13.19    4.99
 -14   2  -4   21.42    5.49
 -14   2   4   12.31    4.00
 -14  -2  -5   92.51   14.28
 -14  -2  -5   93.61   10.71
 -14  -2   5   87.32   11.43
 -14  -2  -5  101.32   11.03
 -14   2   5  104.90   11.64
 -14   2  -5   98.30    9.66
 -14  -2   6    3.80    3.25
 -14  -2  -6    6.50    3.27
 -14  -2  -6    0.14    2.45
 -14   2   6   -0.54    3.51
 -14  -2  -7   10.11    4.73
 -14  -2  -7    0.84    2.04
 -14  -2  -7    2.55    2.47
 -14  -2   7    4.64    3.73
 -14   2   7   -0.41    2.14
 -14  -2   8  116.31   12.56
 -14   2   8  123.93   12.74
 -14  -2  -8  123.98   12.29
 -14  -2   9   98.00   11.30
 -14   2   9   97.06   11.24
 -14  -2  -9   97.18   11.09
 -14  -2 -10    5.40    3.00
 -14  -2  10    4.31    2.41
 -14   2  10    7.43    4.02
 -14  -2 -11  238.49   17.41
 -14   2  11  244.58   17.14
 -14  -2  11  213.80   16.07
 -14  -2 -12   34.98    7.10
 -14  -2  12   35.09    6.22
 -14   2  12   43.34    7.16
 -14  -2 -13    3.18    2.18
 -14   2  13    0.98    2.04
 -14  -2 -14   13.70    4.42
 -14   2  14   12.73    3.52
 -14  -2 -15  165.99   14.79
 -14   2  15  161.55   12.36
 -14  -2 -16    5.99    3.05
 -14   2  16    2.89    1.12
 -14  -2 -17   46.39    7.80
 -14  -2 -18   -0.68    2.16
 -14  -2 -19    7.47    3.13
 -14  -2 -20    5.38    2.15
 -14  -2 -21   75.90    8.91
 -14  -2 -22    2.74    2.17
 -14  -2  22    4.13    1.24
 -14  -2 -23   18.95    4.26
 -14  -2 -24   49.52    6.32
 -14  -2 -25    1.00    1.58
 -14  -2 -26   27.81    4.15
 -14  -2 -27   46.70    4.84
 -15  -2   0   29.54    8.25
 -15  -2   0   46.25    7.99
 -15   2   1  386.28   21.31
 -15  -2  -1  390.92   23.53
 -15  -2   1  371.92   23.46
 -15  -2   1  415.17   21.96
 -15   2  -1  405.95   20.85
 -15  -2  -1  380.91   21.24
 -15  -2  -2  423.95   22.25
 -15  -2  -2  476.19   25.67
 -15  -2   2  409.06   24.85
 -15   2  -2  444.49   21.41
 -15   2   2  433.72   22.86
 -15  -2  -3  258.01   18.65
 -15  -2   3  246.89   19.71
 -15  -2  -3  251.11   17.17
 -15   2   3  279.92   19.10
 -15   2  -3  266.68   16.34
 -15  -2  -4    1.83    2.98
 -15  -2  -4    2.91    2.96
 -15  -2   4    4.00    3.06
 -15   2   4    9.10    4.45
 -15  -2  -4    1.79    2.43
 -15  -2   5   20.31    5.33
 -15  -2  -5   30.79    6.36
 -15  -2  -5   29.56    6.07
 -15  -2  -5   35.65    5.95
 -15   2   5   26.42    6.32
 -15  -2   6   50.31    8.55
 -15   2   6   52.31    8.51
 -15  -2  -6   59.94    7.29
 -15  -2  -6   64.24    8.94
 -15  -2  -7   63.07    9.09
 -15  -2   7   57.81    9.18
 -15   2   7   56.51    8.90
 -15  -2  -8   74.95    9.94
 -15  -2   8   67.84    9.68
 -15   2   8   61.28    9.11
 -15   2   9  107.17   12.15
 -15  -2   9   98.36   11.28
 -15  -2  -9  100.02   11.19
 -15  -2  10   13.20    4.08
 -15  -2 -10   18.16    4.74
 -15   2  10   14.51    4.56
 -15  -2  11    9.10    3.66
 -15  -2 -11    7.99    3.50
 -15   2  11    9.99    4.16
 -15  -2  12   32.48    6.07
 -15  -2 -12   32.19    6.45
 -15   2  12   36.46    6.53
 -15  -2  13   75.23    8.60
 -15  -2 -13   84.63   10.50
 -15   2  13   94.02    9.89
 -15  -2 -14   44.62    7.60
 -15   2  14   33.12    5.86
 -15  -2 -15   10.97    4.56
 -15   2  15    2.57    1.77
 -15   2  16   88.72    8.47
 -15  -2 -16   85.26   10.13
 -15  -2 -17  106.05   11.06
 -15  -2 -18   31.77    5.98
 -15  -2 -19    0.75    1.92
 -15  -2  20    0.60    1.44
 -15  -2 -20    3.11    2.28
 -15  -2 -21    0.93    1.48
 -15  -2  21    4.86    1.89
 -15  -2 -22   -1.62    1.79
 -15  -2 -23    0.76    1.34
 -15  -2 -24   13.25    2.95
 -15  -2 -25   15.59    3.00
 -16  -2   0  395.56   24.04
 -16   2   0  371.12   20.73
 -16  -2  -1   42.44    8.54
 -16   2   1   60.49   10.41
 -16  -2  -1   55.63    9.84
 -16   2  -1   55.23    8.20
 -16  -2   1   43.59    8.79
 -16  -2  -1   40.49    6.91
 -16  -2  -2  116.27   12.16
 -16  -2  -2   98.48   10.59
 -16   2  -2  116.04   11.51
 -16  -2   2  103.04   12.56
 -16   2   2  111.32   11.80
 -16  -2  -3   32.51    6.27
 -16  -2   3   30.54    7.03
 -16  -2  -3   37.06    6.42
 -16   2   3   30.55    6.03
 -16  -2  -4   35.90    6.11
 -16  -2   4   36.88    7.66
 -16  -2  -4   45.73    7.49
 -16   2   4   42.77    7.74
 -16  -2   5   78.78   11.00
 -16  -2  -5   83.90    8.81
 -16   2   5   79.93   10.50
 -16  -2  -5   87.01   10.14
 -16  -2   6   26.85    6.13
 -16   2   6   27.56    6.46
 -16  -2  -6   26.01    5.73
 -16  -2  -7   20.81    5.47
 -16  -2   7   15.51    4.79
 -16   2   7   17.48    5.38
 -16   2   8  143.13   13.56
 -16  -2   8  131.23   13.05
 -16  -2  -8  145.68   13.32
 -16  -2  -9    3.31    2.89
 -16   2   9    7.68    3.90
 -16  -2   9    8.56    3.34
 -16   2  10    7.81    3.37
 -16  -2 -10    5.92    3.43
 -16   2  11   33.55    6.39
 -16  -2 -11   28.84    5.82
 -16   2  12   81.39    9.10
 -16  -2 -12   93.99   10.51
 -16   2  13    4.23    2.23
 -16  -2 -13    6.03    3.25
 -16  -2 -14    0.24    1.96
 -16   2  14    1.87    2.04
 -16  -2 -15   12.25    3.70
 -16  -2 -16   31.17    5.78
 -16  -2 -17   11.50    3.63
 -16  -2  18  103.11    8.98
 -16  -2 -18  107.78    9.99
 -16  -2 -19    1.59    1.96
 -16  -2  19    1.83    1.70
 -16  -2 -20   93.46    8.60
 -16  -2  20   79.57    6.84
 -16  -2 -21   12.73    3.03
 -16  -2  21   10.14    2.35
 -16  -2 -22    0.54    1.04
 -16  -2 -23    4.70    1.73
 -16  -2 -24    3.50    1.43
 -17  -2   0   20.86    5.08
 -17   2   1   22.54    6.34
 -17  -2  -1   11.79    4.42
 -17  -2   1   12.35    4.47
 -17  -2   2  128.99   12.51
 -17  -2  -2  129.35   11.26
 -17   2   2  135.84   13.02
 -17  -2  -3   95.62   10.49
 -17  -2  -3   89.70    9.30
 -17  -2   3  102.69   11.56
 -17   2   3   98.94   11.46
 -17   2   4   66.68    9.55
 -17  -2  -4   49.99    6.69
 -17  -2  -4   69.24    9.34
 -17  -2  -5    6.69    3.25
 -17   2   5    6.30    3.27
 -17  -2  -5    8.61    2.95
 -17   2   6    7.83    4.38
 -17  -2  -6   12.23    4.05
 -17  -2  -7    8.50    3.20
 -17   2   7   14.03    4.44
 -17   2   8    0.38    2.73
 -17  -2  -8    9.21    3.67
 -17  -2  -9   40.96    6.98
 -17   2   9   30.51    6.04
 -17   2  10   38.56    6.44
 -17  -2 -10   47.19    7.29
 -17  -2 -11    2.07    2.27
 -17   2  11   -0.88    2.06
 -17  -2 -12   60.64    8.26
 -17   2  12   47.42    6.55
 -17  -2 -13  106.91   10.44
 -17  -2  13   86.87    9.69
 -17  -2 -14   59.70    7.71
 -17  -2  14   61.05    7.86
 -17  -2 -15    0.01    1.55
 -17  -2  15   -0.84    1.84
 -17  -2  16   13.29    3.63
 -17  -2 -16   16.88    4.10
 -17  -2 -17   18.95    4.01
 -17  -2  17   19.70    3.62
 -17  -2 -18   26.66    4.56
 -17  -2  18   18.28    3.49
 -17  -2 -19   31.18    4.62
 -17  -2  19   24.49    3.72
 -17  -2 -20   27.95    4.22
 -17  -2  20   23.34    3.29
 -17  -2 -21   34.12    4.33
 -18  -2   0   25.26    6.35
 -18  -2   1  151.70   12.61
 -18  -2  -1  164.26   12.22
 -18  -2  -2   -0.18    1.56
 -18  -2   2    1.52    3.69
 -18  -2  -3   55.62    6.95
 -18  -2   3   59.76    8.21
 -18  -2  -4   45.48    5.90
 -18  -2   4   55.06    7.96
 -18  -2   5    5.02    3.00
 -18  -2   6   18.71    5.08
 -18  -2  -7   11.26    3.84
 -18  -2   7    8.39    3.41
 -18  -2   8    1.60    2.17
 -18  -2  -8    3.55    2.41
 -18  -2  -9   11.89    3.82
 -18  -2   9    9.48    3.37
 -18  -2 -10   19.33    4.56
 -18  -2  10   12.98    3.49
 -18  -2 -11  107.97    9.85
 -18  -2  11   94.27    9.80
 -18  -2 -12   36.81    5.76
 -18  -2  12   34.81    5.84
 -18  -2 -13    8.29    2.65
 -18  -2  13    9.62    3.16
 -18  -2 -14   31.71    4.97
 -18  -2  14   35.02    5.41
 -18  -2  15  213.27   12.38
 -18  -2 -15  186.75   11.68
 -18  -2 -16    6.63    2.51
 -18  -2  16    8.32    2.66
 -18  -2  17   56.38    5.56
 -18  -2 -17   57.67    5.97
 -18  -2  18   29.08    3.57
 -18  -2 -18   30.76    4.12
 -18  -2 -19    3.13    1.30
 -19  -2   0    0.90    1.68
 -19  -2  -1    7.15    2.58
 -19  -2   1   12.15    3.24
 -19  -2  -2   14.93    3.23
 -19  -2   2   14.98    3.65
 -19  -2  -3    7.97    2.82
 -19  -2   3    8.21    3.14
 -19  -2   4   39.57    6.12
 -19  -2   5   43.16    6.73
 -19  -2   6   66.33    8.03
 -19  -2   7   27.99    5.56
 -19  -2   8   18.32    4.30
 -19  -2   9   38.68    6.07
 -19  -2  10   40.23    6.18
 -19  -2  11    9.55    2.99
 -19  -2  12    7.18    2.55
 -19  -2  13   18.11    3.80
 -19  -2  14   33.96    4.54
 -19  -2  15   15.82    3.02
 -20  -2   0    3.48    1.95
 -20  -2  -1    5.74    1.94
 -20  -2   1   -0.56    1.67
 -20  -2  -2    5.94    1.82
 -20  -2   2    4.33    1.91
 -20  -2   3    1.90    1.58
 -20  -2   4   21.52    4.04
 -20  -2   5    4.11    2.59
 -20  -2   6   72.34    7.06
 -20  -2   7    2.01    1.68
 -20  -2   8   16.18    3.44
 -20  -2   9    3.81    1.84
 -20  -2  10   55.68    5.74
 -20  -2  11   31.07    4.13
 -20  -2  12   26.65    3.69
   0  -3   0   96.11    6.30
   0  -3  -1   -0.09    0.81
   0  -3   1    0.69    0.93
   0  -3   2 2248.87   26.45
   0  -3  -2 2357.75   33.92
   0  -3  -3   -0.41    1.16
   0  -3   3   -0.13    0.58
   0   3   3    0.74    1.13
   0   3   4 3107.79   44.74
   0   3   5   -0.37    1.55
   0   3   6 2252.43   39.53
   0   3   7    1.23    1.64
   0   3   8  193.22   12.53
   0   3   9   -0.95    1.50
   0   3  10  256.10   15.51
   0   3  11    0.12    1.78
   0   3  12  715.07   28.49
   0   3  13    0.90    2.96
   0   3  14  172.24   15.57
   0   3  15    1.88    2.50
   0   3  16    1.40    2.76
   0   3  17    4.24    4.38
   0  -3  17   -4.64    2.07
   0   3  18  461.00   30.45
   0  -3  18  395.14   17.91
   0   3  19    0.30    1.11
   0  -3  19    1.06    1.62
   0   3  19    3.46    4.54
   0  -3  20  195.35   13.45
   0   3  20  210.35   21.60
   0   3  20  184.56   14.65
   0   3  21   -0.36    1.44
   0  -3  21    0.90    1.62
   0   3  21   -2.68    4.69
   0   3  22   21.11    4.77
   0  -3  22   23.17    5.00
   0   3  23   -2.79    3.54
   0  -3  23   -0.02    1.89
   0  -3  24  323.13   19.32
   0  -3  25   -1.97    1.87
   0  -3  26  378.31   21.17
   0  -3  27    2.04    2.46
   0  -3  28   32.72    6.48
   0  -3  29   -0.86    3.03
   0  -3  30    4.25    3.16
   0  -3  31    2.34    2.59
   0  -3  32   40.60    5.92
   0  -3  33    0.26    1.49
   0  -3  34   44.01    5.29
   0  -3  35    1.43    1.38
   1  -3   0  101.84    5.85
  -1  -3   0  108.43    7.64
  -1   3   1   81.97    6.98
  -1  -3   1   73.66    5.92
   1  -3   1   74.15    4.42
  -1  -3  -1   77.28    6.48
   1  -3  -1   84.10    5.68
   1  -3   2   69.26    3.70
  -1  -3   2   74.89    5.73
  -1   3   2   78.83    6.84
  -1  -3  -2   73.48    6.48
   1  -3  -2   71.57    5.54
  -1  -3   3   24.05    3.23
  -1   3   3   20.95    3.65
  -1  -3  -3   24.58    4.03
   1   3   3   18.90    3.89
  -1  -3   4  150.99    7.65
   1   3   4  142.05   10.34
  -1   3   4  137.20    9.04
  -1  -3  -4  155.09   10.01
   1   3   5  115.49    9.33
  -1   3   5  110.97    8.25
  -1  -3  -5  140.39    9.95
  -1  -3   5  130.25    5.45
   1   3   6  344.06   16.15
  -1   3   6  331.32   14.83
   1   3   7  109.72    9.33
  -1   3   7  109.47    9.08
   1   3   8  110.42    9.63
  -1   3   8  106.88    9.11
   1   3   9  244.70   15.02
  -1   3   9  252.30   14.73
   1   3  10  108.72   10.37
  -1   3  10  120.22   10.73
   1   3  11   11.87    3.78
  -1   3  11   14.33    4.17
   1   3  12   15.74    4.57
  -1   3  12   17.41    4.51
   1   3  13    8.81    3.44
  -1   3  13    7.80    3.33
   1   3  14    8.50    3.91
  -1   3  14    8.48    4.10
   1   3  15   41.78    8.18
  -1   3  15   46.42    8.80
   1   3  16   60.94   10.42
  -1   3  16   61.63   10.43
  -1   3  17   53.03   10.20
  -1  -3  17   43.99    5.99
   1  -3  17   50.49    6.11
   1   3  17   44.86    9.50
   1   3  18    4.84    4.09
  -1   3  18   10.52    2.87
  -1  -3  18    8.98    2.83
   1  -3  18   12.59    3.25
  -1   3  18   10.09    4.71
  -1   3  19   24.37    5.17
   1   3  19   26.16    7.50
  -1  -3  19   22.52    4.45
   1  -3  19   25.75    4.64
  -1   3  19   34.10    8.74
  -1   3  20   18.91    5.19
  -1  -3  20   12.12    3.34
   1  -3  20   13.94    3.67
   1   3  20    7.23    3.94
  -1   3  20   13.29    5.74
  -1   3  21    5.68    2.91
  -1  -3  21    1.01    1.56
   1  -3  21    1.22    1.41
   1   3  21    5.27    5.28
  -1   3  21    0.75    3.83
   1  -3  22   49.03    7.20
   1   3  22   56.75   11.68
  -1   3  22   59.61   11.95
  -1  -3  22   47.44    7.22
  -1   3  22   51.67    8.21
   1  -3  23   39.23    6.89
  -1  -3  23   33.13    6.10
  -1   3  23   52.64   11.87
  -1   3  23   44.55    7.36
   1   3  23   53.79   11.81
   1  -3  24   66.16    8.73
  -1  -3  24   72.95    9.33
   1  -3  25   53.43    7.88
  -1  -3  25   46.46    7.40
  -1  -3  26    0.07    1.94
   1  -3  26    1.61    2.26
  -1  -3  27   41.88    7.16
   1  -3  27   53.89    8.11
   1  -3  28   24.73    5.38
  -1  -3  28   26.50    5.76
  -1  -3  29    1.42    2.50
   1  -3  29    6.09    3.70
  -1  -3  30   39.48    6.54
   1  -3  30   37.67    6.25
  -1  -3  31   19.17    4.16
   1  -3  31   25.17    5.01
   1  -3  32   12.83    3.37
  -1  -3  32   11.23    3.19
   1  -3  33   22.18    4.01
  -1  -3  33   27.36    4.68
  -1  -3  34    0.08    1.33
   1  -3  34    3.89    1.90
  -1  -3  35   17.99    3.19
   1  -3  35   18.73    3.07
  -2   3   0  429.17   14.54
  -2  -3   0  392.95   15.55
   2  -3   0  396.79   10.11
  -2  -3   1    7.25    2.54
  -2   3   1    4.01    1.47
   2  -3   1    4.25    0.84
  -2  -3  -1    6.67    2.42
   2  -3  -1    6.52    1.62
  -2  -3   2  107.20    7.69
  -2   3   2   99.42    7.11
  -2  -3  -2   99.21    8.08
   2   3   3    0.62    1.45
  -2  -3   3    0.11    1.16
  -2   3   3    1.21    0.82
  -2  -3  -3    1.29    1.13
  -2  -3   4  175.15    9.32
   2   3   4  187.75   12.38
  -2  -3  -4  187.89   11.70
  -2   3   4  169.30    9.60
  -2  -3   4  183.32    8.01
  -2  -3   5  337.71   12.95
   2   3   5  301.14   15.50
  -2  -3  -5  342.57   16.35
  -2   3   5  295.14   13.36
  -2  -3   5  307.86    9.69
  -2   3   6  398.96   16.18
   2   3   6  421.05   18.69
  -2  -3  -6  451.19   19.18
   2   3   7   41.47    5.95
  -2  -3  -7   38.12    5.93
  -2   3   7   42.18    5.50
  -2   3   8   20.04    3.99
   2   3   8    9.87    2.87
   2   3   9  485.44   21.11
  -2   3   9  472.91   20.40
   2   3  10    7.45    3.57
  -2   3  10    3.27    2.49
   2   3  11   17.80    4.65
  -2   3  11   13.33    3.95
  -2   3  12  130.58   12.88
   2   3  12  128.69   12.22
   2   3  13    5.63    2.87
  -2   3  13   10.79    4.41
  -2   3  14  434.59   25.47
   2   3  14  456.99   25.12
   2   3  15   72.22   10.59
  -2   3  15   67.49   10.55
  -2   3  16   19.17    6.13
   2   3  16   18.85    6.37
  -2  -3  17  186.36   11.99
   2  -3  17  196.87   12.25
  -2   3  17  210.13   19.49
   2   3  17  221.75   20.61
  -2   3  17  173.65   13.66
  -2  -3  18  121.75   10.00
  -2   3  18  132.38   15.76
   2  -3  18  126.65   10.06
  -2   3  18  124.73   11.72
   2   3  18  157.07   18.36
  -2  -3  19  484.72   20.74
   2  -3  19  482.79   20.39
  -2   3  19  542.28   33.52
  -2   3  19  437.40   22.69
   2   3  19  570.03   35.22
  -2  -3  20   82.58    9.04
   2   3  20   91.62   14.94
   2  -3  20   97.76    9.51
  -2   3  20   94.53   14.49
  -2   3  20   80.00    9.94
  -2  -3  21  102.77   10.31
   2  -3  21  103.58   10.05
   2   3  21  119.36   16.86
  -2   3  21   98.61   14.88
  -2   3  21   99.29   11.18
  -2   3  22   25.24    5.92
  -2  -3  22   25.35    5.39
   2  -3  22   27.92    5.55
   2   3  22   29.36    8.49
  -2   3  22   31.94    9.68
  -2   3  23   -1.19    2.18
  -2  -3  23    0.92    1.90
   2  -3  23    3.68    2.82
   2   3  23   -0.40    2.65
  -2   3  23    0.69    3.58
   2  -3  24   91.97   10.34
  -2  -3  24   87.49   10.10
  -2  -3  25   24.22    5.74
   2  -3  25   27.31    5.77
  -2  -3  26   19.70    5.18
   2  -3  26   22.02    5.24
  -2  -3  27    5.85    3.75
   2  -3  27    8.35    3.15
  -2  -3  28   -2.13    2.06
   2  -3  28   -2.55    2.86
  -2  -3  29  212.68   15.14
   2  -3  29  201.15   14.38
  -2  -3  30   -0.91    1.94
   2  -3  30   -0.38    2.11
  -2  -3  31   56.36    7.23
   2  -3  31   54.54    6.72
  -2  -3  32   21.35    4.39
   2  -3  32   19.24    4.10
   2  -3  33    7.61    2.29
  -2  -3  33    7.18    2.50
  -2  -3  34    4.17    2.03
   2  -3  34    3.46    1.78
  -2  -3  35   92.28    6.90
   2  -3  35   80.43    5.87
  -3   3   0  351.20   11.84
  -3  -3   0  363.59   16.18
  -3  -3   1  544.00   19.24
  -3  -3  -1  519.44   19.57
  -3   3   1  509.82   14.46
  -3   3  -2  263.41   10.36
  -3  -3   2  218.39   12.05
  -3  -3  -2  226.35   13.23
  -3   3   2  225.07    9.87
  -3  -3   2  223.30   10.59
  -3  -3  -3   11.55    3.18
  -3   3   3   10.92    2.44
  -3  -3   3    8.88    2.24
  -3  -3   3   11.50    2.97
  -3  -3   4  107.24    8.13
  -3  -3  -4   94.42    8.75
  -3   3   4  101.40    7.41
  -3  -3   4   93.55    6.50
  -3  -3   5  115.00    8.29
   3   3   5  106.71    9.75
  -3  -3  -5  102.31    9.57
  -3   3   5  102.84    7.83
   3   3   6  122.47   10.38
  -3  -3  -6  139.77   11.39
  -3   3   6  127.49    9.34
   3   3   7  160.44   11.92
  -3  -3  -7  178.11   13.23
  -3   3   7  182.49   11.65
  -3   3   8   14.26    3.63
  -3  -3  -8   12.21    3.93
   3   3   8    9.80    3.48
   3   3   9  358.63   18.73
  -3  -3  -9  353.65   19.75
  -3   3   9  403.39   19.67
  -3  -3 -10  501.88   24.47
   3   3  10  455.85   21.69
  -3   3  10  476.82   22.95
   3   3  11  159.63   13.48
  -3  -3 -11  167.09   14.92
  -3   3  11  159.52   13.83
  -3   3  12   26.65    6.07
   3   3  12   27.79    6.00
  -3   3  13    1.52    2.53
   3   3  13    0.03    2.54
  -3   3  14   13.26    4.68
   3   3  14   20.97    6.11
  -3   3  15   69.34   10.52
   3   3  15   85.36   11.74
   3  -3  16   65.64    6.85
  -3   3  16   64.48   10.51
   3   3  16   75.64   11.59
  -3   3  17    2.28    2.07
  -3  -3  17   -0.40    1.52
   3   3  17    0.68    2.93
  -3   3  17   -1.82    3.50
  -3  -3  18   43.56    6.27
  -3   3  18   51.50    9.70
   3  -3  18   54.09    6.72
  -3   3  18   59.66    8.42
   3   3  18   56.68   11.20
  -3   3  19   10.87    4.07
  -3   3  19    6.25    2.94
  -3  -3  19    1.66    1.97
   3  -3  19    6.26    2.34
   3   3  19    1.19    3.13
   3  -3  20  182.54   12.94
  -3   3  20  175.66   19.50
  -3  -3  20  166.79   12.86
  -3   3  20  159.90   14.23
   3   3  20  198.00   21.76
   3   3  21  238.02   24.23
   3  -3  21  207.85   14.10
  -3   3  21  206.66   21.58
  -3  -3 -21  247.96   24.73
  -3   3  21  210.36   16.60
  -3  -3  21  224.62   15.38
  -3   3  22   15.39    4.66
  -3   3  22   18.70    6.97
  -3  -3  22    7.68    3.41
   3  -3  22    8.69    3.36
   3   3  22    4.83    3.90
  -3  -3 -22   16.18    6.36
  -3  -3  23    4.92    2.57
  -3   3  23    3.88    2.94
   3  -3  23    6.70    3.10
   3   3  23    9.72    6.05
   3  -3  24   61.75    8.34
  -3  -3  24   54.62    7.90
   3  -3  25   75.74    9.17
  -3  -3  25   83.49    9.98
  -3  -3  26   27.61    6.08
   3  -3  26   22.92    5.21
  -3  -3  27   39.22    6.80
   3  -3  27   42.43    6.75
  -3  -3  28   -2.31    2.94
   3  -3  28    1.79    2.02
  -3  -3  29    6.20    3.03
   3  -3  29    4.62    2.57
  -3  -3  30   12.14    3.64
   3  -3  30    7.85    2.79
  -3  -3  31   29.32    5.28
   3  -3  31   27.70    5.03
  -3  -3  32   37.58    5.59
   3  -3  32   40.28    5.44
  -3  -3  33   16.45    3.47
   3  -3  33   16.65    3.33
  -3  -3  34   16.70    3.22
   3  -3  34   11.22    2.65
  -3  -3  35   37.53    4.35
  -4  -3   0   14.54    3.65
  -4   3   0   16.03    3.98
  -4  -3   0   14.52    3.54
  -4  -3   1   63.93    7.24
  -4  -3  -1   53.41    6.76
  -4  -3   1   52.01    5.76
  -4   3   1   56.65    4.50
  -4   3  -2  486.20   11.26
  -4  -3   2  527.68   20.17
  -4   3   2  494.42   14.35
  -4  -3   2  479.09   17.04
  -4  -3   3  876.58   26.06
  -4  -3  -3  889.18   28.17
  -4   3   3  850.23   20.19
  -4  -3   3  836.64   22.22
   4   3   4    0.55    1.91
  -4  -3   4    0.86    1.14
  -4  -3   4    2.32    1.56
  -4   3   4    1.39    1.14
  -4  -3  -4    0.01    1.69
  -4  -3   5  102.99    8.77
   4   3   5  107.18    9.89
  -4  -3  -5   94.35    9.35
  -4   3   5  113.03    8.61
   4   3   6 1038.16   31.02
  -4  -3  -6 1016.85   31.69
  -4  -3   6 1141.67   28.37
  -4   3   6 1130.08   29.08
  -4  -3  -7 1037.58   33.14
  -4   3   7 1054.89   30.20
  -4  -3  -8    5.08    3.29
   4   3   8    5.44    2.47
  -4   3   8    6.22    2.86
  -4   3   9  137.93   12.00
   4   3   9  135.74   11.67
  -4  -3  -9  153.36   13.62
  -4  -3 -10   55.16    8.69
   4   3  10   60.91    8.18
  -4   3  10   54.74    7.78
  -4   3  11  446.17   23.22
  -4  -3 -11  451.55   24.84
   4   3  11  448.10   22.93
  -4   3  12   52.50    8.43
  -4  -3 -12   50.80    8.69
   4   3  12   53.17    8.27
   4   3  13  195.21   16.10
  -4   3  13  199.18   16.69
  -4  -3 -13  192.02   17.43
  -4   3  14  238.29   19.17
  -4  -3 -14  262.70   20.91
   4   3  14  237.73   18.54
  -4   3  15   56.23    9.74
  -4  -3 -15   45.97    9.25
   4   3  15   64.85   10.12
  -4  -3  16  139.04   10.61
   4  -3  16  173.96   11.09
  -4   3  16  171.14   17.27
  -4  -3 -16  142.50   16.39
   4   3  16  174.53   17.23
   4  -3  17  616.95   21.41
  -4  -3  17  532.42   21.58
  -4   3  17  595.66   33.02
  -4  -3 -17  610.70   34.86
   4   3  17  653.31   34.89
  -4  -3  18  399.31   19.22
   4  -3  18  418.53   18.16
  -4   3  18  425.83   28.79
  -4  -3 -18  387.89   28.71
   4   3  18  462.14   31.49
  -4  -3  19    2.34    1.88
   4  -3  19    2.28    1.84
  -4  -3 -19    2.27    2.69
  -4   3  19   -5.40    3.82
   4   3  19    4.00    3.09
   4  -3  20  397.81   18.93
  -4   3  20  387.91   28.79
  -4  -3 -20  461.64   32.63
   4   3  20  426.36   31.78
  -4  -3  20  397.52   20.19
   4  -3  21   29.41    5.44
   4   3  21   29.13    8.11
  -4  -3  21   23.48    5.29
  -4  -3 -21   34.64    9.41
  -4   3  21   18.19    6.09
  -4  -3  22   16.86    4.64
   4  -3  22   14.99    4.19
   4   3  22   12.28    6.16
  -4  -3 -22   20.71    6.61
  -4   3  22   25.73    7.76
   4  -3  23  335.20   18.71
  -4  -3  23  349.65   19.81
  -4  -3  24    1.54    2.62
   4  -3  24   -1.34    1.50
   4  -3  25  124.13   11.72
  -4  -3  25  115.80   11.65
  -4  -3  26  154.32   13.28
   4  -3  26  163.39   13.27
  -4  -3  27    4.36    2.78
   4  -3  27    3.30    2.37
  -4  -3  28  162.55   13.04
   4  -3  28  161.19   12.67
  -4  -3  29   65.93    8.13
   4  -3  29   55.94    7.20
  -4  -3  30   16.18    4.07
   4  -3  30   15.00    3.68
  -4  -3  31    2.82    2.02
   4  -3  31    0.65    1.26
  -4  -3  32  105.33    9.00
   4  -3  32   93.04    7.85
  -4  -3  33    6.57    2.12
   4  -3  33    4.31    1.79
  -4  -3 -34   23.55    3.95
  -4  -3  34   26.55    3.92
   4  -3  34   18.19    2.90
  -5  -3   0  604.60   23.86
  -5  -3   0  719.29   23.94
  -5  -3   1  639.00   24.66
  -5  -3  -1  617.04   24.15
  -5  -3  -1  618.95   23.00
  -5  -3   1  628.86   22.08
  -5  -3   2  393.08   18.88
  -5  -3  -2  362.00   18.67
  -5  -3  -2  357.70   17.61
  -5  -3   2  380.79   16.96
  -5  -3   3   68.92    8.09
  -5  -3  -3   51.62    7.41
  -5  -3  -3   55.00    7.68
  -5  -3   3   49.10    6.07
  -5   3   3   55.79    5.20
  -5  -3   4   21.45    4.46
  -5  -3  -4   16.68    4.62
   5   3   4   19.25    4.76
  -5   3   4   28.94    4.22
  -5   3   5   17.32    3.49
   5   3   5   17.42    4.42
  -5  -3   5   11.97    3.46
  -5  -3  -5   11.95    4.18
  -5   3   6    3.77    2.21
  -5  -3   6    0.26    1.55
   5   3   6    3.62    2.20
  -5  -3  -6    2.47    2.45
  -5   3   7    7.78    2.60
  -5  -3  -7    9.19    4.15
   5   3   7    7.82    2.99
  -5   3   8   48.98    6.79
   5   3   8   44.59    6.74
  -5  -3  -8   42.35    7.43
  -5   3   9    9.26    3.54
   5   3   9   12.38    3.83
  -5  -3  -9   14.88    4.88
  -5   3  10    5.99    2.39
  -5  -3 -10    7.69    4.43
   5   3  10   10.25    3.80
  -5   3  11  184.00   15.04
  -5  -3 -11  174.05   16.10
   5   3  11  162.51   14.02
   5   3  12  290.46   19.30
  -5   3  12  295.14   20.14
  -5  -3 -12  274.69   20.81
  -5   3  13  103.55   12.15
  -5  -3 -13  108.81   13.50
   5   3  13  109.32   12.16
  -5   3  14    0.66    2.90
   5   3  14    1.84    2.08
  -5  -3 -14    2.07    2.71
   5  -3  15  141.89    9.86
  -5   3  15  120.20   14.20
  -5  -3 -15  126.66   15.72
   5   3  15  129.22   14.40
   5  -3  16  139.05    9.97
  -5   3  16  135.47   15.38
  -5  -3 -16  132.99   16.41
   5   3  16  150.60   16.12
  -5  -3  16  118.67   10.29
  -5   3  17    0.86    2.28
  -5  -3  17    5.00    2.82
   5  -3  17    2.65    1.72
   5   3  17    4.55    3.69
  -5  -3 -17    4.90    3.45
   5  -3  18  157.42   11.62
  -5   3  18  154.46   17.51
  -5  -3 -18  178.50   19.84
   5   3  18  168.97   18.93
  -5  -3  18  156.66   12.46
  -5  -3 -19   41.45    9.46
  -5   3  19   42.00    9.67
   5  -3  19   38.81    5.95
   5   3  19   53.30   11.30
  -5  -3  19   42.46    6.67
   5  -3  20  134.65   11.23
  -5  -3 -20  168.99   20.23
  -5   3  20  137.83   17.43
  -5  -3 -20  120.24   16.21
   5   3  20  159.48   19.63
  -5  -3  20  144.64   12.45
   5   3  21  307.89   27.72
  -5  -3 -21  288.41   26.90
  -5   3  21  258.88   23.91
   5  -3  21  264.30   15.65
  -5  -3  21  275.00   17.32
  -5  -3 -22   42.13    9.47
   5  -3  22   40.09    6.00
   5   3  22   59.69   12.81
  -5  -3  22   38.18    6.67
  -5  -3  23    4.66    2.51
   5  -3  23    7.31    2.64
  -5  -3  24   28.20    5.95
   5  -3  24   29.34    5.50
   5  -3  25  107.03   10.46
  -5  -3  25  107.46   11.05
  -5  -3  26   33.22    6.07
   5  -3  26   29.75    5.65
  -5  -3  27   10.60    3.58
   5  -3  27    5.53    2.92
  -5  -3  28    0.07    2.23
   5  -3  28   -7.28    2.99
  -5  -3  29   32.12    5.79
   5  -3  29   32.06    5.34
  -5  -3  30   68.94    7.97
   5  -3  30   60.89    6.79
  -5  -3  31   17.98    4.02
   5  -3  31   10.62    2.75
  -5  -3  32   73.40    7.25
   5  -3  32   56.92    5.78
  -5  -3 -33   30.30    4.70
  -5  -3  33   37.27    4.76
   5  -3  33   30.86    3.82
  -5  -3  34   -0.07    1.00
  -5  -3 -34    1.70    1.20
  -6  -3   0 1063.32   34.03
  -6  -3   0 1040.30   31.36
  -6  -3   1  619.33   25.91
  -6  -3  -1  638.29   25.15
  -6  -3   1  645.82   25.03
  -6  -3   2  237.21   15.88
  -6  -3  -2  239.39   16.13
  -6  -3  -2  216.77   14.86
  -6  -3   2  239.22   15.14
  -6  -3  -3   12.25    4.58
  -6  -3  -3   26.63    5.79
  -6  -3   3   16.48    4.44
  -6  -3  -4   17.39    4.67
  -6  -3   4   24.77    5.60
  -6  -3  -4   27.65    5.99
   6   3   4   28.83    5.53
  -6  -3   5   91.03    9.62
   6   3   5   82.63    9.37
  -6  -3  -5   91.02   10.49
  -6  -3  -5   71.87    9.72
  -6  -3   6   36.66    6.20
   6   3   6   44.65    6.84
  -6  -3  -6   41.41    7.24
  -6  -3  -6   35.82    7.05
   6   3   7  252.54   16.28
  -6  -3  -7  265.88   18.56
  -6  -3  -7  254.40   18.43
  -6   3   8  246.52   14.78
   6   3   8  240.41   16.00
  -6  -3  -8  242.31   18.01
  -6  -3  -8  253.18   19.23
  -6   3   9  106.66   10.23
  -6  -3  -9  110.75   12.61
   6   3   9  100.63   10.68
  -6  -3  -9  103.68   12.91
  -6   3  10  306.62   18.20
  -6  -3 -10  341.43   22.58
   6   3  10  317.21   19.26
  -6  -3 -10  298.36   21.92
  -6   3  11   30.72    6.71
  -6  -3 -11   42.64    8.21
   6   3  11   43.05    7.47
   6   3  12   32.10    6.61
  -6  -3 -12   29.16    6.93
  -6   3  12   19.56    5.68
   6   3  13  208.48   17.05
  -6   3  13  206.73   17.51
  -6  -3 -13  213.15   19.23
  -6  -3 -13  175.07   17.90
   6  -3  14   67.22    6.67
  -6   3  14   54.74    9.63
  -6  -3 -14   61.56   10.71
   6   3  14   56.68    9.30
  -6  -3 -14   51.92   10.49
   6  -3  15   -0.02    1.05
   6   3  15   -1.87    4.12
  -6  -3 -15    0.20    3.24
  -6  -3 -15    2.81    3.20
   6  -3  16   63.61    6.99
  -6  -3 -16   73.48   12.51
  -6   3  16   57.73    9.67
   6   3  16   53.18    9.84
  -6  -3 -16   60.92   11.63
  -6  -3  16   77.11    8.61
   6   3  17  731.57   37.27
   6  -3  17  763.21   23.72
  -6  -3 -17  761.89   40.67
  -6   3  17  712.85   37.18
  -6  -3 -17  765.32   39.36
  -6  -3  17  723.62   26.88
   6  -3  18  222.87   13.12
  -6  -3 -18  224.79   22.44
  -6  -3 -18  188.19   19.93
   6   3  18  224.25   21.84
  -6  -3  18  214.28   14.91
   6  -3  19  148.11   11.08
  -6  -3 -19  152.65   18.79
  -6  -3 -19  128.48   16.93
   6   3  19  165.68   19.67
  -6  -3  19  141.46   12.29
  -6  -3 -20   72.99   12.98
  -6  -3 -20   86.06   14.86
   6  -3  20   92.31    8.95
   6   3  20   99.32   15.16
  -6  -3  20   78.66    9.31
   6   3  21  477.99   34.23
   6  -3  21  450.43   20.04
  -6  -3 -21  463.74   34.11
  -6  -3  21  440.63   21.90
   6  -3  22  604.84   23.90
  -6  -3  22  587.19   25.54
   6  -3  23   35.27    6.05
  -6  -3  23   29.72    6.18
   6  -3  24  146.70   11.92
  -6  -3  24  162.61   13.31
   6  -3  25  440.44   20.82
  -6  -3  25  426.02   21.28
  -6  -3  26   13.43    4.06
   6  -3  26   21.34    4.79
  -6  -3  27    4.45    2.34
   6  -3  27    1.00    2.26
  -6  -3  28    6.58    2.94
   6  -3  28    1.80    1.54
  -6  -3  29   50.92    6.86
   6  -3  29   45.54    5.83
  -6  -3  30   77.80    8.01
   6  -3  30   72.37    6.90
  -6  -3  31  124.28    9.50
   6  -3  31  119.69    8.31
  -6  -3  32   -0.24    1.57
   6  -3  32   -0.29    0.92
  -6  -3 -32    1.21    1.59
  -6  -3 -33   93.48    7.81
  -6  -3  33  101.91    7.25
  -7  -3   0   -4.70    2.92
  -7  -3   0    1.83    2.48
  -7  -3  -1   17.88    5.86
  -7  -3  -1   27.48    6.24
  -7  -3   1   23.69    5.65
  -7  -3  -2    6.94    4.16
  -7  -3  -2   20.08    5.30
  -7  -3   2   23.20    5.48
  -7  -3   3  153.04   13.70
  -7  -3  -3  153.45   13.79
  -7  -3  -3  136.35   13.12
  -7  -3   4  114.30   11.67
   7   3   4  121.63   12.03
  -7  -3  -4  110.30   11.90
  -7  -3  -4   99.85   11.65
  -7  -3  -5   29.75    7.43
  -7  -3   5   32.29    6.28
   7   3   5   42.12    7.05
  -7  -3  -5   44.02    7.78
  -7  -3  -6   21.81    5.78
  -7  -3   6   26.70    5.84
   7   3   6   29.01    5.91
  -7  -3  -6   32.72    7.00
   7   3   7   83.10    9.72
  -7  -3  -7   94.52   11.83
  -7  -3  -7   78.82   11.02
  -7  -3  -8  176.03   16.36
   7   3   8  156.83   13.48
  -7  -3  -8  152.11   15.79
  -7  -3  -9  109.07   13.11
   7   3   9   97.02   10.73
  -7  -3  -9   94.82   13.18
  -7  -3 -10   58.46    9.72
   7   3  10   46.53    7.62
  -7  -3 -10   44.39    9.40
  -7  -3 -11   79.65   11.67
   7   3  11   75.41    9.88
  -7  -3 -11   61.93   11.12
   7   3  12  161.97   15.11
  -7  -3 -12  162.24   17.20
  -7  -3 -12  129.13   15.90
   7   3  13   98.91   11.86
  -7  -3 -13  118.42   14.98
  -7  -3 -13   84.73   13.66
  -7  -3 -14   32.03    8.71
   7  -3  14   45.31    5.63
   7   3  14   44.11    8.31
  -7  -3 -14   43.49    9.36
   7  -3  15  147.40   10.35
  -7  -3 -15  127.79   16.53
   7   3  15  148.70   15.86
  -7  -3 -15  115.84   16.18
   7  -3  16   81.58    8.04
  -7  -3 -16  103.24   15.05
   7   3  16   94.76   13.29
  -7  -3  16  106.25   10.40
  -7  -3 -16   80.74   13.84
  -7  -3 -17   72.28   12.81
   7  -3  17   98.72    8.53
  -7  -3 -17  107.19   16.09
   7   3  17  110.66   14.75
  -7  -3  17  105.93   10.55
  -7  -3 -18   57.95   12.43
   7  -3  18   65.10    7.11
  -7  -3 -18   68.16   12.63
   7   3  18   71.09   12.75
  -7  -3  18   58.54    8.07
  -7  -3 -19   77.84   13.36
   7  -3  19   83.55    8.42
  -7  -3 -19   82.83   14.31
   7   3  19   87.06   14.82
  -7  -3  19   90.67    9.92
   7   3  20   24.03    7.22
  -7  -3 -20   14.42    6.80
  -7  -3  20   22.03    5.35
   7  -3  20   19.16    4.19
  -7  -3 -20   31.59    8.88
   7  -3  21  101.75    9.49
  -7  -3  21  114.29   11.26
  -7  -3  22    4.46    2.32
   7  -3  22    4.39    2.11
  -7  -3  23    4.84    3.18
   7  -3  23    7.70    3.04
  -7  -3  24   21.91    5.10
   7  -3  24   26.91    5.25
  -7  -3  25    4.70    2.75
   7  -3  25    6.78    2.97
   7  -3  26   38.93    5.97
  -7  -3  26   57.39    7.48
   7  -3  27   40.67    5.50
  -7  -3  27   52.43    7.13
  -7  -3  28    4.38    2.42
   7  -3  28   -2.85    3.01
  -7  -3 -29   89.07    9.72
  -7  -3  29   84.37    8.37
   7  -3  29   73.58    7.05
  -7  -3 -30   52.35    7.10
  -7  -3  30   50.44    6.24
   7  -3  30   58.37    5.82
  -7  -3  31    0.38    1.00
  -7  -3 -31   -1.18    1.59
  -7  -3 -32   33.31    4.83
  -7  -3  32   32.92    4.27
  -7  -3 -33   34.33    4.42
  -8  -3   0    7.85    5.26
  -8  -3   1  146.27   14.14
  -8  -3  -1  146.33   15.09
  -8  -3   2 1285.46   41.86
  -8  -3  -2 1150.64   40.77
  -8  -3   3  224.51   17.54
   8   3   3  212.95   16.57
  -8  -3  -3  199.68   16.71
  -8  -3  -3  161.55   15.30
  -8  -3   4  152.57   14.05
   8   3   4  176.33   14.80
  -8  -3  -4  172.93   16.27
  -8  -3  -4  149.56   15.23
  -8  -3   5   51.23    8.22
   8   3   5   50.51    7.87
  -8  -3  -5   42.39    8.07
  -8  -3  -5   31.85    8.03
   8   3   6   82.65    9.97
  -8  -3  -6  100.87   12.35
  -8  -3  -6   81.72   11.70
  -8  -3  -7    2.11    2.88
  -8  -3  -7    2.05    3.09
   8   3   7   -1.58    2.25
  -8  -3  -8    0.32    3.79
  -8  -3  -8    0.66    2.03
   8   3   8    2.57    1.97
  -8  -3  -9  116.24   14.18
   8   3   9  111.41   11.89
  -8  -3  -9  103.02   14.50
  -8  -3 -10    3.81    4.42
  -8  -3 -10   -4.84    3.43
   8   3  10    4.81    2.06
  -8  -3 -11  146.11   17.07
   8   3  11  109.62   12.37
  -8  -3 -11  124.76   11.21
  -8  -3  11  139.80   13.22
  -8  -3 -11  101.49   15.28
  -8  -3 -12   17.44    5.69
   8   3  12   42.11    7.58
  -8  -3 -12   41.65    6.70
  -8  -3 -12   38.67    9.02
  -8  -3  12   34.93    6.62
  -8  -3 -13   18.46    7.71
   8  -3  13   24.58    4.25
   8   3  13   22.20    5.93
  -8  -3 -13   22.13    6.29
  -8  -3 -13   22.64    5.38
  -8  -3  13   22.69    5.53
   8  -3  14  479.32   19.00
  -8  -3  14  442.34   22.23
   8   3  14  484.11   27.73
  -8  -3 -14  448.07   32.77
  -8  -3 -15    2.49    5.07
   8  -3  15    2.82    1.97
  -8  -3 -15   -1.94    2.88
   8   3  15    1.84    2.76
   8  -3  16  492.89   19.00
  -8  -3 -16  499.29   33.68
   8   3  16  494.88   30.20
  -8  -3 -17   11.37    6.37
   8  -3  17   12.20    3.58
   8   3  17   13.53    5.43
  -8  -3 -17   12.60    5.90
  -8  -3 -18   16.11    7.14
  -8  -3  18   16.29    4.07
   8  -3  18   17.87    3.74
  -8  -3 -18    6.96    4.40
   8   3  18   10.01    5.55
  -8  -3 -19   13.00    6.46
  -8  -3  19   10.64    3.58
   8  -3  19    9.80    2.87
  -8  -3 -19   -4.32    3.33
   8   3  19    1.63    4.57
   8  -3  20  616.43   23.29
  -8  -3  20  613.20   25.55
  -8  -3  21    0.22    1.52
   8  -3  21   -0.26    1.55
   8  -3  22   82.77    8.78
  -8  -3  22   76.76    8.97
  -8  -3  23    4.31    2.53
   8  -3  23    4.94    2.78
  -8  -3  24    9.86    3.17
   8  -3  24    8.77    2.92
  -8  -3  25    8.59    2.68
   8  -3  25    7.75    2.48
  -8  -3  26    7.10    2.81
   8  -3  26    2.64    1.72
  -8  -3 -26    4.92    1.81
  -8  -3  27    7.95    2.94
   8  -3  27    8.22    2.73
  -8  -3 -27    3.18    2.14
  -8  -3 -28   73.25    8.65
  -8  -3  28   68.64    7.52
   8  -3  28   69.07    6.77
  -8  -3 -29   37.78    6.08
  -8  -3  29   48.30    5.99
  -8  -3 -30   57.70    7.03
  -8  -3  30   55.95    5.94
  -8  -3 -31   60.68    6.60
  -8  -3  31   49.60    5.14
  -8  -3 -32   19.50    3.48
  -9  -3   0    1.46    2.20
  -9  -3   1   31.35    7.00
  -9  -3  -1   20.75    6.42
  -9  -3   2  146.84   14.84
  -9  -3  -2  170.77   17.52
  -9  -3   3  149.42   14.74
   9   3   3  158.59   15.24
  -9  -3  -3  149.82   15.50
  -9  -3  -4   12.00    5.91
   9   3   4   30.14    6.61
  -9  -3   4   17.70    5.45
  -9  -3  -4   22.74    5.94
  -9  -3   5   50.21    8.84
  -9  -3  -5   34.69    8.14
   9   3   5   46.55    7.76
  -9  -3  -5   45.42    8.33
  -9  -3  -6  188.24   17.84
   9   3   6  165.13   14.48
  -9  -3   6  168.75   15.05
  -9  -3  -6  150.77   18.34
  -9  -3  -7   29.26    8.41
  -9  -3   7   39.39    7.38
  -9  -3  -7   33.08    5.54
   9   3   7   29.89    6.05
  -9  -3  -7   37.35    7.81
  -9  -3  -8   49.74    6.92
  -9  -3  -8   40.84    9.58
  -9  -3  -8   46.12    8.97
   9   3   8   38.47    6.95
  -9  -3   8   38.24    7.34
  -9  -3  -9   25.39    6.91
  -9  -3  -9   19.02    5.92
  -9  -3  -9   26.28    5.26
   9   3   9   35.40    6.92
  -9   3   9   34.54    5.79
  -9  -3   9   23.40    5.99
   9   3  10    7.06    3.05
  -9  -3 -10    6.23    3.77
  -9  -3 -10    5.33    2.53
  -9  -3  10    5.70    3.69
   9   3  11   30.72    7.04
  -9  -3 -11   25.41    7.80
  -9  -3 -11   23.06    9.06
  -9  -3 -11   17.17    4.44
  -9  -3  11   17.20    4.05
  -9  -3 -12   36.31   10.26
   9   3  12   39.93    7.92
  -9  -3 -12   53.91   11.04
  -9  -3 -12   44.29    7.05
  -9  -3  12   48.57    7.73
  -9  -3 -13   14.52    5.94
  -9  -3 -13    7.04    4.41
   9   3  13   17.36    6.02
   9  -3  13   11.22    3.01
  -9  -3 -13   14.20    4.28
  -9  -3  13   10.66    3.60
   9  -3  14   26.08    4.34
  -9  -3 -14   28.06    9.19
  -9  -3  14   35.12    6.13
  -9  -3 -14   48.72   10.93
   9   3  14   31.08    7.06
  -9  -3 -14   38.24    6.83
   9  -3  15   65.90    6.97
  -9  -3 -15   44.64   10.87
  -9  -3 -15   92.75   15.13
  -9  -3  15   63.81    8.21
  -9  -3 -15   74.70    9.88
   9   3  15   81.68   12.13
  -9  -3 -16    2.02    2.46
   9  -3  16    0.52    1.06
  -9  -3 -16    1.89    4.22
   9   3  16   -4.22    3.47
   9  -3  17   66.84    7.05
  -9  -3 -17   51.75   11.73
  -9  -3 -17   83.72   14.63
  -9  -3 -17   83.81   10.72
   9   3  17   82.75   13.33
   9  -3  18  210.46   12.69
  -9  -3 -18  148.76   21.13
  -9  -3 -18  190.80   16.26
   9   3  18  178.15   20.49
   9  -3  19   30.06    5.49
  -9  -3 -19   29.59    6.67
   9  -3  20   34.83    5.35
  -9  -3 -20   39.46    7.41
  -9  -3  21    9.08    3.09
   9  -3  21   13.29    3.37
  -9  -3 -21   16.98    5.10
  -9  -3  22    3.36    2.04
   9  -3  22    0.07    1.53
  -9  -3 -22    2.56    2.78
  -9  -3  23   17.19    4.33
   9  -3  23   21.79    4.46
  -9  -3  24   16.33    3.75
   9  -3  24   16.16    3.95
  -9  -3 -24   14.57    4.47
  -9  -3  25   16.27    3.77
  -9  -3 -25   27.33    6.38
  -9  -3 -26   69.15    9.25
  -9  -3  26   77.09    7.98
  -9  -3 -27   25.91    5.49
  -9  -3  27   25.09    4.45
  -9  -3  28    7.62    2.50
  -9  -3 -28   12.34    3.54
  -9  -3  29   15.21    2.83
  -9  -3 -29   22.76    4.48
  -9  -3  30   19.80    3.12
  -9  -3 -30   24.76    4.42
  -9  -3 -31    5.18    2.14
 -10  -3   0   57.54    7.36
 -10  -3   0   70.41   10.57
 -10  -3   1  663.06   28.07
 -10  -3   1  589.36   22.76
 -10  -3   1  556.66   30.19
 -10  -3  -1  665.52   33.66
 -10   3  -1  633.12   23.77
 -10  -3  -1  592.80   22.68
 -10   3   1  624.98   24.02
 -10  -3   2   10.74    5.58
  10   3   2    5.15    2.79
 -10  -3  -2    4.63    2.73
 -10   3   2    8.70    3.30
 -10  -3   2    6.61    3.37
 -10  -3   2    6.98    2.71
 -10  -3  -2    0.53    3.42
 -10  -3   3  128.48   14.83
  10   3   3  147.25   15.12
 -10  -3  -3  151.32   16.26
 -10  -3  -3  150.48   11.68
 -10  -3  -3  181.56   13.72
 -10  -3   3  138.23   13.38
 -10  -3   3  125.87   10.36
 -10   3   3  148.99   12.01
 -10  -3   4    3.16    1.91
 -10   3   4    1.65    1.93
 -10  -3   4    4.02    3.89
 -10  -3   4    4.46    1.35
  10   3   4    2.37    2.58
 -10  -3  -4    0.01    1.46
 -10  -3  -4    5.97    2.70
 -10  -3  -4    0.93    2.60
 -10  -3  -5  113.59   14.88
  10   3   5  100.61   11.72
 -10  -3  -5  105.64   10.09
 -10  -3   5  120.01   13.09
 -10  -3  -5  114.77   10.19
 -10   3   5  132.47   11.58
 -10   3   6    3.21    2.47
 -10  -3  -6    4.97    3.37
 -10  -3  -6    5.00    2.39
 -10  -3  -6    3.96    2.44
  10   3   6    1.04    1.95
 -10  -3   6   -0.09    2.33
 -10  -3   7  482.40   26.14
 -10  -3  -7  499.80   21.93
 -10  -3  -7  536.57   31.93
  10   3   7  451.43   24.92
 -10  -3  -7  432.41   20.12
 -10   3   7  527.19   23.27
 -10  -3  -8    0.49    2.12
 -10  -3  -8    1.02    2.60
 -10  -3  -8   -0.37    1.27
 -10   3   8    1.95    1.35
 -10  -3   8   -1.48    3.76
  10   3   8    0.12    1.56
 -10  -3  -9   86.48   13.28
 -10  -3  -9   79.48    9.11
  10   3   9   81.10   10.93
 -10  -3  -9   78.79    8.60
 -10  -3   9   76.34   10.21
 -10   3   9   87.54    9.50
 -10  -3  -9   62.76   13.72
 -10  -3 -10  239.82   22.72
 -10  -3 -10  231.97   14.54
  10   3  10  218.15   17.98
 -10  -3  10  230.29   17.52
 -10  -3 -10  228.24   15.68
 -10   3  10  252.17   16.05
 -10  -3 -10  195.23   24.26
 -10  -3 -11  260.92   24.00
  10   3  11  244.23   19.72
 -10  -3 -11  259.79   17.10
 -10   3  11  259.42   16.19
 -10  -3  11  255.80   18.22
 -10  -3 -11  184.34   23.20
 -10  -3 -12  130.90   17.39
 -10  -3  12  104.40   11.28
 -10  -3 -12  109.92   11.36
  10   3  12  110.02   13.43
 -10  -3 -12  103.46   17.33
 -10  -3 -13  636.63   27.78
  10  -3  13  482.90   18.75
 -10  -3 -13  627.68   38.09
 -10  -3  13  606.06   27.17
 -10  -3 -13  516.85   40.09
  10   3  13  620.88   32.25
 -10  -3 -14   64.13    9.08
  10  -3  14   50.87    6.18
 -10  -3 -14   39.11   10.82
 -10  -3 -14   61.40   11.77
 -10  -3  14   51.17    7.59
  10   3  14   57.44   10.35
 -10  -3 -15   41.52   10.47
  10  -3  15   28.45    4.60
 -10  -3 -15   25.51    9.38
  10   3  15   31.01    7.88
 -10  -3  15   41.45    6.77
 -10  -3 -15   37.73    7.05
 -10  -3 -16   11.89    5.47
 -10  -3 -16   12.44    6.92
  10  -3  16    8.88    2.35
 -10  -3 -16    9.68    3.97
 -10  -3 -17   66.17    9.62
  10  -3  17   59.51    7.09
  10  -3  18  114.98    9.23
 -10  -3 -18  105.68   12.15
 -10  -3 -19  131.37   13.50
 -10  -3 -20  187.87   16.13
 -10  -3 -21  216.08   17.08
 -10  -3 -22   -1.65    2.92
 -10  -3 -23   48.11    8.04
 -10  -3 -24   28.00    5.82
 -10  -3 -25  117.68   11.48
 -10  -3 -26   -0.53    1.86
 -10  -3 -27   79.26    8.60
 -10  -3 -28   12.61    3.49
 -10  -3 -29   53.33    6.26
 -10  -3 -30    9.80    2.61
 -10  -3 -31  176.20    9.12
 -11  -3   0   23.38    7.61
 -11  -3   0   21.21    4.68
 -11   3   0   23.37    4.91
 -11  -3   0   28.91    6.63
 -11   3   1   16.79    4.28
 -11  -3   1   19.29    4.47
 -11  -3  -1   36.04    7.35
 -11  -3   1   10.35    4.54
 -11  -3  -1   13.94    6.13
  11   3   1   15.50    5.81
 -11  -3  -1   16.97    4.32
 -11  -3   1   18.62    5.26
 -11  -3   2  135.97   16.11
 -11  -3  -2  123.21   15.70
  11   3   2  122.59   14.75
 -11  -3   2  142.45   13.83
 -11  -3  -2  120.22   11.07
 -11   3   2  143.13   12.10
 -11  -3   2  138.13   11.47
 -11  -3   3  291.84   23.80
 -11  -3  -3  414.01   28.02
  11   3   3  395.02   25.41
 -11  -3  -3  406.89   19.80
 -11  -3  -3  398.13   21.28
 -11  -3   3  319.01   20.89
 -11  -3   3  350.18   18.28
 -11   3   3  310.47   17.86
 -11  -3   4   66.52    7.97
 -11  -3   4   62.03   10.86
 -11  -3  -4   52.72   10.52
  11   3   4   57.74    9.65
 -11  -3  -4   69.57    8.89
 -11  -3  -4   59.49    7.59
 -11   3   4   61.58    7.96
 -11  -3   4   49.58    7.94
 -11  -3  -5   36.57    8.38
 -11  -3  -5   36.58    6.14
 -11  -3  -5   31.18    5.73
 -11   3   5   34.45    6.13
  11   3   5   30.40    6.90
 -11  -3   5   33.22    6.75
 -11  -3  -6  126.34   16.27
  11   3   6  116.73   13.15
 -11  -3  -6  116.63   10.83
 -11  -3   6   93.40   11.67
 -11   3   6  111.84   11.07
 -11  -3  -6  112.69   10.73
 -11  -3  -7   87.04   13.35
 -11  -3  -7   85.58    9.48
  11   3   7   88.79   11.70
 -11  -3  -7   92.33    9.46
 -11  -3   7   75.96   10.66
 -11   3   7   88.59    9.76
 -11  -3  -8   -0.39    2.50
 -11  -3  -8    2.92    3.38
 -11  -3  -8    0.80    1.74
 -11   3   8   -0.96    2.18
  11   3   8    1.82    1.52
 -11  -3  -9   27.90    5.61
 -11  -3  -9   26.73    7.89
 -11  -3  -9   22.09    5.17
 -11   3   9   28.12    5.71
 -11  -3   9   23.52    5.80
  11   3   9   32.39    7.19
  11   3  10   42.21    8.68
 -11  -3 -10   41.40    7.00
 -11  -3 -10   42.90    6.56
 -11  -3 -10   31.02    8.26
 -11   3  10   53.42    7.63
 -11  -3  10   42.66    7.49
 -11  -3 -11   38.22    6.53
 -11  -3 -11   53.63   11.44
 -11  -3 -11   45.90    6.61
 -11   3  11   44.49    6.70
 -11  -3  11   33.87    6.40
  11   3  11   48.24    9.45
 -11  -3 -12   71.12   13.13
 -11  -3  12   60.54    8.77
 -11  -3 -12   58.66    8.50
 -11   3  12   68.39    8.42
 -11  -3 -13   48.66   10.99
 -11  -3  13   45.60    7.36
 -11  -3 -13   48.18    7.84
 -11  -3 -14  156.99   14.13
 -11  -3 -14  157.31   19.94
 -11  -3  14  169.92   13.70
 -11  -3  15  118.52   11.29
 -11  -3 -15  121.97   12.67
 -11  -3 -16   25.25    5.88
 -11  -3 -17  122.41   12.84
 -11  -3 -18   68.01    9.54
 -11  -3 -19   34.49    7.14
 -11  -3 -20    1.75    1.96
 -11  -3 -21   39.85    7.24
 -11  -3 -22   14.06    4.35
 -11  -3 -23    1.85    2.00
 -11  -3 -24   -0.77    1.97
 -11  -3 -25    4.73    2.65
 -11  -3 -26   11.72    3.29
 -11  -3 -27    5.40    2.56
 -11  -3 -28    2.22    1.97
 -11  -3 -29    8.93    2.69
 -11  -3 -30    6.17    1.77
 -12  -3   0   53.08   10.89
  12   3   0   77.91   12.83
 -12  -3   0   93.62   11.94
 -12  -3   0   49.08    7.54
 -12   3   0   38.36    6.91
 -12  -3   1  313.21   25.42
 -12  -3  -1  358.72   26.51
  12   3   1  365.44   26.77
 -12  -3  -1  389.36   22.36
 -12  -3   1  383.61   23.08
 -12  -3   1  356.89   18.88
 -12  -3  -1  353.22   18.85
 -12   3   1  354.89   19.25
 -12  -3   2  199.16   14.18
 -12  -3   2  157.38   17.45
 -12  -3  -2  176.19   18.89
  12   3   2  162.23   16.34
 -12  -3  -2  177.38   14.67
 -12  -3   2  199.51   16.88
 -12  -3  -2  176.59   13.50
 -12   3   2  177.89   13.78
 -12  -3   3   25.64    5.68
 -12  -3  -3   14.52    7.91
 -12  -3  -3   20.02    5.00
  12   3   3   19.47    6.58
 -12  -3  -3   14.03    4.35
 -12  -3   3   14.74    4.99
 -12   3   3   16.24    4.77
 -12  -3  -4  264.80   23.43
  12   3   4  238.71   19.88
 -12  -3  -4  253.55   16.94
 -12  -3   4  252.40   19.04
 -12  -3  -4  240.87   15.93
 -12   3   4  258.34   17.12
 -12   3   5  320.02   19.04
 -12  -3  -5  276.13   17.01
 -12  -3  -5  298.80   25.31
  12   3   5  285.66   21.95
 -12  -3  -5  309.32   18.38
 -12  -3   5  272.12   19.78
 -12  -3  -6   65.78   11.98
 -12  -3  -6   64.31    8.47
 -12  -3   6   62.52    9.45
 -12  -3  -6   63.15    8.21
 -12   3   6   62.43    8.50
 -12  -3  -7    2.36    1.80
 -12  -3  -7    4.77    2.84
 -12  -3   7    7.79    4.46
 -12   3   7    4.09    2.48
 -12  -3  -7    6.07    3.58
 -12  -3  -8  209.10   22.05
 -12  -3  -8  198.15   14.32
 -12  -3   8  177.78   15.95
 -12   3   8  193.59   14.92
 -12  -3  -8  180.95   14.25
 -12  -3  -9   19.16    4.56
 -12  -3  -9   20.19    6.88
 -12  -3  -9   21.50    4.85
 -12  -3   9   17.04    4.82
 -12   3   9   20.16    5.09
 -12  -3  10   37.22    7.00
 -12  -3 -10   43.01    6.62
 -12  -3 -10   41.51    7.15
 -12  -3 -10   36.76    9.57
 -12   3  10   46.89    7.31
 -12  -3 -11   71.92   13.03
 -12  -3 -11   79.54    9.03
 -12  -3  11   64.73    9.06
 -12  -3 -11   61.40    8.78
 -12   3  11   66.53    8.53
 -12  -3 -12   21.37    4.86
 -12  -3 -12   19.34    5.31
 -12  -3  12   20.14    4.95
 -12   3  12   25.66    5.39
 -12  -3 -13   39.12    7.17
 -12  -3  13   35.15    6.44
 -12  -3  14   73.99    9.10
 -12  -3 -14   84.38   10.35
 -12  -3  15   69.78    8.51
 -12  -3 -15   74.43    9.73
 -12  -3 -16  356.75   21.49
 -12  -3 -17  347.89   21.19
 -12  -3 -18   63.16    9.19
 -12  -3 -19   52.46    8.33
 -12  -3 -20   73.21    9.43
 -12  -3 -21   43.43    7.00
 -12  -3 -22   57.72    8.10
 -12  -3 -23    6.40    2.92
 -12  -3 -24    3.24    2.34
 -12  -3 -25    2.37    2.03
 -12  -3 -26    1.58    1.64
 -12  -3 -27    7.41    2.37
 -12  -3 -28    1.13    1.26
 -13  -3   0  120.81   16.02
 -13  -3   0  120.23   12.97
 -13  -3   0  113.13   11.03
 -13  -3   1   49.13    8.73
 -13  -3   1   29.26    7.92
 -13  -3  -1   24.93    7.99
 -13  -3   1   23.37    4.91
 -13  -3  -1   26.42    5.69
 -13  -3  -1   24.56    5.99
 -13  -3  -2   15.96    6.71
 -13  -3   2   19.86    4.93
 -13  -3  -2   19.14    5.64
 -13  -3   2   13.71    4.40
 -13   3   2   13.61    4.34
 -13  -3  -2   12.67    3.66
 -13  -3  -3   68.34   12.29
 -13  -3  -3   62.45    9.11
 -13  -3   3   63.67    9.91
 -13  -3  -3   51.09    8.08
 -13   3   3   55.14    8.12
 -13  -3  -4   15.94    6.44
 -13  -3  -4    8.45    3.51
 -13  -3  -4    8.34    3.47
 -13  -3   4    1.95    5.25
 -13   3   4    7.71    3.13
 -13  -3  -5   46.84   10.66
 -13  -3  -5   42.28    7.20
 -13  -3  -5   40.92    6.44
 -13  -3   5   39.36    8.25
 -13   3   5   31.69    6.27
 -13  -3  -6  182.07   20.62
 -13   3   6  143.48   13.24
 -13  -3  -6  140.06   12.55
 -13  -3   6  134.44   14.19
 -13  -3  -6  156.86   13.31
 -13  -3  -7   21.47    5.19
 -13  -3  -7   27.34    7.87
 -13  -3  -7   21.49    5.04
 -13  -3   7   16.46    5.10
 -13   3   7   16.28    4.40
 -13  -3  -8   35.17    6.63
 -13  -3  -8   25.49    5.12
 -13  -3   8   29.25    6.98
 -13   3   8   26.68    5.76
 -13   3   9   12.99    4.59
 -13  -3  -9   12.72    3.86
 -13  -3  -9   15.53    4.46
 -13  -3   9    5.16    3.09
 -13  -3 -10    5.19    2.77
 -13  -3 -10    4.21    2.25
 -13  -3  10    8.03    4.22
 -13   3  10    5.73    2.84
 -13  -3 -11   29.70    6.32
 -13  -3 -11   23.16    5.29
 -13   3  11   33.87    6.24
 -13  -3  11   28.15    6.10
 -13  -3  12   48.95    7.75
 -13  -3 -12   43.99    7.12
 -13  -3 -13   19.06    4.74
 -13  -3  13   18.77    4.92
 -13  -3 -14   79.04    9.98
 -13  -3  14   69.63    8.71
 -13  -3 -15   22.86    5.62
 -13  -3  15   26.31    5.16
 -13  -3 -16    8.43    3.46
 -13  -3 -17   38.95    7.05
 -13  -3 -18   28.57    6.11
 -13  -3 -19   53.09    7.83
 -13  -3 -20   57.86    8.20
 -13  -3 -21   21.18    5.13
 -13  -3 -22    0.96    1.76
 -13  -3 -23    1.59    1.87
 -13  -3 -24   10.22    3.06
 -13  -3 -25   11.77    3.10
 -13  -3 -26   22.77    3.79
 -13  -3 -27   12.14    2.58
 -14  -3   0  136.48   13.94
 -14  -3   0  115.82   11.28
 -14  -3   1   32.27    8.45
 -14  -3   1   14.81    4.83
 -14  -3  -1   22.89    5.90
 -14  -3  -1   27.84    7.05
 -14  -3  -2  190.54   16.84
 -14  -3   2  175.94   16.29
 -14  -3  -2  162.48   13.36
 -14  -3  -3  328.29   20.42
 -14  -3   3  298.49   21.27
 -14  -3  -3  297.11   18.29
 -14  -3  -4   47.12    8.30
 -14  -3  -4   31.92    6.90
 -14  -3   4   25.54    6.49
 -14  -3  -5  656.60   27.36
 -14  -3  -5  690.66   28.39
 -14   3   5  661.94   28.74
 -14  -3  -6   10.15    3.79
 -14  -3   6    9.33    4.20
 -14   3   6   12.52    4.01
 -14  -3  -7  685.29   27.40
 -14  -3  -7  634.70   27.11
 -14   3   7  654.24   28.67
 -14  -3  -8   23.64    5.37
 -14  -3  -8   20.07    4.83
 -14  -3   8   17.72    5.02
 -14   3   8   18.60    4.86
 -14  -3  -9   10.20    3.51
 -14  -3  -9   10.11    3.82
 -14  -3   9   14.29    4.75
 -14  -3  10   92.70   10.86
 -14  -3 -10   90.21   10.39
 -14  -3  11  326.90   20.02
 -14  -3 -11  351.12   20.49
 -14  -3 -12   15.74    4.58
 -14  -3  12   17.11    4.58
 -14  -3 -13   23.21    5.57
 -14  -3  13   22.53    5.12
 -14  -3 -14    1.09    2.44
 -14  -3  14    0.41    2.03
 -14  -3  15  299.61   16.25
 -14  -3 -15  328.20   19.45
 -14  -3 -16   26.79    5.76
 -14  -3 -17   48.01    7.55
 -14  -3 -18   36.16    6.12
 -14  -3 -19  181.98   13.62
 -14  -3 -20    0.08    2.24
 -14  -3 -21    0.31    1.97
 -14  -3 -22   78.31    7.98
 -14  -3 -23  109.94    8.94
 -14  -3 -24    1.19    1.28
 -14  -3 -25   15.75    3.11
 -14  -3 -26    3.82    1.60
 -15  -3   0   35.67    7.48
 -15  -3  -1   18.37    4.84
 -15  -3  -1   17.50    5.45
 -15  -3   1   20.00    6.12
 -15  -3  -2    8.41    3.32
 -15  -3   2    3.17    2.82
 -15  -3  -3   29.54    5.88
 -15  -3  -3   30.61    6.72
 -15  -3   3   29.58    6.91
 -15  -3  -4    5.82    3.54
 -15  -3   4   -2.89    4.26
 -15  -3  -4    1.68    2.06
 -15  -3  -5   38.61    6.82
 -15  -3  -5   43.33    7.27
 -15  -3   5   33.10    7.15
 -15  -3  -6   32.99    6.38
 -15  -3   6   28.98    6.48
 -15  -3  -6   31.78    6.18
 -15  -3  -7    4.55    2.15
 -15  -3  -7   10.72    4.15
 -15  -3   7    3.50    2.71
 -15  -3   8   66.14    9.69
 -15  -3  -8   61.53    8.65
 -15  -3   9  139.51   13.58
 -15  -3  -9  148.22   13.30
 -15  -3  10   60.82    8.59
 -15  -3 -10   63.46    8.56
 -15  -3 -11   10.68    3.82
 -15  -3  11    3.34    2.19
 -15  -3  12   29.20    5.76
 -15  -3 -12   38.76    6.77
 -15  -3 -13   11.05    3.65
 -15  -3  13    5.69    2.66
 -15  -3 -14    1.78    2.41
 -15  -3  14   -1.14    1.99
 -15  -3 -15    4.07    2.23
 -15  -3 -16    7.13    3.31
 -15  -3 -17   12.94    3.62
 -15  -3 -18    9.25    3.27
 -15  -3 -19    5.56    2.40
 -15  -3 -20    7.81    2.44
 -15  -3 -21   25.76    4.26
 -15  -3 -22   -1.32    1.69
 -15  -3  22    2.13    1.10
 -15  -3 -23    6.27    2.29
 -15  -3 -24   18.08    3.05
 -16  -3   0   -0.23    3.18
 -16  -3  -1    9.91    6.42
 -16  -3   1    5.93    4.43
 -16  -3  -2   74.15   10.20
 -16  -3   2   71.18    9.90
 -16  -3  -3   14.97    6.94
 -16  -3   3    3.64    4.15
 -16  -3  -3   10.36    3.50
 -16  -3  -3    8.94    4.10
 -16  -3  -4   75.85    9.69
 -16  -3   4   52.74    8.67
 -16  -3  -4   58.94    7.14
 -16  -3  -4   70.24    8.62
 -16  -3  -5  114.49   11.33
 -16  -3  -5  115.26   11.72
 -16  -3   5   99.17   11.77
 -16  -3  -6    1.42    1.79
 -16  -3   6   -3.13    4.06
 -16  -3   7   -0.19    2.96
 -16  -3  -7   -1.56    2.00
 -16  -3  -8   16.16    4.36
 -16  -3   8   10.58    3.57
 -16  -3  -9   10.13    3.67
 -16  -3   9   12.81    4.38
 -16  -3 -10    3.39    1.93
 -16  -3  10    3.78    3.03
 -16  -3  11    0.91    2.42
 -16  -3 -11    0.89    1.93
 -16  -3  12    9.56    2.91
 -16  -3 -12   22.19    5.08
 -16  -3 -13    1.10    2.47
 -16  -3  13    0.57    1.97
 -16  -3 -14    3.98    2.40
 -16  -3 -15    1.06    1.75
 -16  -3 -16   97.78    9.35
 -16  -3 -17    3.36    2.24
 -16  -3 -18    4.09    2.40
 -16  -3 -19    4.81    2.05
 -16  -3  19    5.13    1.95
 -16  -3 -20  101.19    8.13
 -16  -3  20  104.53    7.24
 -16  -3 -21    3.52    1.61
 -16  -3 -22   18.40    3.13
 -17  -3   0   13.11    3.46
 -17  -3   0   17.47    5.54
 -17  -3   1    4.01    3.91
 -17  -3  -1    6.98    2.41
 -17  -3   1    4.88    2.18
 -17  -3   2    0.35    2.62
 -17  -3  -2    0.17    1.28
 -17  -3  -3    1.13    1.89
 -17  -3   3   -2.52    3.79
 -17  -3   4    1.48    2.71
 -17  -3  -5    8.71    3.24
 -17  -3   5    6.36    3.22
 -17  -3  -6   34.00    6.08
 -17  -3   6   28.96    6.65
 -17  -3  -7    1.24    1.90
 -17  -3   7    0.65    2.32
 -17  -3  -8   47.13    6.77
 -17  -3   8   37.82    6.52
 -17  -3  -9   24.77    5.13
 -17  -3 -10   28.15    5.25
 -17  -3 -11   12.60    3.56
 -17  -3 -12   33.74    5.61
 -17  -3 -13   14.66    3.75
 -17  -3 -14    3.62    1.87
 -17  -3 -15    8.88    2.94
 -17  -3 -16    1.97    1.19
 -17  -3  16    5.94    2.30
 -17  -3 -17    1.64    1.21
 -17  -3  17    0.18    1.38
 -17  -3 -18    0.48    1.47
 -17  -3  18   -1.50    1.74
 -17  -3 -19   13.30    2.66
 -17  -3  19    8.08    2.09
 -17  -3 -20   27.24    3.64
 -18  -3   0   -1.02    2.45
 -18  -3  -1   12.34    3.56
 -18  -3   1    4.06    1.98
 -18  -3  -2  117.09    8.94
 -18  -3   2  123.31   10.31
 -18  -3   3   79.64    8.69
 -18  -3   4   41.86    6.58
 -18  -3   5  102.23    9.96
 -18  -3   6   26.30    5.26
 -18  -3   7  238.01   15.07
 -18  -3   8    6.82    3.11
 -18  -3  -9   20.73    4.31
 -18  -3   9   14.59    4.01
 -18  -3  10   38.13    5.82
 -18  -3 -10   34.95    5.34
 -18  -3 -11   99.13    8.63
 -18  -3  11  109.17    9.70
 -18  -3 -12    5.91    2.33
 -18  -3  12    7.87    2.91
 -18  -3 -13   10.13    2.71
 -18  -3  13   17.22    3.73
 -18  -3 -14   21.61    3.75
 -18  -3  14   21.37    3.76
 -18  -3 -15   15.95    3.10
 -18  -3  15   19.96    3.64
 -18  -3 -16   13.90    2.86
 -18  -3  16   14.76    2.88
 -18  -3 -17    2.20    1.23
 -19  -3   0   26.70    3.98
 -19  -3  -1   14.61    2.81
 -19  -3   1   17.40    3.58
 -19  -3   2   12.35    3.14
 -19  -3   3   24.87    4.29
 -19  -3   4   13.15    3.44
 -19  -3   5    9.04    2.62
 -19  -3   6    2.69    1.94
 -19  -3   7    0.11    1.15
 -19  -3   8    6.57    2.60
 -19  -3   9    2.66    1.80
 -19  -3  10    2.32    1.28
 -19  -3  11    0.42    1.15
 -19  -3  12    5.62    2.03
 -19  -3  13    4.40    1.66
 -20  -3   2   19.15    2.83
 -20  -3   3   17.89    2.97
 -20  -3   4   32.87    4.09
 -20  -3   5    4.99    1.64
 -20  -3   6    7.30    2.07
 -20  -3   7    0.64    0.93
 -20  -3   8   19.27    3.02
   0  -4   0 1092.19   23.95
   0   4   1    3.21    2.41
   0  -4  -1    0.41    1.12
   0   4   2  607.96   23.78
   0  -4  -2  625.89   20.05
   0   4   3    1.68    2.10
   0  -4  -3    0.32    1.05
   0   4   4  392.59   18.89
   0  -4  -4  464.49   18.51
   0  -4  -5    1.32    1.66
   0   4   5   -0.71    1.70
   0  -4  -6    9.60    2.97
   0   4   6    5.07    2.73
   0   4   7    0.39    1.50
   0  -4  -7   -1.40    1.76
   0   4   8  172.35   13.61
   0   4   9   -1.10    2.77
   0   4  10  923.34   33.33
   0   4  11   -0.66    2.60
   0   4  12  110.73   12.51
   0   4  13    0.73    2.96
   0  -4  14  191.99   11.45
   0   4  14  180.01   17.16
   0  -4  15    1.37    1.17
   0   4  15    3.23    3.36
   0  -4  16  372.16   16.91
   0   4  16  340.24   26.55
   0  -4  17    1.00    1.51
   0   4  17   -3.86    3.60
   0  -4  18  106.59    9.81
   0   4  18  141.20   18.50
   0   4  19   -2.97    3.51
   0  -4  19    1.44    2.23
   0  -4  20    8.66    3.12
   0   4  20    1.80    4.47
   0  -4  21    2.36    2.30
   0   4  21   -0.99    2.95
   0  -4  22  848.35   29.98
   0  -4  23   -0.59    2.14
   0  -4  24   53.50    7.89
   0  -4  25   -2.11    3.08
   0  -4  26    4.06    2.38
   0  -4  27    0.43    2.16
   0  -4  28    5.91    2.77
   0  -4  29   -0.47    1.88
   0  -4  30  148.16   11.35
   0  -4  31    0.22    1.46
   0  -4  32  168.99   10.58
   0  -4  33    1.51    1.36
   0  -4  34  159.97    8.53
  -1   4   0  507.28   20.46
  -1  -4   0  522.19   18.47
   1   4   1  652.18   26.00
  -1  -4   1  611.45   19.07
  -1   4   1  580.10   21.66
  -1  -4  -1  619.76   20.97
  -1  -4   2  657.51   19.01
   1   4   2  611.07   24.92
  -1   4   2  584.73   21.64
  -1  -4  -2  605.18   21.57
   1  -4  -2  608.61   18.32
  -1   4   3   22.88    4.49
  -1  -4  -3   23.95    4.45
   1  -4  -3   21.22    3.69
   1   4   3   20.73    4.94
   1   4   4  147.35   12.07
  -1   4   4  153.96   11.21
  -1  -4  -4  143.46   10.91
   1  -4  -4  150.50   10.15
   1   4   5  161.10   12.85
  -1  -4  -5  164.77   12.07
  -1   4   5  159.34   11.56
   1  -4  -5  160.46   10.89
   1   4   6   87.12    9.32
  -1  -4  -6   86.92    9.18
  -1   4   6   86.82    8.94
   1   4   7   33.98    6.01
  -1  -4  -7   34.53    5.96
  -1   4   7   35.95    6.06
  -1  -4  -8   54.13    7.90
   1   4   8   39.68    6.38
  -1   4   8   54.53    7.53
   1   4   9   28.30    5.98
  -1  -4  -9   34.37    6.40
  -1   4   9   36.59    6.57
   1   4  10   37.07    6.81
  -1  -4 -10   39.83    7.43
  -1   4  10   41.98    7.09
  -1   4  11   45.45    7.87
   1   4  11   43.10    7.73
   1   4  12    0.03    2.51
  -1   4  12   -0.79    2.35
   1  -4  13  109.58    8.68
   1   4  13  103.78   12.68
  -1   4  13  102.11   12.52
  -1  -4  14   58.75    6.40
   1  -4  14   56.36    6.35
   1   4  14   59.45   10.05
  -1   4  14   57.90   10.15
  -1  -4  15   42.89    5.64
   1  -4  15   46.64    5.88
   1   4  15   47.94    9.70
  -1   4  15   40.49    8.98
  -1  -4  16  166.01   11.50
   1  -4  16  183.54   11.89
   1   4  16  181.70   18.83
  -1   4  16  187.92   19.25
  -1  -4  17   31.11    5.33
   1  -4  17   33.01    5.37
  -1   4  17   35.26    8.87
   1   4  17   19.90    7.16
  -1   4  18   -2.35    5.67
  -1  -4  18    1.43    1.26
   1  -4  18   -0.13    1.61
   1   4  18   -0.89    4.78
  -1  -4  19   48.75    6.88
   1  -4  19   59.46    7.51
   1   4  19   58.78   12.20
  -1   4  19   56.57   11.61
   1   4  20  138.74   18.99
  -1  -4  20  107.31   10.46
   1  -4  20  128.96   11.27
  -1   4  20  131.81   17.91
   1  -4  21   31.37    5.93
   1   4  21   35.79   10.47
  -1  -4  21   29.84    5.81
  -1   4  21   29.75    8.89
  -1  -4  22   11.64    4.07
   1  -4  22   17.76    4.59
  -1  -4  23   42.83    7.00
   1  -4  23   43.70    7.31
  -1  -4  24    8.18    3.56
   1  -4  24   11.88    4.09
  -1  -4  25    1.69    2.18
   1  -4  25    4.09    2.79
  -1  -4  26   30.09    5.91
   1  -4  26   36.61    6.49
  -1  -4  27   10.88    3.50
   1  -4  27    7.58    3.19
  -1  -4  28   22.33    4.98
   1  -4  28   16.18    4.20
  -1  -4  29   17.13    4.42
   1  -4  29   17.31    4.37
  -1  -4  30    3.42    2.30
   1  -4  30    0.40    1.70
  -1  -4  31   62.01    6.95
   1  -4  31   56.50    6.40
  -1  -4  32   43.94    5.41
   1  -4  32   41.77    5.25
  -1  -4  33   22.46    3.71
   1  -4  33   19.27    3.40
  -1  -4  34   23.80    3.32
   1  -4  34   20.90    3.05
  -2  -4   0   -1.03    1.55
  -2   4   0   -2.80    1.78
  -2  -4   1    8.91    2.92
  -2   4  -1    8.98    3.26
  -2  -4  -1    3.84    2.22
  -2   4   1    4.63    1.82
  -2   4  -2  222.50   12.88
   2   4   2  224.61   16.16
  -2  -4   2  241.08   12.86
  -2  -4  -2  239.62   14.45
  -2   4   2  190.87   11.50
   2   4   3  801.07   30.06
  -2  -4  -3  771.63   26.02
  -2   4   3  723.48   22.95
   2   4   4  835.25   30.09
  -2  -4  -4  821.61   27.30
  -2   4   4  788.26   24.57
   2  -4  -4  789.75   22.01
   2   4   5   64.92    8.36
  -2  -4  -5   60.28    7.64
  -2   4   5   57.06    6.91
   2   4   6   45.48    7.30
  -2  -4  -6   50.25    7.34
  -2   4   6   55.59    7.14
  -2   4   7    1.02    1.67
  -2  -4  -7    3.58    2.28
   2   4   7    3.08    1.78
  -2   4   8   -1.83    2.12
  -2  -4  -8    0.84    2.14
   2   4   8    0.14    1.93
   2   4   9    3.49    2.55
  -2   4   9    2.83    2.06
  -2  -4  -9    4.41    2.48
  -2  -4 -10   65.60    9.50
  -2   4  10   60.72    8.38
   2   4  10   54.27    8.43
  -2  -4 -11   71.64   10.45
   2   4  11   64.99    9.52
  -2   4  11   62.40    8.87
  -2  -4 -12   51.07    9.30
   2   4  12   51.78    8.91
  -2   4  12   55.48    8.97
   2  -4  13  120.19    9.19
  -2  -4 -13  113.69   13.98
   2   4  13  107.71   12.73
  -2   4  13  110.39   13.72
  -2  -4  14    2.35    1.47
   2  -4  14    3.76    1.75
   2   4  14   -0.26    3.28
  -2  -4 -14    3.08    2.80
  -2   4  14   -1.17    2.49
  -2  -4  15  156.58   10.92
   2  -4  15  179.63   11.61
  -2  -4 -15  186.54   19.23
   2   4  15  153.38   16.56
  -2   4  15  161.74   17.54
   2  -4  16   18.79    3.98
  -2   4  16    9.96    4.52
  -2  -4  16   10.66    2.97
   2   4  16   13.62    5.99
  -2  -4 -16   27.09    8.76
  -2  -4  17  253.24   14.74
  -2   4  17  290.71   24.64
   2  -4  17  305.17   15.85
  -2  -4 -17  346.52   28.07
   2   4  17  295.30   25.31
  -2  -4  18    6.94    2.59
   2  -4  18    8.75    3.14
  -2   4  18    9.05    4.58
  -2  -4 -18    7.97    4.69
   2   4  18   15.56    7.02
  -2  -4  19  139.37   11.51
   2  -4  19  147.30   11.80
  -2   4  19  152.34   18.83
  -2  -4 -19  173.08   21.09
   2   4  19  141.51   18.68
   2   4  20   -0.45    4.21
  -2  -4  20    0.64    1.82
   2  -4  20    2.03    2.00
  -2  -4 -20    3.69    5.26
  -2  -4  21  219.57   15.17
   2   4  21  225.70   24.49
   2  -4  21  250.69   15.77
  -2   4  21  234.29   24.18
  -2  -4  22    5.42    2.85
   2  -4  22    4.85    2.27
  -2  -4  23    1.28    1.86
   2  -4  23    0.79    2.35
   2  -4  24  171.77   13.62
  -2  -4  24  157.57   13.31
  -2  -4  25   11.82    4.03
   2  -4  25   11.08    3.78
  -2  -4  26    1.83    2.00
   2  -4  26    1.72    1.86
  -2  -4  27    0.47    2.17
   2  -4  27   -0.67    3.40
  -2  -4  28    5.38    3.13
   2  -4  28    2.07    2.34
  -2  -4  29   66.65    7.92
   2  -4  29   67.45    8.00
  -2  -4  30    7.08    2.65
   2  -4  30    7.23    2.94
  -2  -4  31    8.14    2.60
   2  -4  31    4.60    2.13
  -2  -4  32   12.32    3.01
   2  -4  32    8.39    2.62
  -2  -4  33  146.42    8.89
   2  -4  33  135.00    8.36
  -2  -4  34    7.90    1.96
  -3  -4   0  117.22   10.98
  -3   4   0  103.75    7.66
  -3  -4  -1  234.49   14.47
  -3   4  -1  245.17   12.23
  -3   4   1  227.98   11.81
  -3   4  -2  376.18   15.12
  -3  -4  -2  374.99   18.89
  -3   4   2  353.86   15.20
  -3  -4   2  362.37   15.36
  -3  -4   3  301.40   15.35
   3   4   3  303.82   19.36
  -3   4  -3  314.62   13.87
  -3  -4  -3  320.54   17.91
  -3   4   3  289.40   14.32
  -3  -4   3  250.08   12.20
  -3  -4   4   32.57    5.05
  -3  -4  -4   21.22    5.08
  -3   4   4   29.23    4.91
   3   4   4   23.44    5.44
  -3  -4   5  146.64   10.25
   3   4   5  129.27   12.35
  -3  -4  -5  124.42   11.48
  -3   4   5  138.10   10.43
   3   4   6  151.80   13.32
  -3  -4  -6  155.24   13.19
  -3   4   6  189.79   12.93
  -3  -4  -7   35.73    6.49
  -3   4   7   39.85    6.13
   3   4   7   31.25    6.05
  -3  -4  -8    0.98    2.74
   3   4   8    2.57    2.53
  -3   4   9   -2.20    3.93
  -3  -4  -9    0.38    2.56
   3   4   9    0.94    1.73
   3   4  10   16.69    5.08
  -3   4  10   16.25    4.75
  -3  -4 -10   10.74    4.37
   3   4  11    0.26    2.19
  -3  -4 -11    0.70    3.56
  -3   4  11    2.93    2.91
  -3  -4 -12   93.45   12.46
   3   4  12   87.05   11.48
  -3   4  12   85.29   11.78
   3  -4  13  326.53   15.38
  -3  -4 -13  282.25   22.84
   3   4  13  250.63   19.80
  -3  -4  13  317.79   18.16
  -3   4  13  262.56   20.93
  -3  -4  14  114.01    9.19
   3  -4  14  143.01   10.33
  -3  -4 -14  122.28   15.60
  -3  -4  14   89.28    9.81
   3   4  14  121.65   14.28
  -3   4  14  107.83   13.73
  -3  -4  15   41.43    5.90
   3  -4  15   47.78    6.14
  -3   4  15   46.27    9.58
   3   4  15   36.96    8.37
  -3  -4 -15   51.18   10.59
  -3  -4  15   39.09    6.71
  -3  -4  16  122.29   10.07
  -3   4  16  152.52   17.40
   3  -4  16  154.37   11.03
  -3  -4 -16  169.64   19.25
  -3  -4  16  110.59   11.50
   3   4  16  147.69   16.82
  -3  -4  17  102.03    9.70
   3  -4  17  131.72   10.42
  -3   4  17  111.12   14.98
  -3  -4 -17  124.57   17.19
  -3  -4  17   98.85   10.89
   3   4  17  123.49   16.56
  -3  -4  18   43.49    6.53
   3  -4  18   52.41    6.75
   3   4  18   46.24   10.65
  -3  -4 -18   52.61   11.22
  -3   4  18   52.29   11.26
  -3  -4  19   66.37    8.19
   3  -4  19   76.56    8.37
  -3   4  19   97.65   14.96
  -3  -4 -19  108.33   16.70
   3   4  19   83.59   14.64
  -3  -4  20   38.39    6.32
   3   4  20   35.45    9.73
   3  -4  20   41.36    6.43
  -3   4  20   52.39   11.66
  -3  -4 -20   42.37   11.03
  -3  -4  21    4.37    2.16
   3  -4  21    5.46    2.65
  -3  -4  22   16.18    4.40
   3  -4  22   22.93    5.07
  -3  -4  23    5.74    2.90
   3  -4  23    1.64    2.36
  -3  -4  24   20.99    5.10
   3  -4  24   20.63    4.75
   3  -4  25  119.13   11.34
  -3  -4  25  109.02   10.91
  -3  -4  26    7.09    2.90
   3  -4  26   18.00    4.41
  -3  -4  27   17.59    4.22
   3  -4  27   14.22    4.38
  -3  -4  28   62.16    7.68
   3  -4  28   60.58    7.73
   3  -4  29   27.65    4.92
  -3  -4  29   30.74    5.49
  -3  -4  30    9.72    2.92
   3  -4  30    3.40    1.62
  -3  -4  31   38.64    5.31
   3  -4  31   35.05    4.82
  -3  -4 -32   33.78    5.07
  -3  -4  32   48.53    5.47
   3  -4  32   36.49    4.74
  -3  -4  33    5.74    1.83
   3  -4  33    3.84    1.47
  -4  -4   0  749.86   27.42
  -4  -4   0  715.01   24.46
  -4  -4   1   32.47    6.16
  -4  -4  -1   31.96    5.98
  -4  -4   1   36.81    5.51
  -4  -4   2   40.91    7.29
  -4  -4  -2   44.62    6.99
  -4  -4   3   15.24    3.24
   4   4   3   20.17    5.28
  -4  -4  -3   14.35    3.84
  -4  -4   3   12.10    4.01
  -4  -4   4   64.59    7.91
   4   4   4   83.14   10.52
  -4  -4  -4   87.73   10.08
  -4   4   4   89.51    8.24
  -4  -4   5  246.48   14.76
   4   4   5  246.34   17.52
  -4  -4  -5  236.80   16.71
  -4   4   5  273.57   15.01
  -4  -4  -6    2.32    2.27
  -4   4   6    2.82    1.51
   4   4   6    6.76    2.62
  -4   4   7   -0.02    2.46
  -4  -4  -7    1.36    1.93
   4   4   7    3.45    2.66
  -4  -4  -8  679.24   30.65
   4   4   8  645.97   28.49
  -4   4   8  714.60   29.50
  -4  -4  -9   72.55   10.28
   4   4   9   70.36    9.59
  -4   4   9   84.42   10.54
   4   4  10    1.33    2.35
  -4  -4 -10    1.85    2.20
  -4   4  10    0.57    2.38
   4   4  11    1.82    2.72
  -4   4  11    2.92    1.90
  -4  -4 -11    3.43    3.00
  -4   4  12   75.80   11.12
  -4  -4 -12   62.73   10.68
   4   4  12   77.93   11.31
  -4  -4  12   86.20   10.42
  -4   4  13   86.04   12.08
   4  -4  13   86.17    8.26
   4   4  13   79.93   11.44
  -4  -4 -13   76.94   12.26
  -4  -4  13   84.66   10.05
  -4  -4  14  456.19   18.61
  -4   4  14  506.90   29.83
   4  -4  14  565.67   20.82
  -4  -4 -14  548.64   33.34
  -4  -4  14  425.26   22.54
   4   4  14  515.84   29.80
  -4  -4  15  125.90   10.17
   4  -4  15  162.33   11.30
  -4   4  15  154.43   16.95
  -4  -4 -15  163.44   18.86
   4   4  15  150.59   16.75
  -4  -4  16    2.98    2.33
   4  -4  16   23.76    4.63
  -4  -4  16   13.34    3.70
   4   4  16   17.27    6.23
  -4  -4 -16   34.41    9.03
  -4   4  16   18.76    6.17
  -4  -4  17    1.49    2.75
  -4   4  17    5.67    4.24
   4   4  17   10.60    5.26
  -4  -4  17    6.10    2.22
   4  -4  17    7.98    2.80
  -4  -4 -17   13.48    6.64
  -4  -4  18  159.77   12.38
   4  -4  18  147.54   11.43
  -4   4  18  121.36   16.48
  -4  -4 -18  174.01   20.98
   4   4  18  157.90   19.28
  -4  -4  19   31.78    5.80
   4  -4  19   39.87    6.20
  -4   4  19   33.36    9.23
  -4  -4 -19   31.31    8.87
   4   4  19   38.42   10.02
   4  -4  20   27.98    5.37
  -4  -4  20   25.25    5.26
  -4  -4 -20   33.27    9.31
  -4   4  20   20.62    6.48
   4   4  20   31.87    9.24
   4  -4  21   25.62    5.19
  -4  -4  21   20.77    5.04
   4  -4  22  377.74   19.52
  -4  -4  22  350.44   19.49
  -4  -4  23    1.85    2.61
   4  -4  23    0.06    1.61
   4  -4  24   37.18    6.32
  -4  -4  24   28.32    5.69
   4  -4  25  164.88   13.03
  -4  -4  25  144.50   12.34
   4  -4  26   59.51    7.72
  -4  -4  26   51.76    7.02
  -4  -4  27   31.29    5.62
   4  -4  27   32.23    5.74
  -4  -4  28   18.76    4.02
   4  -4  28   16.85    4.04
   4  -4  29   18.88    3.89
  -4  -4  29   24.83    4.63
  -4  -4  30    9.92    2.91
   4  -4  30   12.07    3.04
  -4  -4 -31   40.48    5.65
  -4  -4  31   47.34    5.62
   4  -4  31   35.41    4.71
  -4  -4 -32   61.92    6.29
  -4  -4  32   82.67    6.81
   4  -4  32   74.43    6.19
  -4  -4  33    6.15    1.73
   4  -4  33    8.68    2.00
  -5  -4   0   18.43    5.68
  -5  -4   0   33.24    7.02
  -5  -4  -1   23.06    5.58
  -5  -4   1   24.98    4.90
  -5  -4   1   38.06    6.77
  -5  -4  -1   38.39    7.11
  -5  -4   2  149.53   12.86
  -5  -4  -2  120.89   11.89
  -5  -4   2  129.16   10.99
   5   4   3   16.97    5.07
  -5  -4   3   12.08    3.24
  -5  -4  -3   20.99    5.18
  -5  -4   3   19.57    4.73
  -5  -4  -3   13.54    4.58
  -5  -4   4  218.17   15.22
   5   4   4  206.95   16.77
  -5  -4  -4  208.74   16.35
  -5  -4   5  336.67   18.29
   5   4   5  320.73   20.61
  -5  -4  -5  292.68   19.63
   5   4   6  141.36   13.58
  -5  -4  -6  129.57   13.47
   5   4   7   48.02    8.10
  -5  -4  -7   41.70    7.87
  -5  -4  -8  219.06   18.10
   5   4   8  215.32   16.76
  -5  -4  -9  126.91   14.07
   5   4   9  140.67   13.95
  -5  -4 -10   40.59    8.19
   5   4  10   40.59    7.53
  -5  -4 -11   81.31   12.12
  -5  -4  11   80.15    9.90
   5   4  11   75.86   10.73
  -5  -4  12   19.66    5.26
  -5   4  12   35.29    7.43
  -5  -4 -12   38.01    8.69
   5   4  12   37.38    8.01
  -5   4  13  170.35   16.76
  -5  -4 -13  180.58   18.98
   5   4  13  163.50   16.61
  -5  -4  13  158.98   14.82
  -5  -4  14  260.50   14.72
   5  -4  14  304.39   15.66
  -5   4  14  288.78   22.64
  -5  -4 -14  289.12   24.51
  -5  -4  14  273.93   18.75
   5   4  14  285.54   22.35
  -5  -4  15    0.86    2.12
  -5   4  15    5.24    3.42
  -5  -4  15    2.43    2.22
   5   4  15    5.50    3.75
   5  -4  15   -0.27    1.16
  -5  -4 -15    6.63    4.26
  -5  -4  16  136.12   11.26
   5  -4  16  147.07   10.98
  -5   4  16  145.67   16.79
  -5  -4 -16  155.34   19.16
  -5  -4  16  124.59   12.64
   5   4  16  174.68   18.88
   5  -4  17   74.93    7.93
  -5   4  17   75.11   12.52
  -5  -4 -17   90.49   15.09
   5   4  17   78.73   12.99
  -5  -4  17   76.39    8.62
  -5  -4  17   40.73    6.95
   5  -4  18   28.13    4.92
  -5  -4  18   22.57    4.84
   5   4  18   18.88    6.68
  -5  -4 -18   37.30    9.84
   5  -4  19   51.06    6.68
  -5  -4 -19   51.15   12.72
   5   4  19   48.16   11.25
  -5  -4  19   48.80    7.24
   5  -4  20   97.63    9.49
  -5  -4  20  103.10   10.40
  -5  -4  21    4.38    2.70
   5  -4  21    8.25    3.10
   5  -4  22   74.26    8.54
  -5  -4  22   65.76    8.57
   5  -4  23  134.96   11.53
  -5  -4  23  123.60   11.41
   5  -4  24   66.41    8.10
  -5  -4  24   52.81    7.37
   5  -4  25   54.35    7.32
  -5  -4  25   57.95    7.68
   5  -4  26   71.83    8.41
  -5  -4  26   69.85    8.17
  -5  -4  27    6.75    2.70
   5  -4  27    3.50    2.12
  -5  -4  28   55.07    6.78
   5  -4  28   56.47    6.90
  -5  -4 -29   50.07    6.99
  -5  -4  29   55.70    6.55
   5  -4  29   56.99    6.58
  -5  -4  30    0.92    1.22
   5  -4  30    1.37    1.47
  -5  -4  31    7.85    2.21
   5  -4  31   12.58    2.81
  -5  -4 -31   12.07    3.06
  -5  -4  32    1.69    1.21
   5  -4  32    1.09    0.91
  -5  -4 -32   -1.22    1.91
  -6  -4   0    3.55    3.05
  -6  -4   0   49.09    8.54
  -6  -4  -1   -1.32    4.49
  -6  -4   1   -0.44    1.99
  -6  -4   1    0.08    1.50
  -6  -4  -1    0.89    3.18
  -6  -4   2  191.66   15.63
  -6  -4  -2  178.98   15.78
  -6  -4  -2  149.73   13.49
  -6  -4   2  139.03   12.24
  -6  -4   3  284.10   18.57
   6   4   3  275.67   20.38
  -6  -4  -3  259.72   18.86
  -6  -4  -3  211.13   17.67
  -6  -4   4  132.96   12.62
   6   4   4  149.97   14.71
  -6  -4  -4  140.98   14.00
  -6  -4  -4  122.89   13.12
  -6  -4   5   69.81    9.13
   6   4   5   72.71   10.15
  -6  -4  -5   66.44    9.75
  -6  -4  -5   53.61    9.41
  -6  -4  -6    2.73    3.49
  -6  -4  -6    4.16    3.35
   6   4   6    5.57    3.51
  -6  -4  -7  263.92   20.41
   6   4   7  233.20   18.12
  -6  -4  -7  208.88   18.26
  -6  -4  -8    6.03    2.73
   6   4   8    5.81    3.59
  -6  -4  -8    0.23    2.74
  -6  -4  -9  352.58   24.67
   6   4   9  344.78   22.13
  -6  -4   9  365.81   21.57
  -6  -4  10   18.63    4.91
  -6  -4 -10   16.57    5.88
   6   4  10   21.96    5.72
  -6  -4 -10   12.29    5.22
  -6  -4 -11   75.46   11.84
   6   4  11   75.68   10.93
  -6  -4  11   71.31    9.63
  -6  -4 -11   52.36   10.00
  -6  -4 -12   82.54   12.91
   6   4  12   98.59   12.59
  -6  -4  12   69.82    9.52
  -6  -4 -12   76.58    8.70
  -6  -4 -12   50.29   10.38
  -6  -4  13    4.98    2.43
   6   4  13   12.36    4.55
  -6  -4 -13   13.58    6.13
  -6  -4 -13    4.50    2.95
   6  -4  14   26.69    4.66
   6   4  14   29.23    7.60
  -6  -4 -14   24.92    7.33
  -6  -4 -14   19.23    5.62
  -6  -4  14   21.29    5.46
   6  -4  15  308.83   15.65
  -6  -4 -15  286.66   25.52
  -6  -4  15  242.04   17.94
   6   4  15  287.55   23.17
  -6  -4 -15  238.63   22.91
  -6  -4  16   17.69    4.06
   6  -4  16   11.62    3.33
   6   4  16   15.15    5.27
  -6  -4 -16   14.57    6.41
  -6  -4  16   12.79    4.43
  -6  -4 -16    8.76    5.00
   6  -4  17  102.67    9.31
  -6  -4 -17  122.62   17.69
  -6  -4  17   93.36   10.39
   6   4  17  114.67   15.68
  -6  -4 -17   83.09   14.06
  -6  -4  17  107.29   10.29
   6  -4  18  147.35   11.07
  -6  -4 -18  151.77   20.07
   6   4  18  139.87   17.82
  -6  -4 -18   97.43   15.14
  -6  -4  18  135.43   11.69
  -6  -4  19    7.16    3.01
   6  -4  19   12.60    3.64
   6  -4  20  216.44   13.89
  -6  -4  20  200.11   14.41
   6  -4  21  111.30   10.15
  -6  -4  21  122.25   11.38
  -6  -4  22   -1.46    2.74
   6  -4  22    1.29    1.69
   6  -4  23   75.04    8.61
  -6  -4  23   73.67    8.60
  -6  -4  24   -0.87    2.36
   6  -4  24   -0.45    1.64
  -6  -4  25    9.35    2.71
   6  -4  25   10.31    3.34
   6  -4  26  101.88    9.54
  -6  -4  26   82.67    8.72
  -6  -4 -27   35.41    6.28
  -6  -4  27   39.42    5.80
   6  -4  27   42.87    5.90
  -6  -4 -28   33.89    5.91
  -6  -4  28   36.90    5.43
   6  -4  28   36.14    5.24
   6  -4  29   24.98    4.08
  -6  -4 -29   30.26    5.29
  -6  -4  29   33.41    4.88
  -6  -4  30    3.41    1.54
   6  -4  30    3.60    1.52
  -6  -4 -30    1.99    1.45
  -6  -4  31    0.76    0.77
   6  -4  31    1.57    1.26
  -6  -4 -31    3.01    2.03
  -7  -4   0   98.58   12.16
  -7  -4   0   78.67   10.87
  -7  -4  -1   34.76    7.52
  -7  -4   1   59.11    9.31
  -7  -4  -1   50.04    8.64
  -7  -4   2    2.70    2.55
  -7  -4  -2    6.32    4.72
  -7  -4  -3   31.19    7.53
  -7  -4   3   37.38    7.29
  -7  -4  -3   35.83    7.31
   7   4   3   37.29    7.63
  -7  -4  -4   39.54    7.76
  -7  -4   4   54.83    8.74
   7   4   4   62.86    9.94
  -7  -4  -4   46.67    8.57
  -7  -4  -5   22.08    7.05
  -7  -4   5   37.53    7.38
  -7  -4  -5   47.42    8.75
  -7  -4   5   30.48    6.40
   7   4   5   34.98    7.56
  -7  -4  -6    0.19    2.21
  -7  -4  -6    1.81    1.84
   7   4   6    1.14    2.18
  -7  -4   6    0.16    2.93
  -7  -4  -7   52.64    9.58
  -7  -4  -7   81.64   12.05
   7   4   7   80.24   10.88
  -7  -4   7   60.10    9.63
  -7  -4  -8  128.08   15.17
   7   4   8  108.13   12.56
  -7  -4   8  107.13   12.13
  -7  -4  -8   89.35   12.70
  -7  -4  -9   -8.61    4.78
  -7  -4  -9   -0.19    2.90
   7   4   9    3.10    3.39
  -7  -4   9    0.17    2.64
  -7  -4 -10  114.32   14.74
   7   4  10   96.66   12.13
  -7  -4  10   91.95   11.62
  -7  -4 -10   97.64    9.39
  -7  -4 -10   63.73   11.29
  -7  -4 -11  151.55   17.53
   7   4  11  131.49   14.63
  -7  -4  11  128.73   13.59
  -7  -4 -11  115.31   10.60
  -7  -4 -11   91.99   13.96
  -7  -4 -12   26.19    7.49
   7   4  12   46.56    9.00
  -7  -4 -12   34.32    6.36
  -7  -4 -12   46.80    9.88
  -7  -4  12   37.59    7.33
  -7  -4 -13  120.41   16.29
  -7  -4 -13  129.89   11.79
  -7  -4  13  129.92   13.20
   7   4  13  138.30   15.54
  -7  -4 -13  105.04   15.98
  -7  -4 -14   22.97    7.87
   7  -4  14   36.95    5.49
   7   4  14   40.33    8.72
  -7  -4 -14   30.15    8.77
  -7  -4 -14   35.15    6.12
  -7  -4  14   24.32    5.40
  -7  -4 -15   16.50    7.28
   7  -4  15   25.28    4.55
   7   4  15   20.19    6.20
  -7  -4 -15   37.12   10.17
  -7  -4 -15   17.16    4.79
  -7  -4  15   22.68    5.75
  -7  -4 -16   33.93    9.02
   7  -4  16   44.40    6.03
  -7  -4  16   45.94    7.74
  -7  -4 -16   48.87   11.01
   7   4  16   48.64   10.35
  -7  -4 -16   42.75    7.30
  -7  -4 -17   11.08    6.65
   7  -4  17   13.10    3.41
  -7  -4 -17   24.44    7.83
  -7  -4 -17   10.40    4.05
  -7  -4  17    9.27    3.25
   7   4  17   14.54    5.88
   7  -4  18   29.14    5.05
  -7  -4 -18   28.05    5.94
   7  -4  19   68.99    7.90
  -7  -4  19   67.86    8.14
  -7  -4  20   10.27    3.43
   7  -4  20    9.66    2.98
   7  -4  21   60.97    7.40
  -7  -4 -21   58.78    8.97
  -7  -4  21   62.58    7.89
   7  -4  22  213.65   13.44
  -7  -4 -22  180.73   15.82
  -7  -4  22  200.76   13.86
   7  -4  23   64.03    7.46
  -7  -4 -23   48.25    8.12
  -7  -4  23   39.45    6.07
   7  -4  24   41.63    6.39
  -7  -4 -24   38.47    6.92
  -7  -4  24   43.04    6.38
   7  -4  25  223.46   13.83
  -7  -4 -25  189.18   15.16
  -7  -4  25  194.40   12.97
  -7  -4 -26   65.39    8.60
  -7  -4  26   60.89    7.01
   7  -4  26   72.03    7.83
  -7  -4  27    8.03    2.99
   7  -4  27    6.68    2.68
  -7  -4 -27    2.32    2.13
  -7  -4 -28   40.82    6.20
  -7  -4  28   44.02    5.45
   7  -4  28   37.63    4.99
  -7  -4  29    4.89    1.55
   7  -4  29    6.34    2.02
  -7  -4 -29    5.96    2.38
  -7  -4  30    3.54    1.52
   7  -4  30    7.12    1.92
  -7  -4 -30    3.70    1.91
  -7  -4 -31    7.92    2.36
  -8  -4   0  210.05   18.49
  -8  -4   0  206.29   15.66
  -8  -4  -1   22.25    6.23
  -8  -4   1   20.86    6.29
  -8  -4  -1   25.64    5.01
  -8  -4   1   26.03    5.87
  -8  -4  -2    3.58    3.35
  -8  -4   2    2.79    2.30
   8   4   2   11.57    4.64
  -8  -4  -2   11.63    4.58
  -8  -4  -2    9.59    3.09
  -8  -4  -3    4.76    3.24
  -8  -4   3    5.12    2.83
  -8  -4  -3    4.95    3.30
   8   4   3   15.17    5.16
  -8  -4  -3    8.35    2.44
  -8  -4   3   14.56    4.81
  -8  -4   4    0.11    2.03
  -8  -4  -4    0.70    1.73
   8   4   4    2.38    1.97
  -8  -4  -4    2.21    1.82
  -8  -4   4   -4.15    2.94
  -8  -4  -5    3.41    4.00
  -8  -4   5    6.78    3.54
  -8  -4  -5    5.05    3.65
   8   4   5    9.33    4.62
  -8  -4  -5    7.25    3.17
  -8  -4   5    9.63    4.06
  -8  -4  -6   51.83   10.24
  -8  -4  -6   81.60   12.25
   8   4   6   76.30   10.94
  -8  -4  -6   65.13    7.91
  -8  -4   6   67.79   10.03
  -8  -4  -7   -0.08    2.47
  -8  -4  -7    3.47    3.64
   8   4   7   -1.03    3.60
  -8  -4  -7    0.19    1.25
  -8  -4   7   -6.84    3.66
  -8  -4  -8  106.48   14.12
   8   4   8  113.48   13.00
  -8  -4  -8  103.61    9.51
  -8  -4   8  119.66   13.23
  -8  -4  -8  115.78   10.14
  -8  -4  -8   84.12   13.56
  -8  -4  -9    3.47    3.76
  -8  -4  -9   12.27    3.66
  -8  -4  -9    9.67    4.15
   8   4   9   15.17    4.94
  -8  -4   9   14.36    4.66
  -8  -4 -10  134.74   16.81
  -8  -4 -10  139.85   11.67
   8   4  10  143.62   15.28
  -8  -4  10  135.95   14.13
  -8  -4 -10   88.64   15.79
  -8  -4 -11  134.50   17.21
   8   4  11  132.99   14.83
  -8  -4  11  134.62   14.21
  -8  -4 -11  101.40   10.21
  -8  -4 -12  266.50   24.62
   8   4  12  251.91   21.00
  -8  -4 -12  217.36   15.13
  -8  -4  12  241.80   18.81
  -8  -4 -13   53.75   11.49
   8   4  13   78.25   12.05
  -8  -4 -13   88.52   14.54
  -8  -4  13   65.89    9.46
  -8  -4 -13   70.57    8.85
  -8  -4 -14   19.58    6.29
   8  -4  14   32.54    5.56
   8   4  14   39.73    8.80
  -8  -4 -14   35.35    9.60
  -8  -4 -14   35.21    6.15
  -8  -4  14   37.30    7.25
  -8  -4 -15   38.81   10.46
   8  -4  15   50.51    6.76
  -8  -4 -15   73.11   13.99
  -8  -4  15   46.54    7.52
  -8  -4 -15   52.56    7.86
   8   4  15   63.55   11.39
  -8  -4 -16   47.71   11.06
   8  -4  16   68.43    7.43
  -8  -4 -16   64.70   12.80
   8   4  16   61.37   11.11
  -8  -4  16   69.04    9.19
  -8  -4 -16   78.20   10.05
   8  -4  17  296.55   15.27
  -8  -4  17  274.64   17.63
  -8  -4 -17  277.95   19.08
   8  -4  18    6.88    2.85
  -8  -4 -18    2.79    1.77
   8  -4  19    3.30    1.97
  -8  -4 -19    3.90    1.93
   8  -4  20   23.56    4.64
  -8  -4 -20   18.83    5.28
   8  -4  21    4.46    2.06
  -8  -4 -21    4.45    3.14
   8  -4  22    7.56    2.76
  -8  -4 -22    5.21    3.75
   8  -4  23   34.52    5.41
  -8  -4  23   26.89    4.66
  -8  -4 -23   25.05    5.59
   8  -4  24  361.15   17.42
  -8  -4 -24  360.43   20.83
  -8  -4  24  321.11   16.01
  -8  -4  25    1.65    1.31
   8  -4  25    1.09    1.28
  -8  -4 -25   -1.10    2.84
  -8  -4 -26   23.26    4.96
  -8  -4  26   26.24    4.31
   8  -4  26   31.52    4.91
  -8  -4  27    9.73    2.52
  -8  -4 -27    6.13    2.48
  -8  -4  28   -3.32    1.61
   8  -4  28   -1.02    1.58
  -8  -4 -29   27.75    4.47
   8  -4  29   28.53    3.71
  -8  -4 -30   15.97    3.32
  -9  -4   0   99.85   13.60
  -9  -4   0  183.54   16.88
  -9  -4  -1  215.52   19.67
  -9  -4  -1  265.06   20.02
  -9  -4   1  266.83   19.01
  -9  -4   2  298.42   22.31
   9   4   2  330.90   25.28
  -9  -4  -2  316.29   23.98
  -9  -4   2  369.25   22.53
  -9  -4  -2  339.64   19.86
  -9  -4   3   20.23    6.19
  -9  -4  -3   16.34    5.37
  -9  -4  -3   14.47    3.59
  -9  -4  -3   24.11    5.82
   9   4   3   24.12    6.57
  -9  -4   3   18.61    5.25
  -9  -4   4   64.17   10.31
  -9  -4  -4   28.71    7.93
  -9  -4  -4   73.99   12.19
   9   4   4   54.95    9.80
  -9  -4   4   68.05   10.03
  -9  -4  -4   54.11    6.60
  -9  -4  -4   55.93    8.14
  -9  -4  -5   49.27   10.21
  -9  -4  -5   82.72   12.77
   9   4   5   82.92   11.70
  -9  -4  -5   86.16    9.48
  -9  -4   5   83.74   11.38
  -9  -4  -5   81.01    8.38
  -9  -4  -6   11.22    4.48
  -9  -4  -6   28.86    5.61
  -9  -4  -6   27.38    4.77
   9   4   6   22.42    5.91
  -9  -4  -6   35.84    8.61
  -9  -4   6   33.31    7.60
  -9  -4  -7  110.56   14.58
   9   4   7  109.68   13.06
  -9  -4  -7  109.13   10.33
  -9  -4   7  101.00   12.46
  -9  -4  -7  105.44    9.71
  -9  -4  -8  163.34   12.48
  -9  -4  -8  172.50   18.88
   9   4   8  153.25   15.62
  -9  -4  -8  154.02   12.08
  -9  -4   8  156.54   15.30
  -9  -4  -8  121.93   17.12
  -9  -4  -9    3.00    3.97
  -9  -4  -9   17.72    6.29
  -9  -4  -9   13.51    3.82
  -9  -4  -9   21.01    4.51
  -9  -4   9   12.34    3.98
   9   4   9   19.56    6.03
  -9  -4 -10  310.61   25.95
   9   4  10  281.60   21.69
  -9  -4 -10  275.41   16.74
  -9  -4  10  283.05   20.67
  -9  -4 -10  230.90   23.75
  -9  -4  11  104.29   12.23
   9   4  11  102.68   13.57
  -9  -4 -11  112.79   16.09
  -9  -4 -11  105.82   10.63
  -9  -4 -11   72.46   14.41
  -9  -4 -12   53.78   12.39
  -9  -4 -12   94.15   15.10
  -9  -4  12   80.54   10.86
  -9  -4 -12   92.03   10.17
   9   4  12   84.50   12.51
  -9  -4 -13   29.19   10.22
   9  -4  13   44.36    6.28
  -9  -4 -13   49.96    7.51
   9   4  13   61.06   10.96
  -9  -4 -13   45.76   10.15
  -9  -4  13   40.82    7.59
  -9  -4 -14   77.45   14.89
   9  -4  14   98.47    9.34
  -9  -4 -14  109.74   16.19
  -9  -4  14   94.76   11.09
  -9  -4 -14  105.85   11.15
   9   4  14   87.56   12.92
   9  -4  15   14.20    3.77
  -9  -4 -15   18.24    4.93
  -9  -4  15   13.05    4.11
   9  -4  16   47.57    6.18
  -9  -4  16   63.12    8.66
  -9  -4 -16   66.30    9.37
   9  -4  17   68.06    7.25
  -9  -4  17   56.13    7.72
  -9  -4 -17   64.64    9.14
   9  -4  18   35.61    5.33
  -9  -4 -18   39.09    7.32
   9  -4  19   82.69    8.26
  -9  -4 -19   76.25   10.13
   9  -4  20   25.42    4.83
  -9  -4 -20   21.47    5.65
   9  -4  21   11.18    3.18
  -9  -4 -21   11.93    4.03
   9  -4  22  180.81   11.78
  -9  -4 -22  150.12   13.70
   9  -4  23   77.10    7.82
  -9  -4 -23   76.98    9.39
   9  -4  24   43.34    5.93
  -9  -4 -24   34.71    6.31
  -9  -4 -25   41.21    6.61
   9  -4  25   48.50    5.92
  -9  -4 -26   36.68    6.06
   9  -4  26   37.72    5.01
   9  -4  27    4.57    2.07
  -9  -4 -27    1.21    1.51
  -9  -4 -28    6.87    2.65
  -9  -4 -29   -1.89    1.98
 -10  -4   0   15.11    7.48
 -10  -4   0   13.51    4.18
 -10  -4   0   24.52    8.64
 -10  -4   1  300.05   23.44
 -10  -4  -1  257.56   22.06
  10   4   1  291.94   24.24
 -10  -4  -1  343.22   20.98
 -10  -4   1  286.48   15.81
 -10  -4  -1  268.26   15.24
  10   4   2   35.45   11.67
 -10  -4   2   40.72    6.21
 -10  -4   2   37.24    9.00
 -10  -4   2   53.06    9.32
 -10  -4  -2   51.13    7.77
 -10  -4  -2   41.14   10.73
 -10  -4  -2   28.28    7.05
 -10  -4   3  323.88   21.78
 -10  -4   3  336.96   25.08
 -10  -4  -3  318.98   25.63
  10   4   3  340.76   25.33
 -10  -4  -3  294.65   16.33
 -10  -4  -3  337.74   19.50
 -10  -4  -4   39.11    9.02
 -10  -4   4   54.47    9.79
 -10  -4  -4   41.77    5.78
 -10  -4  -4   52.75    7.54
 -10  -4   4   57.94    9.22
  10   4   4   50.96    9.52
 -10  -4  -5   79.39   12.78
 -10  -4  -5   75.37    9.06
 -10  -4   5   68.33   10.47
 -10  -4  -5   69.36    8.04
  10   4   5   50.06    9.13
 -10  -4  -6   29.18    5.80
 -10  -4  -6   36.70    8.76
  10   4   6   24.42    6.91
 -10  -4   6   30.05    7.16
 -10  -4  -6   27.05    4.97
 -10  -4  -7   12.28    5.90
 -10  -4  -7    7.83    2.82
 -10  -4  -7    7.26    3.14
  10   4   7    2.18    2.13
 -10  -4   7    3.82    2.40
 -10  -4  -8   28.56    9.45
 -10  -4  -8   36.36    8.79
 -10  -4  -8   26.08    5.28
 -10  -4  -8   31.12    5.53
 -10  -4   8   32.54    7.25
  10   4   8   24.06    6.70
 -10  -4  -9  427.50   30.93
  10   4   9  416.55   26.82
 -10  -4  -9  457.40   20.93
 -10  -4   9  414.54   24.98
 -10  -4  -9  411.27   20.59
 -10  -4  -9  384.04   32.44
 -10  -4 -10   28.72    5.55
  10   4  10   29.01    7.57
 -10  -4 -10    7.58    4.35
 -10  -4 -10   33.71    9.07
 -10  -4  10   22.78    6.08
 -10  -4 -11  363.91   29.50
 -10  -4  11  326.66   21.84
  10   4  11  342.27   25.18
 -10  -4 -11  314.31   18.57
 -10  -4 -12   -0.03    6.40
  10   4  12    3.11    4.01
 -10  -4 -12   -1.21    5.64
 -10  -4 -12    6.74    3.04
 -10  -4  12    9.26    4.17
  10   4  13   -1.93    5.09
  10  -4  13    7.15    2.75
 -10  -4 -13    7.08    3.13
 -10  -4  13    8.73    3.65
  10  -4  14   37.24    5.63
 -10  -4 -14   45.46    7.45
 -10  -4  14   47.05    7.74
  10  -4  15  103.04    9.17
 -10  -4  15  105.48   11.15
 -10  -4 -15  106.26   11.52
  10  -4  16    0.91    1.74
 -10  -4 -16    1.24    2.01
 -10  -4  16    0.32    2.05
  10  -4  17   24.15    4.54
 -10  -4 -17   21.72    5.35
 -10  -4  17   24.29    4.53
  10  -4  18    0.73    1.20
 -10  -4 -18   -0.09    2.02
  10  -4  19    5.40    2.21
 -10  -4 -19    8.40    3.98
  10  -4  20  150.90   11.05
 -10  -4 -20  151.93   13.75
  10  -4  21  111.67    9.00
 -10  -4 -21   91.69   10.69
  10  -4  22    1.22    2.03
 -10  -4 -22    1.41    2.34
  10  -4  23  183.44   11.58
 -10  -4 -23  158.56   13.03
  10  -4  24   13.88    3.24
 -10  -4 -24    9.44    3.05
 -10  -4 -25   46.39    6.40
 -10  -4 -26    4.42    2.22
 -10  -4 -27    1.27    1.36
 -10  -4 -28   30.03    4.34
 -11  -4   0   93.65   14.32
  11   4   0  120.14   16.46
 -11  -4   0   98.15   11.81
 -11  -4   0   93.99    9.52
 -11  -4   1  172.41   18.46
 -11  -4  -1  155.79   17.72
  11   4   1  164.79   18.10
 -11  -4  -1  183.00   15.65
 -11  -4   1  196.61   16.87
 -11  -4   1  163.28   12.46
 -11  -4  -1  178.29   13.00
 -11  -4   2   53.13   10.42
 -11  -4   2   63.89   10.50
 -11  -4   2   59.74    7.63
 -11  -4  -2   43.69    6.55
 -11  -4  -2   44.63    9.61
  11   4   2   35.34    8.71
 -11  -4  -2   44.22    7.40
 -11  -4   3   19.00    6.12
 -11  -4  -3   20.00    7.49
 -11  -4  -3   20.54    5.23
  11   4   3   25.38    7.76
 -11  -4  -3   19.80    5.41
 -11  -4   3   11.58    4.21
 -11  -4  -4  116.46   15.65
  11   4   4  130.45   15.43
 -11  -4  -4  140.52   12.87
 -11  -4   4  134.07   14.05
 -11  -4  -4  126.15   10.96
 -11  -4  -5  155.18   18.50
  11   4   5  163.05   17.43
 -11  -4   5  154.03   15.18
 -11  -4  -5  168.01   13.78
 -11  -4  -5  154.67   12.31
 -11  -4  -6  129.60   17.61
  11   4   6  115.69   14.14
 -11  -4  -6  118.77   11.44
 -11  -4   6  111.49   13.35
 -11  -4  -6  121.97   11.00
 -11  -4  -7   65.08   12.25
 -11  -4  -7   61.10    7.82
  11   4   7   60.54   10.45
 -11  -4  -7   63.97    8.36
 -11  -4   7   52.45    9.17
 -11  -4  -8  132.68   17.64
 -11  -4  -8  125.89   11.37
  11   4   8  135.32   15.82
 -11  -4  -8  132.95   11.67
 -11  -4   8  119.54   13.44
 -11  -4   9  127.26   13.85
 -11  -4  -9  144.09   18.51
 -11  -4  -9  144.41   12.04
  11   4   9  139.25   15.95
 -11  -4  -9  137.85   12.11
 -11  -4 -10  216.69   14.32
 -11  -4  10  203.50   17.26
  11   4  10  229.15   21.08
 -11  -4 -10  192.58   14.45
 -11  -4  11   91.60   11.36
 -11  -4 -11  100.99   10.72
  11  -4  12   25.32    4.69
 -11  -4 -12   29.01    6.01
 -11  -4  12   27.40    6.22
  11  -4  13   50.66    6.40
 -11  -4  13   51.25    8.31
 -11  -4 -13   53.18    7.94
  11  -4  14   26.41    4.59
 -11  -4  14   35.59    6.83
 -11  -4 -14   37.39    6.97
  11  -4  15   75.02    7.73
 -11  -4  15   68.91    8.98
 -11  -4 -15   81.73   10.08
  11  -4  16   31.18    5.28
 -11  -4  16   40.76    6.55
 -11  -4 -16   38.38    7.12
  11  -4  17    3.14    2.05
 -11  -4 -17   -0.14    2.39
 -11  -4  17    7.88    2.86
  11  -4  18   85.77    7.95
 -11  -4 -18   65.06    8.85
  11  -4  19  132.12    9.81
 -11  -4 -19  132.52   12.54
  11  -4  20  119.35    9.20
 -11  -4 -20  101.85   10.78
  11  -4  21   16.34    3.47
 -11  -4 -21   13.16    3.74
 -11  -4 -22   47.17    7.05
 -11  -4 -23   15.76    3.60
 -11  -4 -24   23.56    4.82
 -11  -4 -25   54.82    6.58
 -11  -4 -26    4.31    2.04
 -11  -4 -27   33.45    4.39
 -12  -4   0 1216.59   50.65
  12   4   0 1126.47   49.87
 -12  -4   0 1216.04   40.69
 -12  -4   0 1177.89   33.83
 -12  -4  -1   39.73    9.24
 -12  -4   1   21.74    7.11
 -12  -4  -1   12.65    6.27
 -12  -4  -1   44.56    8.36
  12   4  -1   17.52   10.95
 -12  -4   1   21.65    5.47
  12   4   1   18.32    7.50
 -12  -4   1   21.92    6.66
 -12  -4   2    4.48    5.16
 -12  -4   2   25.08   11.14
 -12  -4  -2   23.52    7.47
  12   4  -2   -6.06    9.41
 -12  -4  -2    9.99    3.63
  12   4   2    5.60    4.14
 -12  -4  -2    8.88    3.85
 -12  -4  -3    1.97    3.53
 -12  -4  -3    2.82    2.30
  12   4   3   -1.88    2.89
 -12  -4  -3    1.10    3.03
 -12  -4   3    2.31    2.82
  12   4   4   84.61   12.38
 -12  -4  -4   94.40   10.51
 -12  -4   4   97.30   12.07
 -12  -4  -4   73.32   12.15
 -12  -4  -4   97.91   10.15
 -12  -4  -5    8.43    3.35
 -12  -4   5    6.80    3.13
 -12  -4  -5    8.90    3.34
 -12  -4  -6    2.05    1.77
 -12  -4  -6    3.16    2.46
 -12  -4   6    5.35    3.86
  12   4   6   -0.42    4.61
 -12  -4  -7  209.61   14.90
 -12  -4   7  182.02   16.34
 -12  -4  -7  202.85   14.62
 -12  -4  -8    1.84    2.72
 -12  -4  -8    2.18    2.20
 -12  -4   8    2.83    2.70
 -12  -4  -9   50.57    7.39
 -12  -4   9   53.14    8.95
 -12  -4  -9   41.87    6.75
 -12  -4 -10   87.63    9.26
 -12  -4  10   81.34   10.61
 -12  -4 -10   80.80    9.38
  12  -4  11    4.86    2.30
 -12  -4 -11    6.41    3.18
 -12  -4 -11    2.40    2.07
 -12  -4  11    7.12    4.09
  12  -4  12   80.31    8.10
 -12  -4  12   86.71   10.67
 -12  -4 -12   94.51   10.42
  12  -4  13    7.76    2.53
 -12  -4 -13   10.63    3.68
 -12  -4  13    8.28    3.01
  12  -4  14   12.18    3.02
 -12  -4 -14   15.42    4.15
 -12  -4  14   14.21    4.08
  12  -4  15  127.21    9.78
 -12  -4  15  154.05   12.63
 -12  -4 -15  135.23   12.61
  12  -4  16   90.60    8.18
 -12  -4  16   82.58    8.94
 -12  -4 -16  101.86   11.03
 -12  -4 -17    5.98    2.73
 -12  -4 -18   70.00    8.93
 -12  -4 -19   21.09    5.00
 -12  -4 -20   58.88    8.01
 -12  -4 -21    5.47    2.80
 -12  -4 -22   16.71    3.99
 -12  -4 -23    6.38    2.56
 -12  -4 -24   32.42    5.00
 -12  -4 -25   19.54    3.70
 -12  -4 -26   22.44    3.49
 -13  -4   0   18.96    5.03
 -13  -4   0    6.50    4.05
 -13  -4  -1  130.80   13.54
 -13  -4   1  132.72   13.92
 -13  -4  -1  124.28   11.32
 -13  -4  -2  228.87   17.36
 -13  -4   2  199.08   16.99
 -13  -4  -2  193.03   14.08
 -13  -4  -3   23.37    5.40
 -13  -4  -3   22.33    6.27
 -13  -4   3    8.24    3.68
 -13  -4   4  125.05   13.45
 -13  -4  -4  167.57   13.51
 -13  -4  -5   51.17    7.30
 -13  -4   5   45.00    8.16
 -13  -4  -6   26.11    5.42
 -13  -4   6   22.32    5.78
 -13  -4  -6   28.56    5.68
 -13  -4  -7   93.65   10.13
 -13  -4   7   86.57   11.15
 -13  -4  -7   95.50   10.13
 -13  -4  -8   94.58   10.09
 -13  -4   8   79.74   10.85
 -13  -4  -8  100.88   10.53
 -13  -4  -9   22.82    5.35
 -13  -4  -9   20.17    4.48
 -13  -4   9   18.95    5.50
  13  -4  10   64.81    7.21
 -13  -4 -10   83.85    9.78
 -13  -4 -10   70.97    8.46
 -13  -4  10   65.56    9.37
 -13  -4 -11   19.67    4.59
 -13  -4 -11   24.73    4.99
 -13  -4  11   27.26    5.85
 -13  -4 -12   20.28    4.85
 -13  -4  12   25.89    5.59
 -13  -4 -13    7.79    3.08
 -13  -4  13    9.17    3.81
 -13  -4 -14   20.07    4.97
 -13  -4  14   14.62    4.29
 -13  -4 -15    9.04    3.66
 -13  -4  15    8.98    3.07
 -13  -4  16   43.12    6.15
 -13  -4 -16   66.37    8.52
 -13  -4 -17   33.78    5.80
 -13  -4 -18    0.54    2.55
 -13  -4 -19   28.31    5.67
 -13  -4 -20   20.06    4.29
 -13  -4 -21   37.96    5.83
 -13  -4 -22   41.28    5.63
 -13  -4 -23    8.22    2.67
 -13  -4 -24    2.09    1.11
 -13  -4 -25    6.91    2.04
 -14  -4   0    8.07    4.08
 -14  -4  -1   64.66    9.53
 -14  -4   1   56.68    8.86
 -14  -4  -2   15.59    3.98
 -14  -4  -2   15.37    4.99
 -14  -4   2   15.83    4.88
 -14  -4   3  107.41   12.24
 -14  -4  -3  130.46   11.59
 -14  -4  -4    6.92    2.78
 -14  -4  -4    5.65    2.85
 -14  -4   4    2.77    2.78
 -14  -4  -5   77.42    9.57
 -14  -4   5   60.79    9.50
 -14  -4  -5   67.65    8.43
 -14  -4  -6   13.34    3.77
 -14  -4  -6   10.09    3.77
 -14  -4   6    5.98    2.99
 -14  -4  -7   18.98    4.60
 -14  -4  -7   14.35    4.20
 -14  -4   7   19.80    5.46
 -14  -4  -8   -0.04    1.51
 -14  -4  -8    2.80    1.91
 -14  -4   8    0.28    2.28
 -14  -4  -9  130.39   11.42
 -14  -4   9  132.66   13.00
 -14  -4  -9  147.04   12.54
 -14  -4 -10  241.96   14.79
 -14  -4  10  208.28   16.04
 -14  -4 -10  206.04   14.68
 -14  -4  11   73.88    9.30
 -14  -4 -11   89.69    9.88
 -14  -4 -12   27.33    5.58
 -14  -4  12   17.54    4.51
 -14  -4 -13   -1.04    2.81
 -14  -4  13   -0.08    1.88
 -14  -4 -14    3.24    2.78
 -14  -4  14    3.68    2.55
 -14  -4  15   67.78    7.43
 -14  -4 -15   91.41    9.55
 -14  -4 -16   50.92    7.16
 -14  -4  16   22.64    4.07
 -14  -4 -17    1.51    1.54
 -14  -4 -18   -0.79    2.10
 -14  -4 -19   -0.61    2.36
 -14  -4 -20    4.39    1.53
 -14  -4 -21    6.77    2.59
 -14  -4 -22   10.89    2.80
 -14  -4 -23   52.27    5.23
 -15  -4   0   60.97    9.19
 -15  -4  -1   34.23    6.96
 -15  -4   1   33.02    6.88
 -15  -4  -2    7.81    4.07
 -15  -4   2    6.19    4.62
 -15  -4  -3   73.83    9.51
 -15  -4   3   66.58    9.63
 -15  -4  -3   68.22    8.45
 -15  -4  -4   57.23    8.26
 -15  -4  -4   50.34    7.18
 -15  -4   4   38.77    7.54
 -15  -4  -5   12.66    3.40
 -15  -4  -5    5.74    2.42
 -15  -4   5   15.13    4.47
 -15  -4  -6   70.35    8.34
 -15  -4   6   44.39    7.62
 -15  -4  -6   54.94    7.46
 -15  -4  -7  103.59   10.04
 -15  -4   7   69.80    9.50
 -15  -4  -7   88.43    9.43
 -15  -4  -8   93.00    9.41
 -15  -4   8   72.32    9.58
 -15  -4  -8   66.78    8.23
 -15  -4  -9   32.20    5.67
 -15  -4   9   18.98    5.06
 -15  -4 -10   15.08    3.84
 -15  -4  10   13.20    4.36
 -15  -4 -11    3.99    2.46
 -15  -4  11    0.02    2.55
 -15  -4 -12   11.86    3.61
 -15  -4  12    6.70    2.82
 -15  -4 -13    6.62    3.01
 -15  -4  13    3.89    1.80
 -15  -4 -14    9.72    3.27
 -15  -4  14    2.18    1.85
 -15  -4  15   27.44    4.60
 -15  -4 -15   42.25    6.12
 -15  -4 -16   36.35    5.55
 -15  -4 -17   13.02    3.17
 -15  -4 -18   21.90    4.15
 -15  -4 -19   62.95    6.48
 -15  -4 -20   34.05    4.56
 -15  -4 -21    5.12    1.78
 -16  -4   0   15.99    4.74
 -16  -4  -1   25.18    6.81
 -16  -4   1   10.38    3.98
 -16  -4  -2  139.57   12.70
 -16  -4   2  116.44   11.96
 -16  -4  -3   59.60    8.27
 -16  -4   3   40.55    7.08
 -16  -4  -4   19.47    4.68
 -16  -4   4   13.94    4.68
 -16  -4  -5  102.62   10.24
 -16  -4   5   57.08    8.38
 -16  -4   6  131.13   12.26
 -16  -4  -6  156.96   11.94
 -16  -4  -7    3.98    2.58
 -16  -4   7    2.55    2.45
 -16  -4   8   -0.16    1.81
 -16  -4  -8   -1.51    2.22
 -16  -4   9   41.52    6.44
 -16  -4  -9   54.16    6.95
 -16  -4 -10    4.79    2.35
 -16  -4  10    2.00    1.88
 -16  -4  11    7.30    2.66
 -16  -4 -11    6.36    2.10
 -16  -4 -12    0.57    1.79
 -16  -4  12    4.97    2.50
 -16  -4 -13   12.68    3.28
 -16  -4  13    9.88    2.96
 -16  -4 -14    4.56    2.32
 -16  -4  14    1.64    1.10
 -16  -4 -15   -1.91    2.12
 -16  -4 -16   11.79    2.74
 -16  -4 -17    1.67    1.53
 -16  -4 -18  117.47    8.02
 -16  -4 -19    0.73    0.91
 -17  -4   0    3.06    2.11
 -17  -4   0    2.29    1.50
 -17  -4   1   10.13    3.79
 -17  -4  -1   12.27    4.01
 -17  -4  -1    5.59    2.14
 -17  -4   1    8.32    2.80
 -17  -4  -2   36.97    6.40
 -17  -4   2   30.44    5.91
 -17  -4   3    2.63    2.45
 -17  -4   4   83.17    9.26
 -17  -4   5   37.23    6.11
 -17  -4   6    7.64    3.29
 -17  -4   7    4.19    2.74
 -17  -4   8   31.71    5.62
 -17  -4   9   10.76    3.50
 -17  -4 -10    1.81    1.72
 -17  -4  10   -0.06    1.97
 -17  -4 -11   -0.19    1.85
 -17  -4 -12   -1.43    1.71
 -17  -4 -13    3.24    1.67
 -17  -4 -14   20.61    3.71
 -17  -4 -15   15.64    3.07
 -17  -4 -16   82.41    6.39
 -17  -4  16   87.44    6.74
 -17  -4  17   36.95    4.05
 -18  -4   0   -0.30    1.27
 -18  -4   1    1.26    1.21
 -18  -4   2    3.96    1.59
 -18  -4   3  167.73   10.31
 -18  -4   4    2.84    3.35
 -18  -4   5    1.82    1.37
 -18  -4   6    5.04    2.31
 -18  -4   7    7.00    2.42
 -18  -4   8    1.27    1.57
 -18  -4   9   17.07    3.44
 -18  -4  10    7.00    2.48
 -18  -4  11   31.76    4.40
 -18  -4  12   -0.01    1.42
 -18  -4  13    3.18    1.61
 -18  -4  14    9.73    2.16
 -19  -4   3    2.33    1.06
 -19  -4   4    0.41    0.90
 -19  -4   5    3.86    1.31
 -19  -4   6   13.72    2.71
 -19  -4   7   15.88    2.82
 -19  -4   8   16.87    2.83
   0   5   0    1.19    2.20
   0   5  -1    6.45    3.50
   0   5   1    0.98    2.12
   0   5  -2   28.40    6.09
   0   5   2   30.17    5.73
   0   5   3    0.01    2.21
   0   5   4  121.85   12.03
   0   5   5   -2.22    2.22
   0   5   6  246.31   17.54
   0   5   7    0.20    1.88
   0   5   8    1.68    2.26
   0  -5  -8    1.24    1.67
   0   5   9    0.29    3.57
   0  -5   9    0.51    1.35
   0  -5  -9   -6.64    3.02
   0   5  10   10.31    4.51
   0  -5  10   12.70    2.82
   0  -5 -10    6.77    3.93
   0   5  11   -2.31    2.82
   0  -5  11   -1.02    1.87
   0  -5  12  120.56    9.38
   0  -5 -12  117.34   14.11
   0   5  12  121.33   14.69
   0  -5  13   -1.08    1.40
   0   5  13    4.45    3.46
   0  -5 -13    6.52    2.43
   0  -5  14    7.67    2.70
   0   5  14    6.53    3.77
   0  -5 -14    3.38    2.79
   0  -5  15    0.22    1.46
   0  -5 -15    3.35    2.72
   0  -5  16  117.76   10.00
   0  -5 -16  106.58   14.85
   0   5  16  126.55   17.65
   0  -5  17   -0.12    1.61
   0   5  17   -1.60    2.50
   0  -5  18   23.48    5.23
   0   5  18   15.69    6.36
   0  -5  19    1.17    1.98
   0  -5  20  203.92   14.20
   0  -5  20  182.66   14.36
   0  -5  21    1.56    2.21
   0  -5  22   62.46    8.18
   0  -5  23   -2.03    2.65
   0  -5  24   21.51    4.95
   0  -5  25    0.13    1.78
   0  -5  26   24.65    5.07
   0  -5  27    3.20    2.53
   0  -5  28   42.06    5.92
   0  -5  29    0.93    1.27
   0  -5  30   15.20    3.19
   0  -5  31    0.70    1.10
   0  -5  32   13.05    2.53
   1   5   0   30.79    6.73
  -1   5   0   27.44    5.51
   1   5  -1   88.28   11.40
   1   5   1   61.62    8.77
  -1   5  -1   77.34    9.36
  -1   5   1   63.87    8.18
  -1   5  -2   65.67    8.69
   1   5   2   65.84    9.25
  -1   5   2   66.27    8.39
  -1   5  -3   55.82    8.39
   1   5   3   55.85    8.40
  -1   5   3   48.42    7.22
   1   5   4   56.76    8.51
  -1   5   4   54.88    7.75
   1   5   5  192.38   15.85
  -1   5   5  193.65   14.75
  -1  -5  -6  501.90   23.59
   1   5   6  530.50   26.57
  -1   5   6  510.47   25.12
  -1  -5  -7   34.62    6.78
   1   5   7   48.06    8.16
  -1   5   7   56.69    8.54
  -1  -5  -8  128.41   12.79
   1   5   8  140.32   14.33
  -1   5   8  133.61   13.49
  -1  -5   9  242.65   12.94
  -1  -5  -9  247.61   18.45
   1   5   9  243.01   19.26
  -1   5   9  248.64   18.77
  -1  -5  10   26.28    4.20
   1   5  10   21.21    6.01
  -1   5  10   22.23    5.87
  -1  -5 -10   18.09    5.41
   1   5  11    8.86    4.01
  -1  -5  11    7.32    2.64
   1  -5  11    8.89    2.72
  -1   5  11    3.16    3.38
  -1  -5 -11    6.57    3.48
   1  -5 -11    4.01    2.51
  -1  -5  12   44.17    5.55
   1  -5  12   46.82    5.95
   1  -5 -12   47.33    8.56
   1   5  12   46.43    9.63
  -1  -5 -12   39.37    8.20
  -1   5  12   43.73    8.97
  -1  -5  13   13.75    3.38
   1   5  13    6.92    2.60
  -1   5  13    7.59    3.94
  -1  -5 -13   13.13    5.19
   1  -5 -13    5.60    1.98
  -1  -5  14   22.19    4.30
   1  -5  14   23.14    4.39
   1   5  14   29.90    8.59
  -1  -5 -14   33.17    8.63
  -1   5  14   25.04    7.80
   1  -5 -14   14.64    5.40
  -1  -5  15   21.02    4.39
   1  -5  15   24.57    4.72
   1   5  15   15.80    5.89
  -1  -5 -15   24.43    7.58
   1  -5 -15   32.93    8.13
  -1   5  15   14.85    5.35
  -1  -5  16   86.74    8.64
   1  -5  16   91.49    8.82
  -1  -5 -16  105.72   15.73
   1  -5 -16   87.89   13.54
   1   5  16   94.05   14.78
  -1   5  16   98.15   15.23
  -1  -5  17  151.32   11.66
   1  -5  17  146.78   11.37
  -1  -5 -17  166.74   20.00
   1  -5 -17  148.39   18.32
   1   5  17  169.07   20.86
  -1   5  17  158.87   19.50
  -1  -5  18   77.62    8.73
   1  -5  18   70.68    8.13
  -1  -5  18   64.05    8.66
  -1  -5  19    8.44    3.11
  -1  -5  19    6.10    2.87
   1  -5  19   11.08    3.79
  -1  -5  20  117.05   10.87
   1  -5  20  109.15   10.32
  -1  -5  20  116.38   11.19
  -1  -5  21  157.67   12.67
   1  -5  21  164.10   12.93
  -1  -5  22   71.53    8.74
   1  -5  22   81.04    9.43
  -1  -5  23    7.14    4.11
   1  -5  23    5.19    3.18
  -1  -5  24   10.00    3.36
   1  -5  24    9.65    3.43
  -1  -5  25   12.10    3.89
   1  -5  25    9.75    3.65
  -1  -5  26    3.00    2.05
   1  -5  26   -1.01    2.18
  -1  -5  27    0.93    1.87
   1  -5  27    1.45    1.70
  -1  -5  28    0.87    1.82
   1  -5  28    1.70    1.57
  -1  -5  29   15.73    3.37
   1  -5  29   10.90    2.61
  -1  -5  30   11.42    2.92
   1  -5  30   10.54    2.83
  -1  -5  31    7.79    2.26
   1  -5  31    7.59    2.06
  -1  -5  32   50.94    4.73
   1  -5  32   43.82    4.39
   2   5   0   30.30    9.77
  -2   5   0   13.64    5.27
  -2   5   1   30.13    5.42
   2   5   1   35.42    7.58
   2   5   2    8.41    4.05
  -2   5   2    3.69    2.04
   2   5   3  353.00   22.33
  -2   5   3  375.09   18.98
  -2  -5  -4   40.04    6.82
   2   5   4   48.19    8.45
  -2   5   4   52.95    7.33
  -2  -5  -5  705.24   29.00
   2   5   5  657.15   30.74
  -2   5   5  672.89   27.43
  -2   5   6    4.93    2.84
  -2  -5  -6    0.99    2.08
   2   5   6    4.94    2.56
  -2  -5  -7   45.41    8.04
   2   5   7   55.19    9.16
  -2   5   7   62.56    8.84
  -2  -5  -8   51.28    8.32
   2   5   8   41.79    8.01
  -2   5   8   57.38    8.94
  -2  -5   9   25.87    4.01
  -2   5   9   27.71    6.52
   2   5   9   33.73    7.78
  -2  -5  -9   27.97    6.62
   2   5  10    3.75    3.26
  -2  -5  10    7.51    2.39
  -2  -5 -10   11.64    4.22
   2   5  11    7.92    3.56
  -2  -5  11    9.59    2.61
  -2   5  11    7.40    4.31
  -2  -5 -11    7.03    3.50
   2   5  12    4.43    3.44
  -2  -5  12    0.53    1.82
   2  -5  12    1.57    1.62
  -2   5  12   -5.20    3.42
  -2  -5 -12    3.70    2.96
  -2  -5  13  137.55   10.18
   2  -5  13  151.97   11.05
  -2  -5 -13  142.47   16.56
   2   5  13  164.48   17.66
  -2   5  13  143.21   17.01
  -2  -5  14    3.91    2.13
   2  -5  14    1.33    1.62
   2   5  14    3.93    4.42
  -2  -5 -14    7.18    4.16
  -2   5  15    0.80    3.80
  -2  -5  15    4.44    3.12
  -2  -5  15    0.07    1.69
   2  -5  15    4.26    2.07
   2   5  15    4.72    4.34
  -2  -5 -15   12.24    5.25
  -2   5  16   79.43   13.53
  -2  -5  16   75.85    8.23
   2  -5  16   87.82    8.84
  -2  -5 -16   92.80   14.94
  -2  -5  16   88.94   10.27
   2   5  16   81.85   13.98
  -2  -5  17  228.52   14.22
  -2   5  17  217.41   22.51
   2  -5  17  248.13   14.79
  -2  -5 -17  213.49   22.61
   2   5  17  261.73   25.65
  -2  -5  18   25.84    5.18
  -2  -5  18   23.78    5.49
   2  -5  18   18.80    4.20
  -2  -5  19  148.04   12.05
   2  -5  19  154.94   12.10
  -2  -5  19  146.81   12.97
  -2  -5  20   28.42    5.70
  -2  -5  20   20.88    5.73
   2  -5  20   30.76    5.72
  -2  -5  21   64.61    8.36
   2  -5  21   69.57    8.33
  -2  -5  22  103.94   10.46
   2  -5  22  112.33   10.72
  -2  -5  23    4.37    2.33
   2  -5  23   10.63    4.78
   2  -5  24  113.02   10.90
  -2  -5  24  102.82   10.18
  -2  -5  25   13.98    3.94
   2  -5  25   18.91    4.63
  -2  -5  26   41.41    6.29
   2  -5  26   56.07    7.55
  -2  -5  27    5.99    2.50
   2  -5  27    9.24    3.18
  -2  -5  28    0.67    1.64
   2  -5  28    1.38    1.62
  -2  -5  29    1.69    1.22
   2  -5  29    4.32    1.90
  -2  -5  30    2.94    1.75
   2  -5  30    2.32    1.35
  -2  -5  31   55.37    5.18
   2  -5  31   48.87    5.10
   3   5   0   11.34    6.59
   3   5   1  102.32   12.87
   3   5   2  248.13   19.77
  -3  -5  -2  222.04   16.10
   3   5   3  199.21   17.71
  -3  -5  -3  178.21   14.86
  -3  -5  -4   22.25    5.34
   3   5   4   23.62    6.43
  -3  -5  -5  306.51   19.92
   3   5   5  265.94   20.26
  -3  -5  -6  524.38   27.18
   3   5   6  547.11   28.70
  -3  -5  -7  116.19   12.69
   3   5   7  133.18   14.42
  -3  -5  -8   38.53    7.50
  -3   5   8   44.31    7.83
   3   5   8   43.12    8.29
  -3  -5  -9  173.79   16.55
   3   5   9  194.20   17.88
  -3   5   9  190.26   16.90
  -3  -5 -10  134.29   14.80
   3   5  10  144.87   15.80
  -3  -5  10  170.20   14.59
  -3   5  10  152.72   15.65
  -3  -5  11   45.49    5.61
  -3  -5 -11   51.05    9.60
   3   5  11   59.79   10.45
  -3  -5  11   59.51    9.03
  -3   5  11   67.10   11.18
  -3  -5  12   19.02    5.20
   3  -5  12   21.64    4.44
   3   5  12   20.48    6.78
  -3  -5  12   22.23    3.95
  -3  -5 -12   18.50    6.14
  -3   5  12    4.05    2.39
  -3   5  13    1.99    3.50
  -3  -5  13    5.98    3.65
   3   5  13    5.05    2.86
  -3  -5  13   10.11    2.81
   3  -5  13    3.12    2.21
  -3  -5 -13    5.48    3.25
  -3  -5  14    9.21    4.13
  -3   5  14    1.62    3.61
  -3  -5  14   11.16    3.21
   3   5  14   11.37    4.57
   3  -5  14    8.34    2.74
  -3  -5 -14   19.86    6.64
  -3  -5  15   16.56    4.84
  -3  -5  15   13.82    3.91
  -3   5  15   12.95    4.66
   3  -5  15   22.00    4.35
   3   5  15   15.41    6.38
  -3  -5 -15   29.18    8.30
  -3  -5  16   12.58    4.52
  -3  -5  16    6.83    2.52
   3  -5  16    9.86    3.01
  -3   5  16   14.28    5.28
   3   5  16    7.38    4.25
  -3  -5 -16   11.39    3.11
  -3  -5  17  222.88   14.21
   3  -5  17  230.22   14.27
  -3  -5 -17  228.40   24.43
  -3  -5  17  225.03   16.67
   3   5  17  236.21   24.22
  -3  -5  18  240.69   14.99
   3  -5  18  238.62   14.79
  -3  -5  18  229.27   16.78
  -3  -5  19   38.31    6.34
   3  -5  19   38.68    6.19
  -3  -5  19   39.09    7.17
  -3  -5  20   41.08    6.69
   3  -5  20   49.30    7.00
   3  -5  21  190.74   13.57
  -3  -5  21  161.95   12.67
   3  -5  22  112.17   10.54
  -3  -5  22   79.46    9.11
  -3  -5  23    5.95    2.95
   3  -5  23   12.27    4.66
   3  -5  24   39.58    7.08
  -3  -5  24    9.95    3.43
  -3  -5  25   10.97    3.47
   3  -5  25   11.18    3.64
  -3  -5  26   14.44    3.81
   3  -5  26   13.94    3.50
  -3  -5  27    7.02    2.62
   3  -5  27   11.29    3.51
  -3  -5  28    9.89    2.91
   3  -5  28   11.46    3.45
  -3  -5  29   52.40    5.73
   3  -5  29   56.16    6.30
  -3  -5  30   29.37    4.05
   3  -5  30   29.60    4.26
  -3  -5  31    9.72    2.19
   3  -5  31    4.87    1.66
  -4  -5   0    2.03    3.08
  -4  -5   0    4.27    2.39
  -4  -5   1    5.71    2.19
   4   5   1    9.05    4.01
  -4  -5  -1    1.95    1.94
  -4  -5  -1   -0.23    2.57
  -4  -5   2   14.05    4.08
   4   5   2   16.89    5.53
  -4  -5  -2    8.97    3.73
  -4  -5  -2   14.26    4.40
  -4  -5  -3   46.09    8.11
  -4  -5   3   44.93    7.20
   4   5   3   33.62    7.51
  -4  -5  -4  147.81   13.89
   4   5   4  126.45   14.51
  -4  -5   4  123.50   11.83
  -4  -5   5   11.41    3.95
  -4  -5  -5    5.10    3.21
   4   5   5    6.30    3.67
  -4  -5  -6   86.56   11.29
   4   5   6   98.07   12.82
  -4  -5   6   90.28   10.83
  -4  -5   7   18.22    5.33
  -4  -5  -7   15.74    5.39
   4   5   7   15.66    4.98
  -4  -5  -8   49.26    9.06
   4   5   8   47.59    9.01
  -4  -5   8   48.02    7.96
  -4  -5   9    1.02    2.56
  -4  -5  -9   -0.97    1.97
   4   5   9    0.85    2.33
  -4  -5 -10  228.28   20.37
   4   5  10  233.59   20.49
  -4  -5  10  229.10   17.21
  -4  -5  11   26.09    6.33
   4   5  11   24.99    6.61
  -4  -5 -11   27.92    7.38
  -4  -5 -12  159.06   17.44
   4   5  12  162.05   17.58
  -4  -5  12  165.97   15.64
  -4  -5  13   11.71    4.52
   4   5  13   26.39    7.13
   4  -5  13   17.48    4.19
  -4  -5 -13   21.89    7.66
  -4  -5  14   -0.41    2.53
  -4  -5  14   -0.71    1.64
   4   5  14   -2.09    4.09
   4  -5  14    1.64    1.79
  -4  -5  15   21.44    5.54
   4  -5  15   29.77    5.30
  -4  -5  15   16.14    4.35
   4   5  15   20.18    7.04
  -4  -5 -15   26.77    6.65
  -4  -5  16    7.77    3.23
  -4  -5  16    9.37    3.60
   4  -5  16    9.96    3.40
   4   5  16    9.86    6.11
  -4  -5  17   36.79    6.32
  -4  -5  17   33.73    6.93
   4  -5  17   52.47    6.90
  -4  -5  18   27.54    6.20
   4  -5  18   37.93    5.91
  -4  -5  18   27.50    5.41
   4  -5  19   68.04    7.91
  -4  -5  19   60.59    8.74
  -4  -5  19   56.25    7.50
  -4  -5  20    7.72    3.17
   4  -5  20   10.95    3.51
  -4  -5  21    0.75    1.81
   4  -5  21   -1.62    2.44
   4  -5  22  282.19   16.38
  -4  -5  22  241.80   15.34
   4  -5  23   29.56    5.44
  -4  -5  23   22.36    4.81
  -4  -5  24    1.30    1.52
   4  -5  24    4.08    2.22
  -4  -5  25    2.93    2.11
   4  -5  25    2.82    2.35
  -4  -5  26   17.63    3.76
   4  -5  26   12.11    3.41
  -4  -5  27   20.13    3.83
   4  -5  27   16.58    4.06
  -4  -5  28   25.14    4.07
   4  -5  28   28.97    4.63
  -4  -5  29    5.94    2.01
   4  -5  29   12.47    3.02
   4  -5  30   14.45    2.92
  -4  -5  30   17.51    2.91
   4  -5  31    2.26    1.17
  -5  -5   0   21.52    5.33
  -5  -5   0   19.31    5.30
  -5  -5  -1    8.33    3.06
  -5  -5  -1    8.86    3.08
  -5  -5   1   14.67    4.47
  -5  -5   1    9.07    3.61
   5   5   1   12.46    5.78
  -5  -5  -1    6.68    2.87
  -5  -5   2   38.83    7.55
   5   5   2   56.27   10.49
  -5  -5  -2   53.27    8.99
  -5  -5  -2   43.69    6.81
  -5  -5   2   47.05    7.51
  -5  -5  -2   41.20    7.79
   5   5   3  120.07   14.62
  -5  -5  -3   93.23   11.70
  -5  -5  -3   94.27   10.69
  -5  -5   3  103.08   11.34
  -5  -5  -3   75.90   10.37
  -5  -5  -4  116.72   13.10
   5   5   4  146.45   16.01
  -5  -5  -4  114.24   11.28
  -5  -5   4  145.47   13.59
  -5  -5  -4   98.74   12.00
  -5  -5  -5   93.96   11.94
   5   5   5  100.47   13.05
  -5  -5  -5   79.58    9.30
  -5  -5   5   84.52   10.44
  -5  -5  -5   62.43   10.38
  -5  -5  -6  116.75   13.36
   5   5   6  138.06   15.68
  -5  -5  -6  115.18   11.06
  -5  -5   6  104.93   12.03
  -5  -5  -6   86.78   12.41
  -5  -5   7    2.47    2.18
  -5  -5  -7    4.14    2.59
   5   5   7    4.66    3.76
  -5  -5  -8   64.15   10.88
   5   5   8   64.11   10.51
  -5  -5   8   58.59    9.44
  -5  -5  -9   76.94   11.81
   5   5   9   83.47   12.19
  -5  -5   9   74.71   10.85
   5   5  10   29.94    7.34
  -5  -5  10   22.87    6.23
  -5  -5 -10   32.75    8.26
  -5  -5  11   14.01    5.14
   5   5  11   20.45    6.50
  -5  -5 -11    7.70    3.51
  -5  -5  12   32.91    7.35
   5   5  12   38.12    8.68
  -5  -5 -12   36.12    8.93
  -5  -5  13   21.16    6.50
   5  -5  13   29.10    5.19
   5   5  13   30.76    8.00
  -5  -5 -13   36.56    9.28
   5  -5  14   83.65    8.73
  -5  -5  14   63.40   10.37
   5   5  14   86.98   13.83
  -5  -5 -14   63.58   11.83
   5  -5  15  149.03   11.46
  -5  -5 -15  131.82   18.13
  -5  -5  15  131.74   13.43
   5   5  15  115.69   15.85
   5  -5  16  106.00    9.65
  -5  -5  16  101.28   11.94
  -5  -5  16  108.05   10.21
   5  -5  17   44.80    6.40
  -5  -5  17   41.83    7.55
  -5  -5  17   37.80    5.96
   5  -5  18  127.06   10.67
  -5  -5  18  125.42   10.95
  -5  -5  19   18.17    4.36
   5  -5  19   12.56    3.72
  -5  -5  19   16.32    4.53
  -5  -5  20    5.57    2.70
   5  -5  20    9.50    3.13
   5  -5  21   34.76    5.69
  -5  -5  21   24.97    4.92
   5  -5  22   28.35    5.21
  -5  -5  22   14.80    3.68
   5  -5  23  168.94   12.26
  -5  -5  23  132.70   10.76
   5  -5  24   99.61    9.37
  -5  -5  24   79.30    8.18
  -5  -5  25   12.40    3.26
   5  -5  25   12.28    3.56
   5  -5  26   33.20    5.44
  -5  -5  26   28.21    4.54
  -5  -5  27   37.94    5.01
   5  -5  27   54.75    6.83
  -5  -5  28   10.09    2.45
   5  -5  28    8.15    2.27
  -5  -5  29   34.43    4.13
   5  -5  29   30.75    4.14
   5  -5  30   37.05    4.28
  -6  -5   0  405.31   24.57
  -6  -5   0  420.56   22.62
  -6  -5   1  263.75   19.81
   6   5   1  248.04   22.92
  -6  -5  -1  234.12   19.09
  -6  -5  -1  210.56   15.55
  -6  -5   1  250.18   17.66
  -6  -5   2   60.20    7.97
  -6  -5  -2   32.93    6.86
  -6  -5   2   57.45    9.28
   6   5   2   63.43   11.46
  -6  -5  -2   58.07    9.79
  -6  -5  -2   54.73    8.28
  -6  -5   3  132.14   13.41
  -6  -5  -3  124.64   13.86
   6   5   3  133.73   15.81
  -6  -5  -3  130.78   12.19
  -6  -5   3  122.68   12.44
  -6  -5  -3   96.96   12.71
  -6  -5   4    0.36    3.40
  -6  -5  -4   -6.42    3.62
  -6  -5  -4    2.39    2.29
   6   5   4    1.54    2.25
  -6  -5  -4   -2.22    1.84
  -6  -5  -5  139.67   15.16
   6   5   5  135.32   15.61
  -6  -5  -5  153.96   12.93
  -6  -5   5  115.87   12.43
  -6  -5  -6   27.81    6.71
  -6  -5  -6   55.06    9.88
   6   5   6   61.55   10.81
  -6  -5  -6   55.24    7.48
  -6  -5   6   48.76    8.50
  -6  -5  -7    4.16    4.29
  -6  -5   7    0.65    2.80
  -6  -5  -7    6.83    3.99
   6   5   7   -1.58    2.93
  -6  -5  -7    6.71    3.56
  -6  -5  -8   -0.17    2.02
  -6  -5   8    4.46    2.34
  -6  -5  -8    5.72    2.63
   6   5   8    3.61    2.70
  -6  -5  -9   15.26    5.23
  -6  -5   9   15.23    4.94
  -6  -5  -9    4.94    2.61
   6   5   9   20.64    5.81
  -6  -5 -10   15.91    6.57
  -6  -5  10    2.79    2.86
   6   5  10   17.08    5.75
  -6  -5 -10   18.03    6.26
  -6  -5 -11    1.12    3.14
  -6  -5  11    5.22    2.90
   6   5  11    8.40    4.07
  -6  -5 -11    8.22    4.43
  -6  -5  12   -0.56    2.72
   6   5  12    3.26    2.91
  -6  -5 -12    1.50    3.21
  -6  -5 -12   -5.93    4.06
  -6  -5  13   11.28    4.76
  -6  -5 -13   11.52    4.75
   6   5  13   22.09    7.84
   6  -5  13   22.80    4.77
  -6  -5 -13   14.53    5.34
   6  -5  14   71.29    8.38
  -6  -5 -14   90.15   15.17
  -6  -5  14   81.41   10.84
   6   5  14   87.06   13.26
   6  -5  15   11.78    3.41
  -6  -5  15    9.26    4.24
   6  -5  16   13.14    3.66
  -6  -5  16    8.15    3.94
   6  -5  17   99.10    9.32
  -6  -5  17   78.81   10.10
   6  -5  18    3.45    2.03
  -6  -5  18    4.06    2.03
   6  -5  19  281.04   15.50
  -6  -5  19  265.29   17.03
  -6  -5  20    1.21    2.08
   6  -5  20    3.56    2.21
   6  -5  21   52.97    6.77
  -6  -5  21   41.70    5.91
  -6  -5  22    1.68    1.86
   6  -5  22    2.92    1.99
   6  -5  23   54.17    6.77
  -6  -5  23   49.41    6.18
   6  -5  24   68.95    7.61
  -6  -5  24   53.60    6.27
   6  -5  25   16.82    3.90
  -6  -5  25   19.29    3.84
   6  -5  26   31.90    5.04
  -6  -5  26   34.03    4.57
  -6  -5  27    4.55    1.63
   6  -5  27    6.39    2.65
  -6  -5  28    9.72    2.19
   6  -5  28   19.18    3.57
   6  -5  29    0.69    1.06
   7   5   0  413.78   30.24
  -7  -5   0  393.07   22.12
  -7  -5   1  110.25   13.31
   7   5   1   92.92   14.49
  -7  -5  -1   92.71   12.75
  -7  -5  -1  113.11   12.98
  -7  -5   1  104.78   11.62
  -7  -5  -2   -1.21    4.06
  -7  -5   2   11.49    4.33
  -7  -5  -2   10.47    4.04
   7   5   2   15.72    5.57
  -7  -5  -2    9.49    3.55
  -7  -5   2   16.31    6.27
  -7  -5   3  207.10   17.59
  -7  -5  -3  219.99   19.55
   7   5   3  239.69   21.77
  -7  -5  -3  213.01   15.75
  -7  -5   3  209.41   17.40
  -7  -5  -3  151.15   16.40
  -7  -5   4  137.44   14.24
  -7  -5  -4  126.96   14.91
   7   5   4  153.94   17.46
  -7  -5  -4  139.70   12.67
  -7  -5   4  139.96   13.84
  -7  -5  -4   87.50   12.40
  -7  -5  -5   20.71    6.33
  -7  -5  -5   40.40    7.00
  -7  -5  -5   23.40    6.28
   7   5   5   34.43    7.61
  -7  -5   5   32.50    7.20
   7   5   6   51.75   10.15
  -7  -5  -6   47.01    7.23
  -7  -5  -6   36.46    8.04
  -7  -5   6   31.69    7.14
  -7  -5  -7   10.97    5.10
  -7  -5  -7    3.41    2.29
   7   5   7    8.48    3.71
  -7  -5  -7   11.55    3.97
  -7  -5   7    4.16    3.20
  -7  -5  -8   28.50    7.17
  -7  -5  -8   53.01   10.35
   7   5   8   48.32    9.67
  -7  -5   8   37.16    7.88
  -7  -5  -9   24.95    7.37
   7   5   9   58.79   10.65
  -7  -5   9   45.69    8.52
  -7  -5  -9   49.04    9.70
   7   5  10    0.40    3.87
  -7  -5 -10   -2.55    3.46
  -7  -5 -10    0.66    2.13
  -7  -5  10    4.05    2.85
  -7  -5 -11    4.91    3.49
   7   5  11   25.43    7.45
  -7  -5 -11   17.70    5.98
  -7  -5  11   14.79    5.37
  -7  -5 -12   49.18   10.68
  -7  -5 -12   83.58   14.39
  -7  -5  12   81.82   11.22
   7   5  12   86.71   13.65
  -7  -5 -13    4.97    3.34
   7   5  13   15.04    5.30
   7  -5  13   20.91    4.67
  -7  -5 -13   23.09    8.25
  -7  -5  13   18.72    5.16
   7  -5  14   60.33    7.74
  -7  -5  14   56.12    8.86
   7  -5  15  212.70   13.83
  -7  -5  15  188.31   15.93
   7  -5  16   81.44    8.52
  -7  -5  16   55.14    8.61
   7  -5  17   46.39    6.37
  -7  -5  17   44.58    7.70
   7  -5  18  118.65    9.93
  -7  -5  18  115.62   11.46
   7  -5  19    6.76    2.51
  -7  -5  19    3.04    2.22
   7  -5  20   32.28    5.27
  -7  -5 -20   25.19    5.19
   7  -5  21   98.21    8.96
  -7  -5 -21   80.41    9.26
   7  -5  22    4.61    2.38
  -7  -5 -22    6.82    3.63
   7  -5  23   56.72    6.98
  -7  -5 -23   52.76    7.19
   7  -5  24   49.56    6.26
  -7  -5 -24   30.53    5.06
   7  -5  25   17.35    3.91
   7  -5  26   40.49    5.24
   7  -5  27   39.44    5.08
   7  -5  28    2.86    1.64
  -8  -5   0   14.18    4.82
   8   5   0   15.73    6.60
  -8  -5   0   13.00    4.77
  -8  -5   1  115.97   14.07
  -8  -5  -1  112.90   14.30
   8   5   1  143.51   17.99
  -8  -5  -1  117.03   12.32
  -8  -5   1  122.87   13.00
  -8  -5   2  111.50   13.92
  -8  -5  -2   98.17   13.37
   8   5   2  124.12   16.23
  -8  -5  -2  128.41   12.67
  -8  -5   2  114.17   12.74
  -8  -5   3   -0.05    1.20
  -8  -5  -3    5.60    2.83
   8   5   3   -2.35    4.74
  -8  -5  -3    7.90    3.56
  -8  -5   3    5.19    3.97
  -8  -5   4    7.53    3.93
  -8  -5  -4   12.03    4.92
   8   5   4    9.54    4.16
  -8  -5  -4    5.83    2.27
  -8  -5   4    5.18    3.77
  -8  -5  -5   23.97    7.19
  -8  -5  -5   39.56    6.69
  -8  -5   5   44.84    8.19
  -8  -5  -5   44.02    9.37
   8   5   5   45.16    9.54
  -8  -5  -6    5.65    4.30
  -8  -5  -6   22.94    6.38
   8   5   6   25.08    7.50
  -8  -5  -6   20.09    4.70
  -8  -5   6   23.51    6.02
  -8  -5  -7   17.96    6.41
  -8  -5  -7    0.92    3.44
  -8  -5  -7   -0.45    1.86
   8   5   7   11.89    5.01
  -8  -5   7    1.91    2.26
  -8  -5  -8    2.82    4.14
  -8  -5  -8   15.47    5.55
  -8  -5  -8   15.77    4.10
   8   5   8   21.21    6.76
  -8  -5   8   18.19    5.54
  -8  -5  -9   68.14   12.14
  -8  -5  -9  107.79   15.55
   8   5   9  110.80   14.64
  -8  -5   9  103.23   13.03
   8   5  10   12.59    3.99
  -8  -5 -10    5.14    3.99
  -8  -5 -10   17.23    7.49
  -8  -5  10   16.08    5.55
  -8  -5 -11   28.81    9.34
   8   5  11   47.88    9.80
  -8  -5 -11   44.27   10.00
  -8  -5  11   37.66    7.95
  -8  -5  12   -0.84    3.10
   8  -5  13   62.90    7.67
  -8  -5  13   60.73    9.26
   8  -5  14    6.89    2.89
  -8  -5  14    3.19    3.08
   8  -5  15   13.76    3.67
  -8  -5  15   13.69    5.21
   8  -5  16  151.64   11.25
  -8  -5  16  146.95   13.64
   8  -5  17   55.87    6.96
  -8  -5  17   45.52    7.28
  -8  -5 -17   48.77    7.16
   8  -5  18    5.29    2.53
  -8  -5 -18    4.16    2.20
  -8  -5  18    4.33    2.44
  -8  -5 -19    1.10    1.93
  -8  -5  19    2.76    1.74
   8  -5  20    6.30    2.48
  -8  -5 -20    4.38    1.58
   8  -5  21   -1.84    2.10
  -8  -5 -21   -0.08    1.81
   8  -5  22  122.02    9.51
  -8  -5 -22   91.38    9.45
   8  -5  23    5.31    2.00
  -8  -5 -23    5.72    2.46
   8  -5  24   20.14    3.74
  -8  -5 -24   12.16    2.85
   8  -5  25   10.61    2.96
  -8  -5 -25    2.14    1.38
   8  -5  26   11.32    2.69
   8  -5  27   14.81    2.89
   9   5   0  545.14   35.90
  -9  -5   0  472.09   25.21
  -9  -5   1  123.74   15.13
   9   5  -1  125.67   17.90
  -9  -5  -1  104.60   13.84
   9   5   1  129.90   17.49
  -9  -5  -1  116.53   12.56
  -9  -5   1  135.59   13.96
  -9  -5   2    1.92    3.46
  -9  -5  -2   -0.86    2.22
   9   5   2    0.98    2.90
  -9  -5  -2   -1.43    3.30
  -9  -5   2   -1.62    3.64
  -9  -5   3   56.29   10.23
  -9  -5  -3   57.86   10.39
  -9  -5  -3   49.96    8.17
   9   5   3   52.42   10.60
  -9  -5   3   41.80    7.56
  -9  -5  -4  147.80   17.44
   9   5   4  145.96   17.54
  -9  -5  -4  141.34   12.86
  -9  -5   4  130.93   14.01
  -9  -5  -5   32.71    6.25
  -9  -5  -5   34.12    8.17
   9   5   5   45.28    9.97
  -9  -5   5   37.39    7.78
  -9  -5  -6    4.86    4.21
  -9  -5  -6    8.06    2.68
  -9  -5  -6    5.06    2.87
   9   5   6   -0.60    4.39
  -9  -5   6   -0.61    3.23
  -9  -5  -7   13.55    5.65
  -9  -5  -7   15.64    4.29
   9   5   7    0.02    3.60
  -9  -5   7   15.19    5.00
  -9  -5  -8    3.80    3.64
  -9  -5  -8   17.60    6.88
  -9  -5  -8   15.47    4.27
  -9  -5   8   20.95    5.74
   9   5   8   20.80    6.96
  -9  -5  -9    1.93    4.91
  -9  -5   9    9.80    4.92
  -9  -5  10   26.03    6.26
  -9  -5  11  110.29   13.03
  -9  -5  12  149.47   14.84
   9  -5  13   72.81    8.12
  -9  -5  13   59.84    9.18
   9  -5  14   72.33    7.98
  -9  -5  14   63.76    8.88
   9  -5  15   92.54    8.78
  -9  -5  15   95.67   11.02
  -9  -5 -15   93.49    9.75
   9  -5  16   52.88    6.53
  -9  -5  16   54.63    8.22
  -9  -5 -16   63.61    8.34
   9  -5  17    6.30    2.37
  -9  -5 -17    2.24    1.53
  -9  -5  17    6.54    3.19
   9  -5  18  101.34    8.81
  -9  -5  18   83.14    9.04
  -9  -5 -18   97.21    9.80
   9  -5  19   61.04    6.82
  -9  -5 -19   49.64    7.03
   9  -5  20   79.68    7.61
  -9  -5 -20   67.57    7.99
   9  -5  21   39.29    5.44
  -9  -5 -21   32.13    5.42
   9  -5  22   28.88    4.54
  -9  -5 -22   15.19    3.70
   9  -5  23   94.20    8.13
  -9  -5 -23   70.29    7.47
   9  -5  24   32.21    4.58
  -9  -5 -24   15.15    3.15
  -9  -5 -25   17.95    3.26
   9  -5  25   23.04    3.79
   9  -5  26   34.73    4.37
 -10  -5   0    0.56    3.48
  10   5   0    8.13    5.22
 -10  -5   0    3.94    2.82
 -10  -5   1   25.81    7.15
 -10  -5  -1   22.80    7.17
 -10  -5   1   41.59    8.15
  10   5  -1   42.36   10.58
  10   5   1   33.07    9.62
 -10  -5  -1   33.47    6.61
 -10  -5   2   15.29    5.88
 -10  -5  -2    8.22    3.07
  10   5  -2   31.61    7.88
  10   5   2   23.60    7.46
 -10  -5  -2   13.67    4.20
 -10  -5   2   24.11    6.45
 -10  -5  -3   24.49    7.16
  10   5   3   17.75    6.75
 -10  -5  -3   21.99    5.46
 -10  -5   3   16.71    4.85
 -10  -5  -4   42.29    7.05
 -10  -5   4   43.67    8.46
 -10  -5  -4   36.85    8.68
  10   5   4   49.64    9.67
 -10  -5  -5   39.33    6.88
  10   5   5   35.31    8.66
 -10  -5   5   37.67    7.84
 -10  -5  -6   70.68    8.79
 -10  -5   6   56.96    9.27
 -10  -5  -7   35.16    6.36
 -10  -5   7   35.27    7.06
 -10  -5  -8    2.33    2.79
 -10  -5   8   -1.04    3.74
 -10  -5  -9  116.31   10.66
 -10  -5   9  119.42   13.72
 -10  -5  10    9.35    4.44
 -10  -5  11   11.17    4.67
  10  -5  12  184.67   12.94
 -10  -5  12  206.00   16.70
 -10  -5 -12  212.75   14.29
  10  -5  13   42.04    6.05
 -10  -5 -13   47.59    6.74
 -10  -5  13   40.16    7.41
  10  -5  14    8.34    2.94
 -10  -5 -14    4.59    2.76
 -10  -5  14    3.76    2.52
  10  -5  15   14.69    3.71
 -10  -5 -15   16.79    4.54
 -10  -5  15   14.30    4.27
  10  -5  16    0.20    1.25
 -10  -5 -16   -1.78    2.58
 -10  -5  16    0.45    2.79
  10  -5  17  103.64    8.89
 -10  -5  17   86.55    9.02
 -10  -5 -17  102.49   10.05
  10  -5  18   27.86    4.66
 -10  -5 -18   30.98    5.46
 -10  -5  18   28.89    5.11
  10  -5  19   45.14    5.69
 -10  -5 -19   44.40    6.35
  10  -5  20    5.24    2.27
 -10  -5 -20    3.57    2.08
  10  -5  21   18.34    3.71
 -10  -5 -21   16.61    3.78
  10  -5  22   69.65    6.72
 -10  -5 -22   46.63    5.92
  10  -5  23    4.15    1.94
 -10  -5 -23    1.82    1.53
  10  -5  24   12.77    2.81
 -10  -5 -24    5.17    1.70
  10  -5  25    2.00    1.07
 -11  -5   0  499.53   25.58
 -11  -5  -1  338.41   20.67
 -11  -5   1  342.67   21.58
 -11  -5  -2   13.88    5.09
 -11  -5   2   14.59    6.38
 -11  -5  -3   73.72    9.50
 -11  -5   3   69.38    9.78
 -11  -5  -4   57.31    8.17
 -11  -5   4   47.79    8.84
 -11  -5  -5   -1.08    1.93
 -11  -5   5   -1.02    4.02
 -11  -5  -6    5.65    2.38
 -11  -5   6    5.85    3.53
 -11  -5  -7    9.63    3.73
 -11  -5   7   10.38    4.08
 -11  -5  -8   26.38    5.55
 -11  -5   8   19.23    5.75
 -11  -5  -9   73.69    8.38
 -11  -5   9   68.76   10.18
 -11  -5  -9   71.16    7.96
 -11  -5  10   50.32    8.41
 -11  -5 -10   49.24    6.90
 -11  -5  11  122.59   13.02
 -11  -5 -11  111.77   10.26
  11  -5  12  143.77   11.16
 -11  -5  12  163.81   14.70
 -11  -5 -12  173.16   13.00
  11  -5  13   35.96    5.53
 -11  -5  13   37.88    7.17
 -11  -5 -13   27.56    5.32
  11  -5  14   39.68    5.71
 -11  -5 -14   39.20    6.29
 -11  -5  14   33.85    6.48
  11  -5  15  162.40   11.11
 -11  -5  15  148.79   12.57
 -11  -5 -15  186.07   13.45
  11  -5  16   77.93    7.48
 -11  -5  16   62.33    7.85
 -11  -5 -16   82.25    8.73
  11  -5  17   -1.55    2.09
 -11  -5 -17   -0.45    1.36
 -11  -5  17    1.01    1.59
  11  -5  18    3.35    1.59
 -11  -5 -18    2.33    1.49
 -11  -5  18    1.80    1.58
  11  -5  19    7.26    2.48
 -11  -5 -19    0.23    2.11
  11  -5  20   10.36    2.45
 -11  -5 -20   15.12    3.73
  11  -5  21   10.33    2.59
 -11  -5 -21    6.60    2.56
  11  -5  22   28.73    4.15
 -11  -5 -22   20.58    3.61
 -11  -5 -23   46.38    5.13
 -12  -5   0    2.45    2.71
 -12  -5  -1    7.37    4.67
 -12  -5   1    4.47    3.21
 -12  -5  -2   41.80    7.49
 -12  -5   2   42.51    7.92
 -12  -5  -3   58.66    8.78
 -12  -5   3   40.57    7.29
 -12  -5  -4   70.52    9.10
 -12  -5   4   59.66    9.12
 -12  -5  -5   13.10    3.33
 -12  -5  -5   16.36    4.46
 -12  -5   5    9.38    3.90
 -12  -5  -6   -0.29    2.46
 -12  -5  -6   -2.09    2.34
 -12  -5   6   -1.81    3.48
 -12  -5  -7    6.97    2.87
 -12  -5  -7    2.55    2.00
 -12  -5   7    2.95    3.23
 -12  -5  -8   92.18    9.44
 -12  -5   8   89.05   11.15
 -12  -5  -8   95.22    9.38
 -12  -5  -9    1.46    1.35
 -12  -5   9   -0.88    3.64
 -12  -5 -10   11.98    3.39
 -12  -5  10   21.03    5.73
  12  -5  11    2.15    1.86
 -12  -5 -11    5.42    2.25
 -12  -5  11    9.46    3.86
  12  -5  12   19.89    4.25
 -12  -5 -12   25.92    5.04
 -12  -5  12   21.01    5.27
  12  -5  13    2.63    2.30
 -12  -5 -13    4.49    2.33
 -12  -5  13    0.72    2.85
  12  -5  14    1.44    1.31
 -12  -5 -14    2.86    1.77
 -12  -5  14    1.76    2.01
  12  -5  15   41.02    5.45
 -12  -5  15   33.12    5.69
 -12  -5 -15   46.39    6.59
  12  -5  16   17.92    3.47
 -12  -5 -16   14.32    3.59
 -12  -5  16   12.34    3.41
  12  -5  17    2.23    2.08
 -12  -5 -17   -4.21    2.23
 -12  -5  17   -0.14    1.69
  12  -5  18    4.30    1.94
 -12  -5 -18    2.60    2.20
  12  -5  19   10.05    2.89
 -12  -5 -19   11.66    3.05
 -12  -5 -20    3.09    1.91
 -12  -5 -21   45.90    5.31
 -13  -5   0    3.93    3.57
 -13  -5  -1    9.84    5.31
 -13  -5   1   13.55    4.16
 -13  -5  -2   49.48    8.30
 -13  -5   2   42.71    7.76
 -13  -5  -3   60.20    8.46
 -13  -5   3   57.48    9.05
 -13  -5  -4   12.80    3.73
 -13  -5  -4   12.81    4.36
 -13  -5   4    3.18    3.18
 -13  -5  -5   18.65    4.19
 -13  -5  -5   17.86    4.64
 -13  -5   5   19.67    5.61
 -13  -5  -6   65.68    8.39
 -13  -5   6   58.09    8.85
 -13  -5  -6   60.68    7.37
 -13  -5  -7   31.35    5.57
 -13  -5  -7   27.73    4.87
 -13  -5   7   29.10    6.19
 -13  -5  -8   59.09    7.38
 -13  -5  -8   46.46    6.51
 -13  -5   8   35.49    6.96
 -13  -5  -9   71.40    7.90
 -13  -5   9   62.63    8.86
 -13  -5  -9   59.91    7.20
  13  -5  10   11.29    2.80
 -13  -5 -10   16.09    3.69
 -13  -5 -10   25.86    4.47
 -13  -5  10   18.65    4.61
  13  -5  11    3.11    2.31
 -13  -5 -11    5.89    2.17
 -13  -5  11    4.56    2.85
  13  -5  12   37.36    5.09
 -13  -5 -12   42.89    6.31
 -13  -5  12   35.77    6.30
  13  -5  13    3.59    1.70
 -13  -5 -13    0.68    1.53
 -13  -5  13    2.63    1.89
  13  -5  14    6.32    2.14
 -13  -5 -14    6.93    2.28
 -13  -5  14    7.91    2.84
  13  -5  15    1.52    1.55
 -13  -5 -15    2.04    1.68
 -13  -5  15    1.01    1.81
  13  -5  16    5.95    1.98
 -13  -5 -16   10.37    2.97
 -13  -5  16    4.22    2.09
 -13  -5 -17   27.97    4.66
 -13  -5  17   20.22    3.72
 -13  -5 -18   49.28    5.86
 -13  -5 -19   19.73    3.52
 -13  -5 -20   50.96    5.41
 -14  -5   0   16.11    5.30
 -14  -5  -1   92.00   10.75
 -14  -5   1   88.61   10.41
 -14  -5  -2   76.25    9.45
 -14  -5   2   72.63    9.47
 -14  -5  -3   83.77    9.43
 -14  -5   3   81.08   10.04
 -14  -5  -4   76.37    8.72
 -14  -5   4   53.98    8.03
 -14  -5  -5    5.36    2.38
 -14  -5   5    0.87    2.89
 -14  -5  -6    1.21    2.05
 -14  -5  -6   -0.94    2.12
 -14  -5   6    0.25    2.82
 -14  -5  -7    6.20    2.22
 -14  -5  -7   11.74    3.29
 -14  -5   7    5.33    2.84
  14  -5   8   31.83    4.87
 -14  -5  -8   43.05    6.08
 -14  -5  -8   37.81    5.67
 -14  -5   8   37.68    6.61
  14  -5   9    9.88    3.13
 -14  -5  -9    7.93    2.74
 -14  -5  -9   10.28    2.91
 -14  -5   9    4.09    2.77
  14  -5  10   -4.71    2.14
 -14  -5 -10    0.26    1.56
 -14  -5  10    1.18    2.19
  14  -5  11    6.95    2.18
 -14  -5 -11    5.54    2.16
 -14  -5  11    6.22    2.85
 -14  -5 -12    2.53    1.85
 -14  -5  12    0.04    2.07
 -14  -5  13   51.70    6.61
 -14  -5 -13   77.02    7.80
 -14  -5 -14   -1.17    2.08
 -14  -5  14    2.40    1.41
 -14  -5 -15   13.33    3.17
 -14  -5  15    6.83    2.11
 -14  -5 -16   21.67    3.86
 -14  -5  16   11.42    2.28
 -14  -5 -17   43.17    5.04
 -14  -5 -18   -0.03    1.41
 -15  -5   0   34.51    6.50
 -15  -5  -1   35.86    7.16
 -15  -5   1   29.58    5.96
 -15  -5  -2  105.63   10.44
 -15  -5   2   95.68   10.16
 -15  -5  -3   85.89    9.17
 -15  -5   3   69.92    8.91
 -15  -5  -4   21.38    4.34
 -15  -5   4   17.04    4.46
 -15  -5  -5   12.49    3.56
 -15  -5   5    7.66    3.30
  15  -5   6   17.12    3.57
 -15  -5  -6   30.24    5.10
 -15  -5   6   28.29    5.68
 -15  -5  -7   57.64    6.81
 -15  -5   7   43.54    6.73
 -15  -5   8    9.77    3.69
 -15  -5   9   43.93    6.49
 -15  -5 -10    9.63    2.84
 -15  -5  10    5.17    2.32
 -15  -5  11   35.37    5.51
 -15  -5 -11   39.32    5.32
 -15  -5  12   45.35    5.94
 -15  -5 -12   53.38    6.02
 -15  -5 -13   12.30    2.91
 -15  -5  13   10.56    2.65
 -15  -5 -14   24.98    4.04
 -15  -5  14   15.38    3.20
 -15  -5 -15   22.75    3.67
 -15  -5  15   12.44    2.61
 -15  -5 -16    9.15    2.23
 -16  -5   0    6.84    3.24
 -16  -5  -1   20.73    4.68
 -16  -5   1   21.46    4.46
 -16  -5  -2   44.49    6.35
 -16  -5   2   43.12    6.45
 -16  -5  -3    4.31    2.18
 -16  -5   3    5.92    3.09
 -16  -5  -4    3.04    1.98
 -16  -5   4    1.02    2.07
 -16  -5  -5   36.81    5.52
 -16  -5   5   22.46    4.83
 -16  -5   6    8.75    3.00
 -16  -5   7   -1.04    1.96
 -16  -5   8    2.43    2.28
 -16  -5   9    2.28    1.54
 -16  -5  10  109.09    8.76
 -16  -5  11    4.19    1.83
 -16  -5  12   -1.36    1.59
 -16  -5  13   20.71    3.42
 -17  -5   0   39.62    5.63
 -17  -5  -1    3.89    2.10
 -17  -5   1    2.79    1.83
 -17  -5   2    4.67    2.22
 -17  -5   2    9.88    2.46
 -17  -5   3    8.84    2.88
 -17  -5   3    9.30    2.15
 -17  -5   4   10.56    3.00
 -17  -5   5   17.66    3.68
 -17  -5   6    7.70    2.54
 -17  -5   7    0.34    1.74
 -17  -5   8    1.71    1.62
 -17  -5   9    6.46    2.11
   0   6   0 2347.89   57.16
   0   6  -1   -1.93    2.54
   0   6   1   -2.01    3.93
   0   6   2  118.87   12.92
   0   6   3  -10.37    4.42
   0   6   4   72.50   10.32
   0   6   5   -0.41    1.11
   0   6   6   83.24   11.52
   0   6   7   -0.88    3.31
   0   6   8    7.13    4.52
   0  -6   8    7.57    2.59
   0   6   9  -16.34    5.88
   0  -6   9    1.44    1.43
   0  -6  10   52.93    6.48
   0   6  10   50.85    9.92
   0  -6  11    1.35    1.61
   0   6  11   -1.45    3.65
   0  -6  12  242.27   13.53
   0   6  12  198.40   20.16
   0  -6  13   -1.27    1.87
   0  -6  14  237.78   13.80
   0  -6  15   -0.13    1.48
   0  -6  16  462.73   19.64
   0  -6  17    3.43    2.88
   0  -6  17   -0.49    1.49
   0  -6  18   77.14    8.25
   0  -6  18   85.76    9.91
   0  -6  19   -3.34    2.70
   0  -6  19    1.01    1.41
   0  -6  20    5.39    2.85
   0  -6  20    5.53    2.25
   0  -6  21    1.12    1.90
   0  -6  21   -0.55    1.62
   0  -6  22  122.77   10.54
   0  -6  23    0.42    1.74
   0  -6  24   32.88    5.39
   0  -6  25   -1.78    2.39
   0  -6  26   72.96    7.23
   0  -6  27    0.74    1.11
   0  -6  28   15.21    2.96
   0  -6  29   -1.73    1.49
   1   6   0   45.05    8.49
   1   6  -1  423.99   25.89
   1   6   1  376.99   24.03
   1   6  -2   59.99   10.11
   1   6   2   64.45   10.21
   1   6  -3  182.21   17.37
   1   6   3  174.05   16.62
  -1  -6  -3  215.14   16.22
   1   6  -4  347.30   24.22
   1   6   4  317.19   22.51
   1   6  -5  189.62   17.94
   1   6   5  169.48   16.78
  -1  -6  -5  140.12   13.61
   1   6   6    2.63    2.06
  -1  -6   6    4.22    1.95
  -1  -6   7   90.96    8.27
   1   6   7   87.91   12.60
  -1  -6   8   61.15    6.95
   1   6   8   69.68   11.12
   1   6   9   18.04    6.99
  -1  -6   9   12.52    3.42
   1  -6   9   13.20    3.67
  -1  -6  10  186.13   11.65
   1  -6  10  188.72   12.51
   1   6  10  174.83   18.36
  -1  -6  11   83.70    7.88
   1  -6  11   86.93    8.51
   1   6  11   79.62   12.46
  -1  -6  12   31.80    5.05
   1  -6  12   27.51    4.91
   1   6  12   31.30    7.57
  -1  -6  13  184.23   11.84
   1  -6  13  191.21   12.57
  -1  -6  14   50.00    6.42
   1  -6  14   39.86    5.90
  -1  -6  15   75.45    7.98
   1  -6  15   82.00    8.35
  -1  -6  15   77.00   10.37
  -1  -6  16  198.54   12.88
   1  -6  16  188.89   12.63
  -1  -6  16  180.84   15.04
  -1  -6  17   82.78    8.45
   1  -6  17   80.90    8.42
  -1  -6  17   83.47   10.10
  -1  -6  18   13.97    4.04
  -1  -6  18   16.36    4.09
   1  -6  18   16.21    3.96
  -1  -6  19  123.24   10.51
   1  -6  19  128.60   10.77
  -1  -6  19  130.83   12.16
   1  -6  19  136.89   12.72
  -1  -6  20   13.11    3.98
   1  -6  20   14.98    3.95
  -1  -6  20   13.43    3.68
   1  -6  20    6.77    2.87
  -1  -6  21    1.18    2.09
   1  -6  21    9.60    3.36
  -1  -6  21    5.94    2.94
   1  -6  21    6.45    2.55
  -1  -6  22   19.08    5.14
   1  -6  22   20.12    4.28
  -1  -6  23    0.60    1.76
   1  -6  23    1.63    1.92
  -1  -6  24   38.07    5.80
   1  -6  24   45.85    6.39
  -1  -6  25   63.75    7.05
   1  -6  25   80.86    8.15
  -1  -6  26   27.62    4.40
   1  -6  26   31.57    4.77
  -1  -6  27   24.83    3.88
   1  -6  27   26.88    4.35
  -1  -6  28   94.73    6.91
   1  -6  28  112.11    7.83
   1  -6  29    5.59    1.84
  -2  -6   0    4.88    3.34
   2   6   0   -0.92    5.56
   2   6  -1   88.05   12.56
   2   6   1   69.02   10.58
  -2  -6  -1   88.71   10.89
  -2  -6   1  101.65   12.11
   2   6  -2   54.67   10.31
   2   6   2   59.87   10.12
  -2  -6  -2   66.44    9.06
  -2  -6   2   67.03    9.80
  -2  -6  -3   12.81    4.35
   2   6  -3   15.79    6.59
   2   6   3   16.39    5.65
   2   6  -4  295.90   23.62
   2   6   4  259.58   20.93
  -2  -6  -4  246.48   17.35
  -2  -6  -5    6.79    3.58
   2   6   5   11.94    5.09
   2   6   6    4.52    2.91
   2   6   7   16.07    5.00
   2   6   8   53.67   10.07
   2   6   9    8.73    4.66
  -2  -6   9    9.97    2.90
  -2  -6  10    7.46    4.04
   2   6  10   18.06    5.19
  -2  -6  10    8.68    2.44
   2  -6  10    9.93    3.21
  -2  -6  11  120.25    9.29
   2  -6  11  119.78   10.16
  -2  -6  11  149.15   15.45
   2   6  11  135.52   17.00
  -2  -6  12   30.57    4.84
   2  -6  12   35.60    5.68
   2   6  12   41.72    9.13
  -2  -6  12   42.61    8.13
  -2  -6  13   44.12    5.84
   2  -6  13   47.21    6.37
  -2  -6  13   38.87    7.67
  -2  -6  14   13.83    4.95
  -2  -6  14   14.04    3.38
   2  -6  14   12.92    3.57
  -2  -6  15    9.01    3.94
  -2  -6  15   14.71    3.60
   2  -6  15   16.05    3.89
  -2  -6  16   31.94    5.37
   2  -6  16   35.31    5.58
  -2  -6  16   29.09    6.53
  -2  -6  17   26.92    5.07
  -2  -6  17   21.92    5.21
   2  -6  17   21.37    4.39
  -2  -6  18   77.13    8.35
   2  -6  18   94.98    9.14
  -2  -6  18   84.99   10.09
  -2  -6  19    9.21    3.53
  -2  -6  19    7.15    3.21
   2  -6  19   10.64    3.32
  -2  -6  20    7.28    2.30
  -2  -6  20   17.35    4.17
   2  -6  20   13.57    3.80
  -2  -6  21   13.83    3.37
   2  -6  21   18.03    4.63
  -2  -6  21   17.17    4.26
   2  -6  21   23.73    4.61
   2  -6  22   -1.65    2.58
  -2  -6  22    0.63    1.45
   2  -6  22    0.45    2.46
  -2  -6  23    1.51    1.70
   2  -6  23   -1.86    2.25
  -2  -6  24   -5.24    3.27
   2  -6  24   -0.89    1.74
  -2  -6  25    3.82    1.92
   2  -6  25    9.08    3.20
  -2  -6  26    3.94    1.79
   2  -6  26    9.67    3.19
  -2  -6  27  156.83    9.12
   2  -6  27  183.74   10.98
  -2  -6  28    7.63    2.03
   2  -6  28    7.59    2.18
   2  -6  29    8.18    2.11
   3   6   0  284.15   23.46
  -3  -6   0  286.37   19.15
   3   6  -1  877.31   42.59
   3   6   1  830.00   39.23
  -3  -6  -1  845.34   32.44
  -3  -6   1  920.78   34.65
   3   6  -2  316.57   25.16
   3   6   2  284.47   22.95
  -3  -6  -2  277.67   18.89
  -3  -6   2  343.08   21.21
  -3  -6  -3   17.40    5.10
  -3  -6   3   29.70    6.56
   3   6  -3   28.38    7.84
   3   6   3   32.19    8.00
   3   6  -4  101.14   14.66
   3   6   4   95.15   13.48
  -3  -6  -4   71.81    9.41
  -3  -6   4   73.29   10.39
  -3  -6  -5   44.18    7.23
   3   6   5   81.17   12.40
  -3  -6   5   64.58    9.86
  -3  -6   6   24.27    6.51
   3   6   6   23.03    6.94
   3   6   7    8.15    4.10
  -3  -6   7    1.47    2.09
   3   6   8   19.87    6.20
  -3  -6   8   16.17    5.37
   3   6   9   68.42   11.91
  -3  -6   9   68.15   10.17
   3   6  10  186.37   19.95
  -3  -6  10  165.09   15.61
  -3  -6  11   22.41    5.85
   3  -6  11   32.91    5.79
   3   6  11   27.23    7.25
   3  -6  12   90.81    9.06
  -3  -6  12  101.06   12.31
  -3  -6  13  321.45   15.62
   3  -6  13  313.91   16.70
  -3  -6  13  359.20   22.44
  -3  -6  14  313.46   15.67
   3  -6  14  298.38   16.20
  -3  -6  14  344.66   21.40
  -3  -6  15  190.94   12.44
   3  -6  15  183.24   12.72
  -3  -6  15  170.81   15.21
  -3  -6  16  128.26   10.37
   3  -6  16  123.10   10.38
  -3  -6  16  140.52   13.89
  -3  -6  17  100.87    9.39
   3  -6  17  103.40    9.54
  -3  -6  17   80.13   10.65
  -3  -6  18   27.91    6.19
   3  -6  18   30.35    5.42
  -3  -6  18   23.86    4.93
  -3  -6  19  147.41   11.63
   3  -6  19  174.71   12.30
  -3  -6  20   15.31    4.02
   3  -6  20   22.38    4.66
  -3  -6  20   13.11    3.52
  -3  -6  21    6.87    2.23
  -3  -6  21    1.96    2.56
   3  -6  22   30.46    5.20
   3  -6  22   31.21    5.40
  -3  -6  23   12.41    3.42
   3  -6  23   15.44    3.88
  -3  -6  24   10.28    2.82
   3  -6  24   17.66    4.08
  -3  -6  25   44.28    5.26
   3  -6  25   72.36    7.55
  -3  -6  26   17.63    3.19
   3  -6  26   24.27    4.54
  -3  -6  27   18.78    3.11
   3  -6  27   29.87    4.44
   3  -6  28   41.91    4.90
   3  -6  29    3.20    1.36
   4   6   0  574.89   34.58
  -4  -6   0  559.38   26.81
  -4  -6  -1   13.62    4.42
  -4  -6   1    9.77    4.73
   4   6  -1   25.42   10.72
   4   6   1   15.26    5.44
   4   6  -2  154.02   18.06
   4   6   2  131.41   16.12
  -4  -6  -2  141.26   13.55
  -4  -6   2  127.17   13.32
  -4  -6  -3    1.59    2.67
  -4  -6   3   -5.07    4.53
   4   6  -3   -0.63    5.40
   4   6   3    0.79    2.71
   4   6   4   86.49   12.87
  -4  -6  -4   78.34    9.84
  -4  -6   4   63.89    9.99
  -4  -6   5   -2.73    4.19
   4   6   5    2.07    3.73
  -4  -6  -5    2.68    1.67
  -4  -6   6    0.67    2.69
   4   6   6    1.31    2.93
   4   6   7  145.61   17.45
  -4  -6   7  148.30   14.81
   4   6   8    6.84    2.71
  -4  -6   8    5.96    3.65
  -4  -6   9    8.15    4.80
   4   6   9   19.95    7.16
  -4  -6  10   14.94    5.21
   4   6  10   22.84    7.65
  -4  -6  11    7.44    4.32
   4  -6  11    4.28    2.59
   4  -6  12  120.08   10.64
  -4  -6  12   92.85   12.24
  -4  -6  13   12.18    5.02
   4  -6  13   23.31    4.88
   4  -6  14   51.62    6.95
  -4  -6  14   46.88    8.45
   4  -6  15  104.92    9.66
  -4  -6  15   90.44   11.77
  -4  -6  16    0.78    2.59
   4  -6  16    2.14    2.61
  -4  -6  17    5.21    3.00
  -4  -6  17    4.58    2.35
   4  -6  17    5.51    2.59
   4  -6  18  113.68    9.95
  -4  -6  18  104.12   11.62
  -4  -6  18   91.40    8.84
  -4  -6  19    2.21    1.73
   4  -6  19    4.26    2.56
  -4  -6  19    6.02    2.96
  -4  -6  20   16.28    3.90
   4  -6  20   13.26    3.64
  -4  -6  20    3.70    2.47
   4  -6  21   76.71    8.07
  -4  -6  21   49.21    6.14
   4  -6  22   24.94    4.80
   4  -6  22   17.80    4.17
  -4  -6  22   16.35    3.63
  -4  -6  23    0.99    1.22
   4  -6  23    1.80    1.95
  -4  -6  24   -2.05    2.08
   4  -6  24    3.70    2.28
  -4  -6  25    7.88    2.19
   4  -6  25    6.94    2.60
  -4  -6  26    6.56    1.83
   4  -6  26    9.65    2.65
   4  -6  27    5.64    2.16
   4  -6  28   19.37    3.31
  -5  -6   0    4.60    3.46
   5   6   0    9.29    5.06
   5   6  -1  276.51   25.74
   5   6   1  213.48   21.98
  -5  -6  -1  178.11   15.45
  -5  -6   1  244.42   18.88
   5   6  -2  250.22   24.41
   5   6   2  225.56   22.21
  -5  -6  -2  183.67   15.36
  -5  -6   2  210.95   17.50
  -5  -6   3   21.58    6.34
   5   6  -3   47.56   11.01
  -5  -6  -3   43.36    7.68
   5   6   3   44.85    9.22
  -5  -6   4   -3.84    3.72
   5   6   4    1.32    2.48
  -5  -6  -4    1.58    2.06
  -5  -6   5   21.58    6.58
   5   6   5   23.28    6.70
  -5  -6  -5   29.30    6.21
  -5  -6  -6    4.36    2.80
  -5  -6   6    6.71    3.96
   5   6   6    1.56    3.56
  -5  -6  -6    2.07    2.93
   5   6   7  148.22   18.01
  -5  -6   7  139.23   14.97
   5   6   8  121.12   15.83
  -5  -6   8  116.30   13.94
  -5  -6   9   17.77    5.73
   5   6   9   30.53    8.48
  -5  -6  10  131.50   14.80
  -5  -6  11   55.79    9.80
   5  -6  12   57.73    7.57
  -5  -6  12   63.08    9.80
   5  -6  13  185.83   13.25
  -5  -6  13  204.07   17.33
   5  -6  14   45.94    6.66
  -5  -6  14   49.42    8.75
   5  -6  15   82.39    8.64
  -5  -6  15   60.50    9.69
   5  -6  16   62.53    7.40
  -5  -6  16   51.64    8.81
   5  -6  17    8.40    3.32
  -5  -6  17    6.76    3.47
   5  -6  18   91.13    8.84
  -5  -6  18   50.05    7.64
   5  -6  19  139.50   10.90
  -5  -6  19  100.37   10.08
   5  -6  20   35.50    5.53
  -5  -6  20   13.77    3.38
   5  -6  21   61.52    7.20
   5  -6  22  213.08   12.88
   5  -6  23  159.28   10.94
   5  -6  24   16.28    3.86
   5  -6  25   10.12    3.03
   5  -6  26   21.41    3.84
   5  -6  27    0.16    1.15
   5  -6  28   47.57    4.65
   6   6   0    3.44    5.36
  -6  -6   0   -0.89    2.15
   6   6  -1  114.02   16.23
   6   6   1  103.02   14.95
  -6  -6  -1   99.02   11.90
  -6  -6   1  100.50   12.34
   6   6  -2   14.68    6.45
   6   6   2    7.65    4.42
  -6  -6  -2    2.24    3.04
  -6  -6   2    7.95    5.58
  -6  -6   3    0.15    2.81
   6   6   3   -2.71    6.06
  -6  -6  -3    5.16    2.65
   6   6   4  215.27   22.02
  -6  -6  -4  187.76   15.56
  -6  -6   4  193.86   17.41
   6   6   5   71.27   12.64
  -6  -6  -5   54.02    7.95
  -6  -6   5   49.19    8.79
   6   6   6   80.51   13.50
  -6  -6  -6   69.12    9.04
  -6  -6   6   48.40    9.36
  -6  -6   7    1.18    2.38
  -6  -6   8   61.88    9.93
  -6  -6   9    5.11    2.94
  -6  -6  10    4.20    2.95
  -6  -6  11   27.08    6.85
   6  -6  12  100.26    9.99
  -6  -6  12   88.35   12.08
   6  -6  13   32.18    5.76
  -6  -6  13   31.90    7.61
   6  -6  14   14.83    3.91
  -6  -6  14   11.28    4.72
   6  -6  15   43.42    6.43
  -6  -6  15   38.06    7.32
   6  -6  16   34.06    5.71
  -6  -6  16   23.97    5.61
   6  -6  17    4.12    2.40
  -6  -6  17    3.07    2.50
   6  -6  18   73.04    7.80
  -6  -6  18   43.65    6.76
   6  -6  19   14.56    3.65
  -6  -6  19    6.41    2.32
   6  -6  20   21.40    4.44
  -6  -6  20   13.96    3.72
   6  -6  21    4.54    2.45
   6  -6  22   16.33    3.69
   6  -6  23    0.58    1.43
   6  -6  24    2.39    1.52
   6  -6  25   11.84    2.89
   6  -6  26   59.74    5.85
   6  -6  27   11.22    2.30
   7   6   0  237.97   24.79
  -7  -6   0  197.15   16.91
   7   6  -1  171.69   21.26
   7   6   1  147.73   19.12
  -7  -6  -1  126.82   13.16
  -7  -6   1  142.71   14.51
   7   6  -2   22.75    8.04
   7   6   2   24.83    9.25
  -7  -6  -2   19.68    5.78
  -7  -6   2   26.95    7.56
   7   6  -3   41.17   10.39
   7   6   3   37.78    9.30
  -7  -6  -3   35.32    6.79
  -7  -6   3   31.56    6.87
  -7  -6  -4  112.85   11.84
  -7  -6   4   98.58   12.46
  -7  -6  -5   26.07    5.47
  -7  -6   5   23.69    6.47
  -7  -6  -6   35.12    6.24
  -7  -6   6   24.68    6.18
  -7  -6  -7  211.84   14.95
  -7  -6   7  207.09   17.84
  -7  -6   8  171.21   16.60
  -7  -6   9    3.61    3.62
  -7  -6  10  113.44   13.15
  -7  -6  11  165.68   16.29
   7  -6  12  147.49   12.02
  -7  -6  12  137.83   14.34
   7  -6  13   88.23    9.24
  -7  -6  13   83.38   11.07
   7  -6  14   38.96    6.08
  -7  -6  14   34.40    7.16
   7  -6  15   32.14    5.54
  -7  -6  15   22.79    5.85
   7  -6  16    4.31    2.18
  -7  -6  16    0.64    2.62
   7  -6  17   15.20    3.93
  -7  -6  17   12.45    4.10
   7  -6  18   15.00    3.66
  -7  -6  18    7.22    2.77
   7  -6  19   39.46    5.59
  -7  -6  19   19.69    4.18
   7  -6  20    7.72    2.74
  -7  -6  20    6.24    2.57
   7  -6  21   17.65    3.70
   7  -6  22  178.59   11.05
   7  -6  23  128.73    9.18
   7  -6  24    1.11    1.66
   7  -6  25   41.37    4.79
   7  -6  26   17.87    2.99
  -8  -6   0    4.74    3.08
  -8  -6  -1   66.07    9.63
  -8  -6   1   71.17   10.14
  -8  -6  -2   11.47    4.06
  -8  -6   2   22.05    6.38
  -8  -6  -3    8.68    3.62
  -8  -6   3   12.39    4.94
  -8  -6  -4   88.19   10.48
  -8  -6   4   80.78   11.19
  -8  -6  -5   16.03    4.63
  -8  -6   5    3.83    2.81
  -8  -6  -6   30.95    6.06
  -8  -6   6   31.51    7.05
  -8  -6  -7  168.55   13.06
  -8  -6   7  140.75   14.88
  -8  -6   8   16.71    5.17
  -8  -6   9    1.64    2.78
  -8  -6  10    2.81    3.47
  -8  -6  11   16.38    4.92
   8  -6  12    4.82    2.49
  -8  -6  12    5.92    3.44
   8  -6  13   21.52    4.40
  -8  -6  13   17.89    5.38
   8  -6  14   90.64    9.15
  -8  -6  14   76.59   10.06
   8  -6  15    1.87    1.59
  -8  -6  15   -1.44    2.23
   8  -6  16    4.26    2.50
  -8  -6  16    0.70    2.04
   8  -6  17   60.28    7.00
  -8  -6  17   37.52    6.29
   8  -6  18   69.07    7.24
  -8  -6  18   44.23    6.31
   8  -6  19   49.73    6.05
  -8  -6  19   35.42    5.30
   8  -6  20   31.20    4.71
   8  -6  21   22.37    3.93
   8  -6  22  121.78    8.76
   8  -6  23   59.57    5.87
   8  -6  24   32.05    4.20
   8  -6  25    4.27    1.76
  -9  -6   0   -0.21    2.99
  -9  -6  -1    4.91    2.98
  -9  -6   1   11.95    4.14
  -9  -6  -2    7.74    3.30
  -9  -6   2   16.73    5.57
  -9  -6  -3   17.50    4.79
  -9  -6   3   20.98    5.90
  -9  -6  -4   53.72    8.11
  -9  -6   4   46.94    8.43
  -9  -6  -5   44.29    7.20
  -9  -6   5   52.11    8.83
  -9  -6  -6    0.19    2.13
  -9  -6   6    1.90    3.09
  -9  -6  -7  160.26   12.69
  -9  -6   7  147.21   14.87
  -9  -6  -8  149.49   11.96
  -9  -6   8  167.97   15.49
  -9  -6   9    5.71    3.27
  -9  -6  10   33.37    7.08
   9  -6  11   32.93    5.86
  -9  -6  11   33.61    7.16
   9  -6  12    8.10    2.91
  -9  -6  12    6.93    3.67
   9  -6  13    1.67    1.63
  -9  -6  13    3.65    3.24
   9  -6  14   13.01    3.50
  -9  -6  14    4.18    2.68
   9  -6  15   12.05    3.31
  -9  -6  15   11.35    3.73
   9  -6  16   23.13    4.33
  -9  -6  16   13.03    3.59
   9  -6  17    5.34    2.31
  -9  -6  17    4.64    2.54
   9  -6  18    2.00    1.77
  -9  -6  18    0.13    2.29
   9  -6  19   12.71    3.19
  -9  -6  19    2.85    1.38
   9  -6  20   13.17    3.12
   9  -6  21   14.40    3.08
   9  -6  22   65.00    6.10
   9  -6  23   69.00    5.94
   9  -6  24    0.28    0.86
 -10  -6   0    3.53    3.62
 -10  -6  -1    2.79    2.34
 -10  -6   1    9.84    3.77
 -10  -6  -2   41.52    6.97
 -10  -6   2   44.37    7.79
 -10  -6  -3    9.88    3.84
 -10  -6   3   15.16    4.70
 -10  -6  -4   -1.28    2.57
 -10  -6   4    1.37    2.37
 -10  -6  -5   24.48    5.28
 -10  -6   5   20.32    5.60
 -10  -6  -6   34.78    6.14
 -10  -6   6   39.15    7.51
 -10  -6  -7   14.02    3.95
 -10  -6   7   15.70    4.81
 -10  -6  -8    0.66    1.21
 -10  -6   8    7.07    3.19
 -10  -6   9   -1.21    2.58
 -10  -6  10    3.98    2.78
  10  -6  11   28.27    4.94
 -10  -6  11   34.03    6.84
  10  -6  12   14.02    3.68
 -10  -6  12   13.69    4.12
  10  -6  13    4.49    2.14
 -10  -6  13    7.61    3.53
  10  -6  14   17.41    3.92
 -10  -6  14   17.24    4.47
  10  -6  15    8.93    2.98
 -10  -6  15    3.60    2.21
  10  -6  16    1.50    1.48
 -10  -6  16    3.73    2.46
  10  -6  17    6.85    2.57
 -10  -6  17    9.89    3.14
  10  -6  18   10.20    2.79
 -10  -6  18    5.01    2.41
  10  -6  19   15.27    3.04
  10  -6  20    2.02    1.55
  10  -6  21   20.14    3.39
  10  -6  22   56.14    5.16
 -11  -6   0    2.86    3.15
 -11  -6  -1   51.33    7.90
 -11  -6   1   78.65   10.69
 -11  -6  -2   26.26    6.04
 -11  -6   2   35.23    6.81
 -11  -6  -3   -0.08    1.77
 -11  -6   3    1.96    2.55
 -11  -6  -4   31.71    6.28
 -11  -6   4   36.80    7.02
 -11  -6  -5   80.19    8.86
 -11  -6   5   87.17   10.71
 -11  -6  -6   76.14    8.75
 -11  -6   6   49.63    8.11
 -11  -6  -7   33.51    5.54
 -11  -6   7   22.83    5.81
 -11  -6  -8   18.35    3.98
 -11  -6   8   10.15    4.18
 -11  -6   9   15.91    4.59
  11  -6  10   16.47    3.81
 -11  -6  10   13.81    4.52
  11  -6  11    2.09    1.54
 -11  -6  11    1.82    2.60
  11  -6  12    1.29    1.57
 -11  -6  12    4.74    2.95
  11  -6  13   32.44    4.93
 -11  -6  13   22.29    4.69
  11  -6  14    7.27    2.57
 -11  -6  14    6.24    2.34
  11  -6  15   23.53    4.02
 -11  -6  15   23.65    4.55
  11  -6  16   53.77    5.89
 -11  -6  16   49.28    6.11
  11  -6  17   65.64    6.31
 -11  -6  17   58.60    6.19
  11  -6  18   14.58    2.94
 -11  -6  18    9.16    2.31
  11  -6  19   17.04    3.04
  11  -6  20   55.11    5.17
 -12  -6   0    4.18    2.80
 -12  -6  -1   77.59    9.30
 -12  -6   1   80.59    9.84
 -12  -6  -2    7.10    3.08
 -12  -6   2    6.41    3.65
 -12  -6  -3    0.51    2.39
 -12  -6   3    5.26    2.85
 -12  -6  -4   19.51    4.21
 -12  -6   4   20.54    5.25
 -12  -6  -5   33.82    5.72
 -12  -6   5   31.76    6.48
 -12  -6  -6   36.17    5.70
 -12  -6   6   30.34    6.21
 -12  -6  -7    9.89    2.99
 -12  -6   7    5.95    3.30
 -12  -6  -8   -2.01    2.58
 -12  -6   8    1.82    2.21
  12  -6   9   25.05    4.44
 -12  -6   9   29.65    5.61
  12  -6  10    5.43    2.33
 -12  -6  10    5.54    2.96
  12  -6  11    1.35    1.46
 -12  -6  11    0.86    2.15
  12  -6  12    3.10    1.67
 -12  -6  12    8.79    3.20
  12  -6  13    5.79    2.16
 -12  -6  13    4.02    2.17
  12  -6  14   33.42    4.52
 -12  -6  14   30.22    4.68
  12  -6  15    4.73    1.83
 -12  -6  15    2.82    1.21
  12  -6  16    1.77    1.28
 -12  -6  16    0.23    1.21
  12  -6  17    6.14    1.91
 -12  -6  17    3.21    1.54
  12  -6  18   20.07    3.07
 -13  -6   0  172.87   13.15
 -13  -6  -1  107.68   10.26
 -13  -6   1  115.37   11.33
 -13  -6  -2   36.85    6.22
 -13  -6   2   36.51    6.72
 -13  -6  -3    8.40    3.25
 -13  -6   3    6.85    3.22
 -13  -6  -4   27.51    5.11
 -13  -6   4   25.36    5.32
 -13  -6  -5   66.03    7.40
 -13  -6   5   49.34    7.06
 -13  -6  -6   22.45    4.41
 -13  -6   6    9.41    3.29
 -13  -6  -7   27.31    4.60
 -13  -6   7   18.83    4.47
  13  -6   8    7.18    2.68
 -13  -6  -8    6.24    2.00
 -13  -6   8    6.08    3.12
  13  -6   9    4.44    2.26
 -13  -6   9    2.09    2.17
  13  -6  10    1.30    1.27
 -13  -6  10    1.15    2.00
  13  -6  11   12.22    2.81
 -13  -6  11    6.87    2.56
  13  -6  12   10.26    2.70
 -13  -6  12    5.54    2.21
  13  -6  13   31.48    4.13
 -13  -6  13   24.23    4.15
  13  -6  14   51.06    5.14
 -13  -6  14   50.60    5.66
  13  -6  15   16.14    2.79
 -13  -6  15   10.02    2.44
 -13  -6  16   14.01    2.65
 -14  -6   0   10.64    3.14
 -14  -6  -1    9.49    3.10
 -14  -6   1    4.59    2.04
 -14  -6  -2   -2.50    2.27
 -14  -6   2    1.19    1.87
 -14  -6  -3   10.72    3.08
 -14  -6   3   14.98    4.05
 -14  -6  -4    1.79    1.68
 -14  -6   4    6.78    3.01
 -14  -6  -5   17.57    3.69
 -14  -6   5   22.28    4.89
  14  -6   6   -0.03    1.03
 -14  -6  -6    0.83    1.25
 -14  -6   6    1.41    2.16
  14  -6   7    0.79    1.33
 -14  -6  -7    5.00    1.59
 -14  -6   7    2.24    1.65
  14  -6   8   10.46    2.71
 -14  -6   8   10.31    3.21
  14  -6   9    1.64    1.47
 -14  -6   9    1.53    1.90
  14  -6  10    8.67    2.39
 -14  -6  10   10.21    3.18
  14  -6  11   11.10    2.28
 -14  -6  11   10.46    2.86
  14  -6  12    3.41    1.46
 -14  -6  12    2.43    1.63
 -14  -6  13   56.47    5.55
 -14  -6  14    6.11    1.91
 -15  -6   0   81.66    7.71
 -15  -6  -1   50.48    6.24
 -15  -6   1   48.62    6.30
 -15  -6  -2   11.03    2.78
 -15  -6   2   11.79    3.78
 -15  -6  -3    3.76    2.34
 -15  -6   3    0.53    1.80
  15  -6   4   25.27    3.73
 -15  -6   4   29.26    4.79
  15  -6   5   16.45    2.98
 -15  -6  -5   29.92    4.39
 -15  -6   5   28.69    4.75
  15  -6   6   14.40    2.58
 -15  -6   6   14.91    3.51
  15  -6   7   43.59    4.54
 -15  -6   7   43.95    5.59
 -15  -6   8   10.47    2.99
 -15  -6   9    1.42    1.37
 -15  -6  10   11.10    2.62
 -15  -6  11   38.51    4.55
 -15  -6  12   11.37    2.51
 -16  -6   0   41.46    5.19
 -16  -6  -1   30.48    4.34
 -16  -6   1   32.38    4.70
 -16  -6  -2    5.79    2.21
 -16  -6   2    1.38    1.46
 -16  -6   3    0.83    1.58
 -16  -6   4   19.90    3.51
 -16  -6   5    2.64    1.62
 -16  -6   6   -0.46    1.61
 -16  -6   7   27.40    3.96
 -16  -6   8   55.22    5.23
 -16  -6   9    3.38    1.57
   0  -7   0   12.91    5.82
   0  -7  -1    1.03    2.18
   0  -7  -2  137.52   13.81
   0  -7  -3    1.54    2.35
   0  -7   4   51.83    6.30
   0  -7  -4   81.28   10.64
   0  -7   5    0.19    1.34
   0  -7   6   33.00    5.07
   0  -7   7    1.18    1.35
   0  -7   8    4.31    2.20
   0  -7   9    2.13    2.03
   0  -7  10   31.56    4.89
   0  -7  11   -1.66    1.59
   0  -7  12   28.35    4.62
   0  -7  12   36.87    7.75
   0  -7  13   -0.32    2.55
   0  -7  13    3.92    2.23
   0  -7  14   21.51    4.10
   0  -7  14   17.95    5.40
   0  -7  15    0.83    1.92
   0  -7  15   -0.71    1.48
   0  -7  16   39.39    5.34
   0  -7  16   41.71    7.18
   0  -7  17    2.83    2.55
   0  -7  17    0.10    1.59
   0  -7  18   48.34    5.93
   0  -7  18   47.43    6.87
   0  -7  19    0.32    1.89
   0  -7  19    0.61    1.20
   0  -7  20   92.11    7.95
   0  -7  20   89.96    8.72
   0  -7  21   -2.45    2.18
   0  -7  21    1.92    1.42
   0  -7  22    6.92    2.33
   0  -7  23    1.49    1.55
   0  -7  24    3.85    1.38
  -1  -7   0   99.35   12.70
  -1  -7  -1   91.56   12.85
  -1  -7   1  234.25   19.26
  -1  -7  -2    7.58    4.19
  -1  -7   2    5.81    4.00
  -1  -7  -3  410.59   23.79
  -1  -7   3  490.49   27.35
   1  -7  -3  492.91   25.64
   1  -7  -4  337.02   21.37
  -1  -7   4  334.40   23.33
  -1  -7   5   24.11    6.80
   1  -7   6  161.10   11.25
  -1  -7   6  266.17   21.13
   1  -7   7   53.11    6.44
  -1  -7   7   84.23   12.19
   1  -7   8   72.87    7.52
  -1  -7   8  116.45   13.86
  -1  -7   9   57.30    6.30
   1  -7   9   49.00    6.21
  -1  -7   9   66.40   10.12
  -1  -7  10   23.69    4.13
   1  -7  10   20.59    4.17
  -1  -7  10   23.12    6.20
  -1  -7  11  206.43   12.02
   1  -7  11  205.95   12.49
  -1  -7  12  162.33   10.68
   1  -7  12  158.82   10.92
  -1  -7  13    0.80    2.49
  -1  -7  13    2.41    1.62
   1  -7  13    1.50    1.54
  -1  -7  14   99.11    8.39
   1  -7  14   93.22    8.36
  -1  -7  14  102.33   11.60
  -1  -7  15  112.39    8.88
   1  -7  15   99.70    8.67
  -1  -7  15  108.90   11.77
   1  -7  15  109.05   11.62
  -1  -7  16    2.01    2.45
   1  -7  16    1.26    2.21
  -1  -7  16    0.52    1.50
   1  -7  16   -0.44    1.71
  -1  -7  17  128.52    9.63
   1  -7  17  125.04    9.62
  -1  -7  17  119.41   11.49
   1  -7  17  116.70   10.95
  -1  -7  18  135.04    9.73
   1  -7  18  132.08    9.66
  -1  -7  18  126.41   11.47
   1  -7  18  122.00   11.02
  -1  -7  19   12.63    3.73
   1  -7  19   17.96    4.20
  -1  -7  19   14.06    3.26
   1  -7  19   14.29    3.32
  -1  -7  20   28.24    4.95
   1  -7  20   30.34    4.61
   1  -7  20   37.58    5.65
  -1  -7  20   24.28    3.96
   1  -7  21  101.92    8.38
  -1  -7  21   95.88    8.42
   1  -7  21  102.25    8.76
  -1  -7  21   91.01    7.61
   1  -7  22    3.02    1.81
  -1  -7  22    8.99    2.50
   1  -7  22    6.75    2.10
  -1  -7  23   32.81    4.16
   1  -7  23   38.68    4.74
  -1  -7  24   10.10    2.23
   1  -7  24   19.39    3.31
   1  -7  25   29.91    3.70
  -2  -7   0   73.02   10.86
  -2  -7  -1   16.57    5.71
  -2  -7   1   83.14   11.25
  -2  -7  -2   -5.61    3.47
  -2  -7   2    2.33    3.15
  -2  -7  -3  176.92   15.71
  -2  -7   3  209.35   17.99
  -2  -7  -4    9.17    4.28
  -2  -7   4   12.54    5.48
  -2  -7   5   30.89    7.81
  -2  -7  -5   36.78    7.57
  -2  -7   6    1.25    2.51
  -2  -7   7    3.12    3.10
   2  -7   7    2.75    2.09
  -2  -7   8    6.22    4.73
   2  -7   8    5.72    2.58
  -2  -7   9   37.30    7.80
   2  -7   9   28.64    5.03
  -2  -7  10    2.99    3.41
   2  -7  10    3.66    2.02
  -2  -7  11    8.52    4.06
   2  -7  11    5.95    2.61
  -2  -7  12    6.57    3.94
   2  -7  12    5.59    2.65
  -2  -7  13   -2.33    2.99
   2  -7  13   -0.26    1.33
  -2  -7  14    0.38    2.21
  -2  -7  14    2.90    1.64
   2  -7  14    0.30    1.21
  -2  -7  15    6.49    3.65
  -2  -7  15    9.98    2.92
   2  -7  15    9.00    2.75
  -2  -7  16    4.95    3.04
   2  -7  16    9.67    2.99
  -2  -7  17   14.92    4.33
   2  -7  17   16.32    4.33
  -2  -7  17   15.86    3.38
   2  -7  17   15.48    3.41
  -2  -7  18   -1.60    2.27
   2  -7  18    8.84    3.40
  -2  -7  18    2.09    1.35
   2  -7  18    5.68    2.09
   2  -7  19    1.85    1.81
  -2  -7  19    7.11    2.06
   2  -7  19    5.99    2.34
  -2  -7  19    3.64    2.67
   2  -7  20   26.27    4.29
   2  -7  20   27.18    4.64
  -2  -7  20   18.32    4.02
  -2  -7  20   26.63    4.07
   2  -7  21    0.92    1.51
  -2  -7  21    5.88    2.11
   2  -7  21    7.69    2.59
  -2  -7  21    0.30    1.63
   2  -7  22   59.24    6.06
   2  -7  22   58.61    5.99
  -2  -7  22   40.44    4.55
  -2  -7  23   22.40    3.38
   2  -7  23   56.04    5.78
   2  -7  24    6.34    2.13
   2  -7  25    8.74    2.12
  -3  -7   0   69.38   10.87
  -3  -7  -1   26.93    7.10
  -3  -7   1  190.18   17.25
  -3  -7  -2   69.43   10.15
  -3  -7   2  102.96   13.16
  -3  -7  -3  382.17   22.85
  -3  -7   3  392.25   24.96
  -3  -7  -4   85.29   11.11
  -3  -7   4   89.92   12.71
  -3  -7   5   73.46   11.49
  -3  -7  -5   49.68    8.34
  -3  -7   6  211.59   18.54
  -3  -7   7   98.03   12.71
   3  -7   8  183.65   12.75
  -3  -7   8  260.39   20.57
   3  -7   9  136.45   11.03
  -3  -7   9  189.35   17.40
  -3  -7  10    1.60    2.80
   3  -7  10    9.71    3.41
   3  -7  11   77.47    7.96
  -3  -7  11   87.98   11.72
   3  -7  12   53.96    6.74
  -3  -7  12   66.06   10.64
  -3  -7  13   34.65    7.43
   3  -7  13   29.31    5.04
   3  -7  14   58.05    6.72
  -3  -7  14   50.62    8.71
   3  -7  15  109.54    9.18
  -3  -7  15  111.96   11.78
  -3  -7  16    0.95    2.29
   3  -7  16    1.72    1.23
   3  -7  17   39.88    5.41
  -3  -7  17   29.19    5.96
   3  -7  18   64.11    6.73
  -3  -7  18   45.16    7.00
   3  -7  18   59.68    7.62
   3  -7  19    5.72    2.71
   3  -7  19    5.61    2.00
  -3  -7  19    5.10    2.92
   3  -7  20   48.31    5.80
   3  -7  20   45.89    6.17
  -3  -7  20   29.53    4.96
   3  -7  21   39.89    5.22
  -3  -7  21   23.78    4.33
   3  -7  22   62.32    6.24
   3  -7  22   37.33    4.80
   3  -7  23  189.44   10.32
   3  -7  24   82.28    6.49
   3  -7  25   30.22    3.70
  -4  -7   0    6.16    4.27
  -4  -7  -1    9.33    4.27
  -4  -7   1   13.09    5.48
  -4  -7  -2  100.21   11.78
  -4  -7   2  154.68   15.71
  -4  -7   3   15.63    5.70
  -4  -7  -3   18.72    5.77
  -4  -7   4   35.64    8.06
  -4  -7  -4   43.66    7.39
  -4  -7   5   11.86    5.49
  -4  -7  -5   18.43    5.17
  -4  -7   6   40.43    8.54
  -4  -7   7   31.34    7.72
  -4  -7   8   11.48    5.15
  -4  -7   9   24.25    6.39
   4  -7   9   28.07    5.29
  -4  -7  10   24.59    6.64
   4  -7  10   22.52    4.53
  -4  -7  11   13.60    5.17
   4  -7  11    7.90    2.92
   4  -7  12  107.61    9.49
  -4  -7  12  135.16   14.08
  -4  -7  13   22.91    5.85
   4  -7  13   19.81    4.09
  -4  -7  14    5.31    3.95
   4  -7  14   12.26    3.34
   4  -7  15   25.60    4.57
  -4  -7  15   26.41    5.71
   4  -7  16   67.02    7.18
  -4  -7  16   51.60    7.82
   4  -7  17   26.46    4.60
  -4  -7  17    9.22    3.25
   4  -7  18   13.42    3.41
  -4  -7  18    4.85    2.57
   4  -7  19   13.85    3.69
   4  -7  19   15.66    3.48
  -4  -7  19    6.72    2.39
   4  -7  20   34.22    4.81
   4  -7  20   34.91    5.24
   4  -7  21   42.50    5.22
   4  -7  21   41.00    5.28
   4  -7  22    2.05    1.62
   4  -7  22    4.23    1.80
   4  -7  23   68.99    6.16
   4  -7  24    5.07    1.72
  -5  -7   0   26.61    6.03
  -5  -7   1  100.61   13.33
  -5  -7  -1   55.12    8.52
  -5  -7  -2   18.79    5.52
  -5  -7   2   32.57    7.41
  -5  -7  -3  221.86   17.24
  -5  -7   3  221.59   18.69
  -5  -7  -4   94.11   11.14
  -5  -7   4   80.33   11.21
  -5  -7  -5   78.42    9.92
  -5  -7   5   74.05   10.83
  -5  -7   6  132.46   14.61
  -5  -7   7   53.32    9.68
  -5  -7   8  154.13   15.58
   5  -7   9   69.25    8.13
  -5  -7   9   75.95   10.97
   5  -7  10    8.82    3.11
  -5  -7  10   13.98    4.88
   5  -7  11   62.33    7.36
  -5  -7  11   62.84    9.79
   5  -7  12   73.34    7.81
  -5  -7  12   71.11    9.93
   5  -7  13    8.19    2.85
  -5  -7  13    5.86    3.55
   5  -7  14   30.69    5.18
  -5  -7  14   28.58    6.17
   5  -7  15   97.92    8.63
  -5  -7  15   66.32    8.90
   5  -7  16   18.99    3.85
  -5  -7  16    9.32    3.32
   5  -7  17   40.69    5.44
  -5  -7  17   18.65    4.39
   5  -7  18   88.14    7.95
  -5  -7  18   45.67    6.45
   5  -7  19   80.21    7.32
  -5  -7  19   41.30    5.64
   5  -7  20   46.12    6.02
  -5  -7  20   29.26    4.46
   5  -7  21   51.78    5.68
   5  -7  21   36.11    4.80
   5  -7  22   26.58    3.93
   5  -7  23   13.38    2.77
   5  -7  24   45.48    4.55
  -6  -7   0   10.15    4.47
  -6  -7  -1   17.41    5.50
  -6  -7   1   27.26    6.95
  -6  -7  -2   50.26    8.39
  -6  -7   2   61.68   10.17
  -6  -7  -3   73.69    9.78
  -6  -7   3   75.09   10.76
  -6  -7  -4    5.98    3.11
  -6  -7   4    3.48    4.01
  -6  -7  -5   27.98    5.92
  -6  -7   5   31.20    6.96
  -6  -7  -6    4.12    1.67
  -6  -7   6    1.55    3.29
  -6  -7   7    1.20    3.08
  -6  -7   8    5.22    3.82
   6  -7   9   20.63    4.70
  -6  -7   9   22.85    6.59
   6  -7  10   -0.08    1.94
  -6  -7  10    1.95    3.21
   6  -7  11   21.40    4.54
  -6  -7  11   16.74    4.74
   6  -7  12    7.29    2.83
  -6  -7  12    1.94    3.06
   6  -7  13   27.97    4.98
  -6  -7  13   16.41    4.92
   6  -7  14   16.80    3.93
  -6  -7  14   14.74    4.46
   6  -7  15    4.27    2.19
  -6  -7  15    6.99    3.47
   6  -7  16   14.82    3.53
  -6  -7  16    7.87    2.75
   6  -7  17   17.56    3.58
  -6  -7  17    5.79    2.24
   6  -7  18    8.50    2.44
  -6  -7  18    2.38    1.85
   6  -7  19    6.84    2.29
  -6  -7  19    3.66    1.85
   6  -7  20   17.78    3.75
  -6  -7  20   17.22    3.13
   6  -7  21   19.54    3.51
   6  -7  21   11.96    2.77
   6  -7  22   29.61    4.03
   6  -7  23   14.01    2.85
  -7  -7   0  197.75   16.84
  -7  -7  -1  152.28   14.10
  -7  -7   1  169.61   15.74
  -7  -7  -2   10.73    4.47
  -7  -7   2   11.18    4.66
  -7  -7  -3   98.28   11.08
  -7  -7   3  105.77   13.03
  -7  -7  -4   12.22    4.06
  -7  -7   4   11.76    4.01
  -7  -7  -5   15.81    4.44
  -7  -7   5   20.49    6.55
  -7  -7  -6   39.82    6.21
  -7  -7   6   52.71    9.54
  -7  -7   7   44.16    8.78
  -7  -7   8   82.02   11.27
   7  -7   9   14.28    3.90
  -7  -7   9   23.44    6.63
   7  -7  10    5.67    2.71
  -7  -7  10    4.70    3.39
   7  -7  11   17.86    3.92
  -7  -7  11   17.68    5.04
   7  -7  12    5.12    2.25
  -7  -7  12    1.88    2.42
   7  -7  13   -0.65    1.87
  -7  -7  13   -1.99    2.95
   7  -7  14   59.44    6.72
  -7  -7  14   44.33    6.95
   7  -7  15  151.64   10.42
  -7  -7  15  115.95   10.73
   7  -7  16   31.83    4.75
  -7  -7  16   23.82    4.64
   7  -7  17   34.21    4.97
  -7  -7  17   22.62    4.35
   7  -7  18  109.38    8.20
  -7  -7  18   68.51    6.90
   7  -7  19   18.26    3.40
  -7  -7  19    9.98    2.49
   7  -7  20   14.65    2.86
   7  -7  21   57.71    5.57
   7  -7  21   21.62    3.43
   7  -7  22   36.05    4.07
  -8  -7   0   41.65    7.49
  -8  -7   1   42.34    7.85
  -8  -7  -1   22.58    5.21
  -8  -7  -2    5.45    2.78
  -8  -7   2    3.10    3.30
  -8  -7  -3   11.99    3.61
  -8  -7   3    8.49    4.32
  -8  -7  -4   24.34    5.26
  -8  -7   4   16.88    5.02
  -8  -7  -5   10.18    3.08
  -8  -7   5   16.32    5.64
  -8  -7  -6    9.25    2.88
  -8  -7   6   -1.40    3.97
  -8  -7   7   42.20    7.54
  -8  -7   8    3.97    3.03
   8  -7   9   21.49    4.75
  -8  -7   9   19.48    5.32
   8  -7  10    4.20    2.42
  -8  -7  10    4.71    2.97
   8  -7  11   -0.09    1.68
  -8  -7  11   -0.04    2.32
   8  -7  12    2.11    1.80
  -8  -7  12    1.17    2.60
   8  -7  13   13.23    3.46
  -8  -7  13    6.99    2.55
   8  -7  14    4.77    2.10
  -8  -7  14    2.93    2.37
   8  -7  15    1.53    1.64
  -8  -7  15   -1.21    1.96
   8  -7  16   16.09    3.45
  -8  -7  16    7.73    2.40
   8  -7  17    6.19    2.13
  -8  -7  17    6.49    2.50
   8  -7  18   16.39    3.28
  -8  -7  18    7.94    2.36
   8  -7  19    5.66    1.93
  -8  -7  19    4.79    1.56
   8  -7  20    2.97    1.25
   8  -7  21   13.92    2.61
  -9  -7   0  239.66   16.80
  -9  -7  -1   63.51    8.63
  -9  -7   1   73.45    9.30
  -9  -7  -2   16.06    4.13
  -9  -7   2   10.30    3.89
  -9  -7  -3   74.96    8.82
  -9  -7   3   63.11    9.02
  -9  -7  -4   25.25    4.88
  -9  -7   4   21.40    5.55
  -9  -7  -5    1.00    1.62
  -9  -7   5   -0.05    2.57
  -9  -7  -6   17.21    3.79
  -9  -7   6    8.60    3.21
  -9  -7   7   41.51    7.33
  -9  -7   8   25.34    5.57
   9  -7   9   18.23    4.06
  -9  -7   9   13.88    4.05
   9  -7  10   10.32    2.96
  -9  -7  10   10.01    3.83
   9  -7  11   27.70    4.56
  -9  -7  11   26.83    5.37
   9  -7  12    0.64    1.50
  -9  -7  12    1.60    2.02
   9  -7  13    3.36    1.29
  -9  -7  13    0.42    1.80
   9  -7  14   18.43    3.40
  -9  -7  14   18.98    4.11
   9  -7  15   86.42    7.22
  -9  -7  15   65.18    7.03
   9  -7  16   93.83    7.42
  -9  -7  16   65.02    6.67
   9  -7  17   19.85    3.37
  -9  -7  17   13.37    3.03
   9  -7  18   68.77    6.00
  -9  -7  18   37.18    4.37
   9  -7  19   27.82    3.70
   9  -7  20    1.97    1.37
 -10  -7   0    2.99    3.03
 -10  -7  -1   -2.06    2.74
 -10  -7   1    2.07    2.25
 -10  -7  -2   32.23    5.83
 -10  -7   2   36.48    6.49
 -10  -7  -3   15.91    4.08
 -10  -7   3   20.52    5.14
 -10  -7  -4   34.85    5.69
 -10  -7   4   33.93    6.44
 -10  -7  -5    8.92    3.17
 -10  -7   5    6.30    3.17
 -10  -7  -6   17.69    3.93
 -10  -7   6   20.14    5.10
 -10  -7   7    2.10    2.65
  10  -7   8    5.29    2.52
 -10  -7   8    8.85    3.20
  10  -7   9    3.57    2.09
 -10  -7   9   -0.20    2.24
  10  -7  10   37.13    4.97
 -10  -7  10   48.48    6.88
  10  -7  11   23.44    3.99
 -10  -7  11   22.93    4.40
  10  -7  12    0.51    1.49
 -10  -7  12    1.74    2.45
  10  -7  13   67.15    6.17
 -10  -7  13   63.97    7.18
  10  -7  14    2.18    1.43
 -10  -7  14    1.18    1.33
  10  -7  15    5.45    1.80
 -10  -7  15    4.75    1.68
  10  -7  16   10.39    2.36
 -10  -7  16    7.32    2.31
  10  -7  17    0.27    1.05
 -10  -7  17   -3.33    1.77
  10  -7  18    0.23    0.78
 -11  -7   0    2.83    2.68
 -11  -7  -1    9.95    3.37
 -11  -7   1    8.05    3.08
 -11  -7  -2   40.75    6.29
 -11  -7   2   35.52    5.97
 -11  -7  -3   33.07    5.45
 -11  -7   3   30.09    5.72
 -11  -7  -4   21.23    4.53
 -11  -7   4   14.34    4.10
 -11  -7  -5   35.94    5.17
 -11  -7   5   34.11    5.77
 -11  -7  -6    2.71    1.39
 -11  -7   6    8.19    3.15
  11  -7   7    7.43    2.44
 -11  -7   7   13.05    4.14
  11  -7   8    0.23    1.32
 -11  -7   8   -1.05    2.10
  11  -7   9   28.26    4.29
 -11  -7   9   20.06    4.28
  11  -7  10   21.01    3.50
 -11  -7  10   24.68    4.76
  11  -7  11    7.66    2.34
 -11  -7  11   10.12    2.85
  11  -7  12   11.93    2.72
 -11  -7  12   16.23    3.71
  11  -7  13    3.18    1.25
 -11  -7  13    4.30    2.06
  11  -7  14    0.35    0.85
 -11  -7  14    0.02    1.24
  11  -7  15   17.68    2.89
 -11  -7  15   14.91    2.84
  11  -7  16    8.13    1.91
 -12  -7   0    3.92    2.06
 -12  -7  -1   59.87    7.10
 -12  -7   1   53.89    6.84
 -12  -7  -2   79.88    8.01
 -12  -7   2   64.47    7.67
 -12  -7  -3   10.77    3.15
 -12  -7   3    4.69    2.24
 -12  -7  -4   31.58    4.75
 -12  -7   4   22.47    4.53
 -12  -7  -5   11.50    2.86
 -12  -7   5    3.84    1.72
  12  -7   6   17.64    3.44
 -12  -7  -6   20.05    3.61
 -12  -7   6   20.79    4.41
  12  -7   7   31.12    4.31
 -12  -7   7   25.74    4.67
  12  -7   8   -0.19    1.47
 -12  -7   8    0.20    1.46
  12  -7   9    5.32    1.99
 -12  -7   9    6.37    2.59
  12  -7  10   24.46    3.51
 -12  -7  10   23.15    4.19
  12  -7  11   13.28    2.64
 -12  -7  11   11.93    2.98
  12  -7  12   24.40    3.23
 -12  -7  12   27.51    4.06
  12  -7  13   36.36    3.91
 -12  -7  13   34.45    4.22
  12  -7  14   22.38    2.95
 -12  -7  14   21.33    3.12
 -13  -7   0   43.11    5.48
 -13  -7  -1   31.96    4.59
 -13  -7   1   41.00    5.00
 -13  -7  -2    3.06    1.84
 -13  -7   2    5.11    2.60
 -13  -7  -3   23.36    3.96
 -13  -7   3   18.24    3.80
  13  -7   4   17.58    3.24
 -13  -7  -4   26.34    3.97
 -13  -7   4   21.37    3.96
  13  -7   5    5.43    1.87
 -13  -7  -5    6.25    1.85
 -13  -7   5    1.64    1.60
  13  -7   6   25.03    3.59
 -13  -7   6   20.22    3.94
  13  -7   7   53.68    5.05
 -13  -7   7   57.89    6.22
  13  -7   8   16.53    2.78
 -13  -7   8   16.94    3.44
  13  -7   9   51.10    4.60
 -13  -7   9   64.06    6.24
  13  -7  10   26.77    3.30
 -13  -7  10   28.20    4.05
 -13  -7  11   26.40    3.67
 -14  -7   0   50.70    5.35
 -14  -7  -1   19.19    3.40
 -14  -7   1    9.25    1.70
  14  -7   2    4.23    1.53
 -14  -7  -2    2.18    1.30
 -14  -7   2    0.54    1.60
  14  -7   3   14.01    2.53
 -14  -7  -3   21.83    3.41
 -14  -7   3   21.25    3.58
  14  -7   4    2.44    1.09
 -14  -7   4    2.29    1.60
  14  -7   5    7.55    1.84
 -14  -7   5   12.45    2.85
 -14  -7   6   14.75    2.91
 -14  -7   7   20.64    3.32
 -14  -7   8   30.16    3.85
   0  -8   0   35.35    7.15
   0  -8  -1    1.10    2.43
   0  -8   1   -6.18    4.40
   0  -8  -2   27.80    6.30
   0  -8   2   31.72    6.46
   0  -8  -3    1.62    2.59
   0  -8   3   -4.58    4.04
   0  -8   4   31.62    6.88
   0  -8   5    4.25    3.95
   0  -8   6   25.98    6.54
   0  -8   7   -1.37    2.98
   0  -8   8    2.96    2.87
   0  -8   9   -0.64    2.35
   0  -8  10    8.14    3.69
   0  -8  11   -1.00    3.64
   0  -8  12   -0.02    2.30
   0  -8  13   -1.62    3.18
   0  -8  13    8.64    2.08
   0  -8  14   21.52    5.44
   0  -8  14   14.45    2.82
   0  -8  15   -1.72    1.93
   0  -8  15   -0.70    1.25
   0  -8  16   35.47    4.11
   0  -8  16   40.47    5.84
   0  -8  17    0.48    1.88
   0  -8  17   -4.40    1.50
   0  -8  18   46.04    5.70
   0  -8  19    1.93    1.63
  -1  -8   0    8.47    4.20
   1  -8   0    2.81    2.28
  -1  -8  -1  195.48   17.27
  -1  -8   1  198.69   16.88
   1  -8  -1  166.50   14.98
   1  -8   1  201.81   16.33
  -1  -8  -2  250.01   18.40
  -1  -8   2  260.15   19.87
   1  -8  -2  213.43   16.21
   1  -8   2  246.10   18.09
   1  -8  -3   -1.98    2.71
  -1  -8  -3   -0.53    2.81
  -1  -8   4   16.04    5.46
   1  -8   4   14.25    4.80
  -1  -8   5    3.35    3.03
   1  -8   5    6.83    3.68
  -1  -8   6   19.07    6.15
   1  -8   6   20.20    5.75
   1  -8   6   12.13    2.81
  -1  -8   7    9.20    4.42
   1  -8   7    3.80    3.26
   1  -8   7    4.70    2.05
  -1  -8   8    3.25    3.39
   1  -8   8    2.80    2.68
   1  -8   8    2.35    1.60
  -1  -8   9   25.47    6.37
   1  -8   9   13.69    2.92
   1  -8   9   32.21    6.85
   1  -8  10   28.84    4.00
  -1  -8  10   41.00    7.47
   1  -8  10   46.57    7.77
   1  -8  11   45.01    5.07
  -1  -8  11   72.35    9.41
   1  -8  11   74.70    9.74
  -1  -8  12   -1.69    3.55
   1  -8  12    3.49    3.27
   1  -8  12   -0.85    1.34
   1  -8  13   75.58    6.49
  -1  -8  13  106.10   10.91
   1  -8  13  110.50   10.77
   1  -8  14   79.18    6.48
  -1  -8  14  106.18   10.30
   1  -8  14  100.98    9.93
  -1  -8  15    2.96    2.31
   1  -8  15    4.83    2.83
   1  -8  15    6.68    1.99
   1  -8  16   59.67    5.36
  -1  -8  16   52.08    6.76
   1  -8  16   62.10    7.03
   1  -8  17   37.46    4.12
  -1  -8  17   38.11    5.45
   1  -8  17   36.83    5.33
   1  -8  18   16.35    2.72
   1  -8  18   12.26    2.93
  -1  -8  18   13.10    3.15
   1  -8  19   32.20    4.42
  -1  -8  19   17.00    3.22
  -2  -8   0    4.24    3.66
   2  -8   0   -1.18    2.72
  -2  -8  -1   62.42    9.70
  -2  -8   1   69.08   10.45
   2  -8  -1   57.38    8.94
   2  -8   1   71.48    9.77
  -2  -8   2    0.21    2.53
   2  -8  -2   -4.97    3.17
   2  -8   2    1.76    2.87
   2  -8   2   -2.50    1.94
  -2  -8  -2   -0.27    2.53
  -2  -8   3    0.11    2.90
   2  -8  -3    0.83    2.45
   2  -8   3    1.52    2.46
   2  -8   3    1.49    0.99
  -2  -8  -3   -1.48    3.00
  -2  -8   4   -0.07    3.06
   2  -8   4    3.30    5.00
   2  -8   4    1.38    1.13
  -2  -8  -4   -1.62    2.79
  -2  -8   5    0.10    2.69
   2  -8   5    0.62    2.36
   2  -8   5    2.56    1.59
  -2  -8   6    1.37    3.81
   2  -8   6    4.36    3.90
   2  -8   6    0.23    1.17
  -2  -8   7    2.13    2.58
   2  -8   7    3.40    3.72
   2  -8   7    1.10    1.39
  -2  -8   8   15.60    5.56
   2  -8   8   19.48    5.68
   2  -8   8    9.65    2.26
  -2  -8   9   14.05    5.11
   2  -8   9   10.02    4.01
   2  -8   9    4.99    1.66
   2  -8  10   24.99    3.79
  -2  -8  10   49.99    8.37
   2  -8  10   50.77    8.04
  -2  -8  11   32.86    6.64
   2  -8  11   20.80    3.47
   2  -8  11   43.52    7.22
  -2  -8  12   11.03    4.38
   2  -8  12    7.69    3.26
   2  -8  12    4.79    1.75
  -2  -8  13    8.67    3.63
   2  -8  13    8.69    3.52
   2  -8  13    7.12    2.21
   2  -8  14   15.20    3.78
   2  -8  14    8.56    2.36
  -2  -8  14   11.42    3.69
   2  -8  15    4.41    2.67
   2  -8  15    3.02    1.65
  -2  -8  15    5.53    2.84
   2  -8  16   10.16    3.09
   2  -8  16    4.31    1.46
  -2  -8  16    7.44    2.67
   2  -8  17    7.67    2.78
   2  -8  17    9.05    2.26
  -2  -8  17    3.70    2.31
   2  -8  18    2.24    1.38
  -2  -8  18    1.77    1.41
   2  -8  19    7.00    2.45
   2  -8  19    4.55    1.37
  -2  -8  19    5.52    1.92
   3  -8   0    6.84    2.90
  -3  -8   0    5.46    3.81
  -3  -8   1   55.88    9.42
   3  -8  -1   40.94    7.20
   3  -8   1   54.75    9.23
  -3  -8  -1   40.08    7.24
   3  -8  -2    9.52    2.80
  -3  -8  -2   17.76    5.08
  -3  -8   2   21.52    6.41
   3  -8   3   35.70    4.89
  -3  -8   3   45.42    8.72
  -3  -8  -3   42.56    7.18
  -3  -8  -4  129.11   12.22
  -3  -8   4  148.78   15.18
   3  -8   5   43.27    5.20
  -3  -8   5   62.64   10.41
  -3  -8   6   18.28    5.94
   3  -8   6    9.31    2.50
  -3  -8   7   35.45    7.67
   3  -8   7   26.75    3.99
   3  -8   8   23.77    3.66
  -3  -8   8   38.44    7.93
  -3  -8   9   19.62    5.61
   3  -8   9    6.83    2.11
  -3  -8  10   26.48    6.21
   3  -8  10   20.53    3.70
   3  -8  10   36.44    6.83
   3  -8  11   30.72    4.28
  -3  -8  11   47.34    7.84
   3  -8  11   48.80    7.55
   3  -8  12    6.24    2.96
   3  -8  12    4.83    2.03
  -3  -8  12    2.72    2.50
   3  -8  13   20.90    3.52
   3  -8  13   26.05    5.25
  -3  -8  13   25.29    5.57
   3  -8  14   13.63    3.56
   3  -8  14    9.61    2.43
  -3  -8  14   11.98    3.83
   3  -8  15   34.34    4.29
  -3  -8  15   30.63    5.53
   3  -8  15   42.51    5.97
   3  -8  16   39.86    4.56
  -3  -8  16   30.53    5.02
   3  -8  17    0.76    1.69
   3  -8  17    1.93    1.34
  -3  -8  17    1.31    1.80
   3  -8  18   29.48    3.69
   3  -8  18   27.95    4.48
   3  -8  19  148.40    7.72
   3  -8  19  121.38    8.20
  -4  -8   0   58.34    8.63
   4  -8  -1    4.83    2.85
  -4  -8  -1   -2.00    3.07
  -4  -8   1   -0.23    2.72
   4  -8  -2    6.96    2.48
  -4  -8  -2   10.84    4.31
  -4  -8   2   16.25    5.00
  -4  -8  -3    2.64    2.38
  -4  -8   3   -2.20    3.50
   4  -8   4   33.19    4.58
  -4  -8  -4   55.44    7.80
  -4  -8   4   57.43    9.41
   4  -8   5    6.62    2.18
  -4  -8   5    2.87    3.16
   4  -8   6    0.29    1.17
  -4  -8   6    3.28    2.97
   4  -8   7    2.57    1.36
  -4  -8   7    5.65    3.71
   4  -8   8    9.62    2.65
  -4  -8   8    8.02    3.63
   4  -8   9   17.48    3.40
  -4  -8   9   26.86    6.35
   4  -8  10   17.43    3.31
  -4  -8  10   24.16    5.60
   4  -8  11   17.19    3.20
  -4  -8  11   25.79    6.02
   4  -8  12    1.68    1.40
  -4  -8  12    4.85    3.40
   4  -8  13   -0.10    2.08
   4  -8  13    0.03    1.19
  -4  -8  13   -1.57    2.58
   4  -8  14   -0.31    1.77
   4  -8  14    0.47    1.18
  -4  -8  14    1.82    1.86
   4  -8  15   26.74    3.84
   4  -8  15   34.77    5.29
   4  -8  16   51.77    5.17
   4  -8  16   58.71    6.50
   4  -8  17    5.71    2.15
  -4  -8  17    3.35    1.72
   4  -8  18   24.90    3.39
   4  -8  18   17.88    3.56
   4  -8  19    0.71    1.06
  -5  -8   0   27.41    6.21
  -5  -8  -1   25.00    5.16
  -5  -8   1   18.09    4.52
   5  -8  -2   22.27    5.15
  -5  -8  -2   33.28    6.24
  -5  -8   2   25.90    5.94
  -5  -8  -3    8.91    3.29
  -5  -8   3    2.66    3.10
  -5  -8  -4   39.25    6.16
  -5  -8   4   43.49    7.86
   5  -8   5   27.73    4.40
  -5  -8   5   37.12    7.14
   5  -8   6    0.13    1.51
  -5  -8   6    8.82    3.87
   5  -8   7   30.86    4.51
  -5  -8   7   36.18    6.70
   5  -8   8   40.70    5.09
  -5  -8   8   55.42    8.34
   5  -8   9    3.03    1.94
  -5  -8   9    2.55    2.31
   5  -8  10    5.03    2.15
  -5  -8  10   -0.65    2.64
   5  -8  11   13.18    2.92
  -5  -8  11   15.14    4.51
   5  -8  12    3.74    1.67
  -5  -8  12    1.01    2.09
   5  -8  13   38.49    4.67
  -5  -8  13   31.69    5.52
   5  -8  14   26.63    4.54
   5  -8  14   16.61    3.15
  -5  -8  14   16.83    3.97
   5  -8  15   38.72    4.56
   5  -8  15   41.67    5.67
  -5  -8  15   24.75    4.45
   5  -8  16  104.21    7.08
   5  -8  16  113.60    8.75
   5  -8  17   22.61    3.27
   5  -8  17   25.29    4.19
  -5  -8  17   13.34    2.90
   5  -8  18    8.21    2.35
   5  -8  18   12.31    2.43
  -6  -8   0    0.14    2.09
  -6  -8  -1   -0.74    2.76
  -6  -8   1    0.10    2.67
  -6  -8  -2   -2.63    3.02
  -6  -8   2    0.06    3.15
  -6  -8  -3   28.25    5.33
  -6  -8   3   32.87    6.42
  -6  -8  -4    3.37    2.27
  -6  -8   4   -0.03    2.62
   6  -8   5   26.37    4.32
  -6  -8   5   23.16    5.42
   6  -8   6    0.81    1.34
  -6  -8   6   -0.75    2.37
   6  -8   7    7.47    2.41
  -6  -8   7    6.38    3.47
   6  -8   8    2.72    1.70
  -6  -8   8   -0.31    3.10
   6  -8   9   25.29    3.88
  -6  -8   9   32.99    6.16
   6  -8  10   -0.57    1.58
  -6  -8  10    2.33    2.57
   6  -8  11    4.90    2.11
  -6  -8  11    1.75    2.46
   6  -8  12    3.32    1.62
  -6  -8  12    3.73    2.68
   6  -8  13    4.49    1.70
  -6  -8  13    9.39    3.24
   6  -8  14    1.53    1.23
  -6  -8  14    3.06    2.02
   6  -8  15    3.23    2.00
   6  -8  15    4.85    1.83
  -6  -8  15    3.87    1.79
   6  -8  16    3.39    2.04
   6  -8  16    2.19    1.40
  -6  -8  16    0.99    1.22
   6  -8  17   12.49    2.92
   6  -8  17   11.14    2.27
  -6  -8  17    8.44    2.02
   6  -8  18   13.98    2.47
  -7  -8   0   31.33    5.77
  -7  -8  -1   31.73    5.97
  -7  -8   1   32.10    6.11
  -7  -8  -2   24.56    4.91
  -7  -8   2   24.02    5.33
  -7  -8  -3   -1.48    2.52
  -7  -8   3    4.70    2.94
  -7  -8  -4   33.90    5.39
  -7  -8   4   24.80    5.66
   7  -8   5   54.50    6.06
  -7  -8   5   73.44    9.20
   7  -8   6   11.94    3.06
  -7  -8   6   16.77    5.10
   7  -8   7   36.71    4.87
  -7  -8   7   46.50    7.27
   7  -8   8   59.08    6.00
  -7  -8   8   66.18    8.43
   7  -8   9    9.78    2.60
  -7  -8   9    9.52    3.35
   7  -8  10    5.57    1.85
  -7  -8  10    6.66    3.06
   7  -8  11   30.68    4.18
  -7  -8  11   33.78    5.64
   7  -8  12   15.79    2.99
  -7  -8  12   15.30    3.74
   7  -8  13   38.56    4.49
  -7  -8  13   29.30    4.73
   7  -8  14    6.06    1.87
  -7  -8  14    4.57    1.73
   7  -8  15   29.50    3.76
  -7  -8  15   28.10    4.01
   7  -8  15   28.03    4.41
  -7  -8  16   34.38    4.04
   7  -8  16   26.87    4.55
   7  -8  17   18.12    2.80
  -8  -8   0   10.12    3.42
  -8  -8  -1   13.27    3.83
  -8  -8   1    4.32    2.48
  -8  -8  -2   12.54    3.51
  -8  -8   2    8.56    3.37
  -8  -8  -3   14.98    3.87
  -8  -8   3   13.20    3.82
  -8  -8  -4   14.46    3.13
  -8  -8   4   14.89    4.31
   8  -8   5   -0.45    1.70
  -8  -8   5   -1.23    1.85
   8  -8   6   -1.01    1.77
  -8  -8   6    5.64    3.30
   8  -8   7    0.37    1.13
  -8  -8   7   -1.01    1.80
   8  -8   8    9.63    2.52
  -8  -8   8   16.93    4.38
   8  -8   9    7.17    2.32
  -8  -8   9   10.53    3.67
   8  -8  10   16.84    3.06
  -8  -8  10   13.10    3.36
   8  -8  11   -0.32    1.06
  -8  -8  11   -1.24    1.68
   8  -8  12    4.12    1.71
  -8  -8  12    3.84    1.86
   8  -8  13    9.45    2.19
  -8  -8  13   11.09    2.96
   8  -8  14   19.93    3.02
  -8  -8  14   19.97    3.31
   8  -8  15   29.22    3.51
   8  -8  15   22.28    4.07
  -9  -8   0    6.69    2.71
  -9  -8  -1    8.74    2.76
  -9  -8   1    6.48    2.68
  -9  -8  -2   16.93    3.59
  -9  -8   2   14.80    3.92
  -9  -8  -3    0.62    1.62
  -9  -8   3   -1.05    2.08
   9  -8   4   17.68    3.36
  -9  -8  -4   21.94    3.81
  -9  -8   4   25.08    4.96
   9  -8   5   16.23    3.08
  -9  -8   5   21.44    4.36
   9  -8   6    5.76    1.94
  -9  -8   6    5.50    2.40
   9  -8   7   34.87    4.28
  -9  -8   7   44.57    6.18
   9  -8   8   44.44    4.85
  -9  -8   8   50.10    6.26
   9  -8   9    0.78    1.05
  -9  -8   9    1.22    1.99
   9  -8  10   16.26    2.80
  -9  -8  10   20.63    3.89
   9  -8  11   22.88    3.27
  -9  -8  11   32.61    4.64
   9  -8  12    1.87    1.31
  -9  -8  12    0.03    1.23
   9  -8  13   16.06    2.56
  -9  -8  13   18.21    3.03
   9  -8  14    0.92    0.85
 -10  -8   0   -4.14    1.97
 -10  -8  -1    6.29    2.16
 -10  -8   1    5.98    2.42
 -10  -8  -2   -0.83    1.65
 -10  -8   2   -0.05    1.25
  10  -8   3    3.28    1.79
 -10  -8  -3    2.38    1.78
 -10  -8   3   -0.09    1.64
  10  -8   4    3.11    1.66
 -10  -8   4   -0.54    1.61
  10  -8   5    9.40    2.35
 -10  -8   5   11.25    3.10
  10  -8   6   -0.49    1.11
 -10  -8   6   -1.93    1.94
  10  -8   7    8.78    2.13
 -10  -8   7    9.48    2.80
  10  -8   8   13.84    2.58
 -10  -8   8   19.30    3.70
  10  -8   9   16.70    2.79
 -10  -8   9   23.22    3.90
  10  -8  10   45.09    4.25
 -10  -8  10   57.15    5.59
  10  -8  11    5.58    1.54
 -10  -8  11    6.35    2.16
 -11  -8   0   -0.09    1.28
 -11  -8  -1   35.01    4.36
 -11  -8   1   34.58    4.68
  11  -8   2   53.46    5.07
 -11  -8   2   63.20    6.25
  11  -8   3    8.90    2.28
 -11  -8   3    8.32    2.30
  11  -8   4    6.54    1.94
 -11  -8   4    8.83    2.52
  11  -8   5   12.56    2.30
 -11  -8   5   13.44    3.03
  11  -8   6   11.08    2.14
 -11  -8   6   12.85    2.96
  11  -8   7   45.19    4.17
 -11  -8   7   57.38    5.60
  11  -8   8   16.28    2.57
 -11  -8   8   16.81    2.92
 -11  -8   9   -0.56    1.11
  12  -8   0   54.21    4.41
  12  -8   1   15.86    2.57
  12  -8   2   10.66    1.98
  12  -8   3   17.59    2.67
   0  -9   0   -5.11    2.30
   0  -9   2    0.44    1.54
   0  -9   3   -1.93    2.08
   0  -9   4   26.41    5.19
   0  -9   5    5.08    2.85
   0  -9   6   17.75    4.39
   0  -9   7   -0.56    2.12
   0  -9   8   30.66    5.05
   0  -9   9    4.04    2.67
   0  -9  10   38.97    5.58
   0  -9  11   -1.16    1.53
   0  -9  12   36.33    4.86
   0  -9  13   -1.37    1.12
  -1  -9   0    7.95    2.72
   1  -9   0    4.85    1.77
  -1  -9  -1    5.06    2.04
  -1  -9   1    1.14    1.84
   1  -9   1    5.71    2.48
  -1  -9   2   -3.66    2.14
   1  -9   2   -2.87    1.91
   1  -9   3   14.05    3.78
  -1  -9   3   11.57    3.74
   1  -9   4   19.44    4.55
  -1  -9   4   18.15    4.51
   1  -9   5    7.18    2.79
  -1  -9   5   10.41    3.67
  -1  -9   6   27.78    5.30
   1  -9   6   31.88    5.36
  -1  -9   7   30.97    5.43
   1  -9   7   42.01    5.97
   1  -9   8   22.04    4.77
  -1  -9   8   22.08    4.53
  -1  -9   9   39.30    5.74
   1  -9   9   47.11    6.15
   1  -9  10    4.72    2.62
  -1  -9  10    0.57    1.56
   1  -9  11   35.72    5.23
  -1  -9  11   18.27    3.80
  -1  -9  12    7.80    2.52
   1  -9  12   10.05    2.61
  -1  -9  13    3.42    1.71
   1  -9  13    5.99    2.00
  -2  -9   0    5.80    2.50
   2  -9   0    0.07    2.32
   2  -9   1    5.74    2.24
  -2  -9  -1    3.34    1.85
  -2  -9   1    6.86    2.80
   2  -9   2    3.05    2.42
  -2  -9   2    8.10    3.00
   2  -9   3    0.25    1.73
  -2  -9   3    2.87    1.83
   2  -9   4   26.90    5.01
  -2  -9   4   24.64    4.87
   2  -9   5    6.98    2.66
  -2  -9   5   11.56    3.34
   2  -9   6    6.73    2.54
  -2  -9   6    7.95    3.19
  -2  -9   7   27.27    5.04
   2  -9   7   37.97    5.78
  -2  -9   8   39.17    5.62
   2  -9   8   41.75    5.72
   2  -9   9   10.11    3.07
  -2  -9   9    5.86    2.44
   2  -9  10   35.15    4.98
  -2  -9  10   25.40    4.28
  -2  -9  11  128.86    9.09
   2  -9  11  146.88    9.63
   2  -9  12    1.39    1.41
  -2  -9  12    0.39    1.56
  -2  -9  13    4.06    1.85
   2  -9  13   -0.25    1.34
  -3  -9   0   40.91    5.53
   3  -9   0   43.55    5.58
  -3  -9  -1   37.33    5.28
  -3  -9   1   34.31    5.60
   3  -9   1   34.06    5.19
   3  -9   2   -0.12    1.39
  -3  -9   2    1.58    2.13
   3  -9   3    9.36    3.14
  -3  -9   3   14.42    3.87
  -3  -9   4   40.61    5.92
   3  -9   4   37.76    5.68
   3  -9   5   24.70    4.59
  -3  -9   5   12.29    3.46
   3  -9   6   16.14    3.71
  -3  -9   6   12.57    3.41
   3  -9   7   23.71    4.18
  -3  -9   7   13.50    3.38
   3  -9   8    6.91    2.45
  -3  -9   8    3.88    2.15
   3  -9   9   43.09    5.52
  -3  -9   9   29.63    4.77
   3  -9  10   32.52    4.63
  -3  -9  10   20.34    3.85
   3  -9  11   38.42    4.88
  -3  -9  11   20.73    3.57
   3  -9  12   25.83    3.94
  -3  -9  12   11.94    2.66
  -4  -9   0    9.35    2.73
   4  -9   1    3.74    1.66
  -4  -9  -1   -2.86    1.95
  -4  -9   1   -2.66    2.44
  -4  -9   2   60.36    6.64
   4  -9   2   52.51    6.30
   4  -9   3    6.72    2.62
  -4  -9   3   10.69    3.18
  -4  -9   4   61.70    7.10
   4  -9   4   73.93    7.28
   4  -9   5    0.08    1.42
  -4  -9   5   -1.40    2.15
   4  -9   6   44.27    5.91
  -4  -9   6   36.32    5.26
   4  -9   7    3.40    1.95
  -4  -9   7   -0.34    1.70
  -4  -9   8   47.50    5.66
   4  -9   8   55.57    6.22
   4  -9   9    1.02    1.29
  -4  -9   9    2.29    1.62
   4  -9  10    5.70    2.20
  -4  -9  10    4.66    1.85
   4  -9  11    1.52    1.33
  -4  -9  11   -1.36    1.50
  -5  -9   0   50.11    5.58
   5  -9   1   11.68    2.11
  -5  -9   1   19.38    3.67
   5  -9   2    1.48    1.31
   5  -9   2    3.43    1.26
   5  -9   3   11.11    2.94
   5  -9   3   10.97    2.03
   5  -9   4    0.42    1.60
   5  -9   4    1.10    0.79
  -5  -9   4    4.50    2.06
   5  -9   5   11.40    2.92
   5  -9   5    8.44    1.74
  -5  -9   5   11.30    3.04
   5  -9   6   24.72    4.22
  -5  -9   6   23.95    4.24
   5  -9   7    2.24    1.59
  -5  -9   7    3.75    1.91
   5  -9   8    5.65    2.19
  -5  -9   8    6.08    2.09
   5  -9   9    9.65    2.59
  -5  -9   9   10.58    2.75
   5  -9  10   -1.27    1.55
  -5  -9  10    2.07    1.39
   6  -9   1    3.67    1.43
  -6  -9   1    5.12    1.79
   6  -9   2    3.09    1.25
  -6  -9   2   10.72    2.70
   6  -9   3    6.91    1.65
  -6  -9   3   24.41    4.06
   6  -9   4   -0.57    1.96
   6  -9   4    1.92    0.78
  -6  -9   4   -0.09    1.21
  -6  -9   5   26.81    4.09
   6  -9   5   31.92    4.48
   6  -9   6   10.55    2.88
  -6  -9   6   15.92    3.17
   6  -9   7    0.69    1.33
  -6  -9   7    3.96    1.33
  -6  -9   8   14.92    2.91
   0   0   0    0.00    0.00
TITL RAV18 in Pbcm
REM Pbcm (#57 in standard setting)
CELL 1.54184   7.805162  17.509338  30.315526  90.0000  90.0000  90.0000
ZERR   18.00   0.000345   0.000706   0.001273   0.0000   0.0000   0.0000
LATT  1
SYMM -x,-y, z+1/2
SYMM -x, y+1/2,-z+1/2
SYMM  x,-y+1/2,-z
SFAC C H N O
UNIT 198.00 180.00 18.00 18.00
TREF
HKLF 4
END
_computing_structure_solution     'SHELXT 2014/5 (Sheldrick, 2014)'
;
_shelx_hkl_checksum     8709
_shelx_res_file
;
TITL RAV18 in Pca2(1)
    js_rav18n.res
    created by SHELXL-2018/1 at 10:10:45 on 12-Jul-2019
REM TITL shelxt_a.res in Pca2(1)
REM SHELXT solution in Pca2(1)
REM R1 0.164,  Rweak 0.014,  Alpha 0.003,  Orientation a'=b, b'=a, c'=-c
REM Flack x =  0.485 ( 0.023 ) from Parsons' quotients
REM Formula found by SHELXT:  C40 N5 O5 Cl2
REM  colourless plate
CELL  1.54184  17.5093   7.8052  30.3155   90.000   90.000   90.000
ZERR   8.000   0.0007   0.0003   0.0013    0.000    0.000    0.000
LATT -1
SYMM -X, -Y, 1/2+Z
SYMM 1/2+X, -Y, Z
SYMM 1/2-X, Y, 1/2+Z
SFAC C H N O S
UNIT 136.00 264.00 24.00 40.00 8
TEMP -173
SIZE 0.46 0.27 0.11
REM two outliers with Fo >>> Fc omitted
OMIT 0 3 0
OMIT 10 3 0
L.S. 12
BOND $H
CONF
ACTA
LIST 4
FMAP 2
PLAN 5
EQIV $1 -1/2+x,1-y,z
EQIV $2  -1/2+x,2-y,z
EQIV $3 1/2+x,2-y,z
EQIV $4 1/2+x,1-y,z
EQIV $5 x, y-1, z
HTAB N12 O15
HTAB N13 O11_$1
HTAB N22 O25
HTAB N23 O21_$2
HTAB C11 O12
HTAB C12 O14_$3
HTAB C13 O12
HTAB C18 O14_$3
HTAB C18 O22_$3
HTAB C18 O23_$4
HTAB C19 O24_$3
HTAB C110 O21
HTAB C116 O11_$1
HTAB C117 N12
HTAB C21 O22
HTAB C22 O24_$4
HTAB C23 O22
HTAB C28 O12
HTAB C28 O13_$5
HTAB C29 O23
HTAB C211 O21_$1
HTAB C216 O21_$2
SIMU  0.01 O12 O13 O14
SIMU 0.01 O22 O23 O24
ISOR 0.005 O12 O13 O14  O22 O24
TWIN
WGHT    0.101800    1.062100
BASF   0.47370
FVAR       0.32354
C18   1    0.682981    0.983095    0.518347    11.00000    0.02503    0.02672 =
         0.02227   -0.00231    0.00050   -0.00212
AFIX 137
H18A  2    0.690198    0.878168    0.535604    11.00000   -1.50000
H18B  2    0.693085    1.083025    0.537028    11.00000   -1.50000
H18C  2    0.718325    0.983217    0.493281    11.00000   -1.50000
AFIX   0
C19   1    0.592147    1.154535    0.476605    11.00000    0.05415    0.02825 =
         0.02221    0.00053   -0.00318    0.01650
AFIX 137
H19A  2    0.595183    1.252064    0.496889    11.00000   -1.50000
H19B  2    0.541887    1.153142    0.462385    11.00000   -1.50000
H19C  2    0.631985    1.165139    0.454063    11.00000   -1.50000
AFIX   0
C110  1    0.549472    0.988234    0.540255    11.00000    0.02642    0.05485 =
         0.02838   -0.00976    0.01334   -0.00191
AFIX 137
H11A  2    0.560070    1.086234    0.559514    11.00000   -1.50000
H11B  2    0.556169    0.881640    0.556894    11.00000   -1.50000
H11C  2    0.496835    0.995378    0.529420    11.00000   -1.50000
AFIX   0
N11   3    0.603503    0.990453    0.501938    11.00000    0.03116    0.02727 =
         0.01892   -0.00378    0.00352    0.00267
C11   1    0.586330    0.836496    0.473401    11.00000    0.02369    0.03126 =
         0.01905   -0.00477    0.00308   -0.00839
AFIX  23
H11D  2    0.530261    0.826601    0.470045    11.00000   -1.20000
H11E  2    0.604392    0.732378    0.488861    11.00000   -1.20000
AFIX   0
C12   1    0.622004    0.841056    0.428029    11.00000    0.02305    0.02993 =
         0.02201   -0.00512    0.00146   -0.00116
AFIX  23
H12A  2    0.677882    0.857686    0.430586    11.00000   -1.20000
H12B  2    0.600668    0.937774    0.410867    11.00000   -1.20000
AFIX   0
C13   1    0.605263    0.672990    0.404647    11.00000    0.02357    0.02601 =
         0.02507   -0.00350   -0.00088   -0.00180
AFIX  23
H13A  2    0.637844    0.581781    0.417331    11.00000   -1.20000
H13B  2    0.551289    0.640957    0.409807    11.00000   -1.20000
AFIX   0
N12   3    0.619120    0.683841    0.357122    11.00000    0.01987    0.02671 =
         0.02074   -0.00408   -0.00388    0.00005
H12N  2    0.578022    0.693447    0.343334    11.00000   -1.20000
C14   1    0.688115    0.657126    0.340130    11.00000    0.01738    0.01545 =
         0.02652   -0.00439    0.00045   -0.00170
O11   4    0.744315    0.622309    0.363308    11.00000    0.01910    0.03466 =
         0.02791   -0.00326   -0.00118    0.00225
C15   1    0.694597    0.671686    0.290756    11.00000    0.03150    0.02288 =
         0.02386   -0.00073    0.00396   -0.00430
C16   1    0.763915    0.635362    0.272241    11.00000    0.03133    0.04718 =
         0.02879    0.00878    0.00544    0.01171
AFIX  93
H16A  2    0.770611    0.644668    0.241236    11.00000   -1.20000
H16B  2    0.805393    0.600812    0.290379    11.00000   -1.20000
AFIX   0
C17   1    0.629946    0.724438    0.264994    11.00000    0.02264    0.08736 =
         0.03241    0.01842    0.00328    0.00927
AFIX 137
H17A  2    0.644894    0.733716    0.233933    11.00000   -1.50000
H17B  2    0.611814    0.835987    0.275506    11.00000   -1.50000
H17C  2    0.588996    0.639623    0.267955    11.00000   -1.50000
AFIX   0
O12   4    0.421934    0.816416    0.426366    11.00000    0.04608    0.03041 =
         0.02792   -0.00207   -0.01232    0.01112
O13   4    0.411250    1.119914    0.431931    11.00000    0.12835    0.02862 =
         0.04416   -0.00387   -0.03805   -0.00791
O14   4    0.300489    0.939965    0.440771    11.00000    0.03148    0.15362 =
         0.02423    0.00603    0.00177    0.01989
S1    5    0.373347    0.962033    0.419791    11.00000    0.03126    0.03036 =
         0.01775   -0.00609   -0.00376    0.00800
C111  1    0.357755    0.983836    0.362104    11.00000    0.02084    0.02099 =
         0.02441   -0.00152   -0.00195   -0.00245
AFIX  23
H11F  2    0.330598    1.093499    0.357282    11.00000   -1.20000
H11G  2    0.408354    0.994452    0.347790    11.00000   -1.20000
AFIX   0
C112  1    0.312898    0.842327    0.337410    11.00000    0.01875    0.01523 =
         0.02466   -0.00700   -0.00198    0.00302
C113  1    0.229209    0.834480    0.351266    11.00000    0.02006    0.02810 =
         0.04241   -0.00301    0.00472    0.00502
AFIX 137
H11H  2    0.203429    0.742638    0.335013    11.00000   -1.50000
H11I  2    0.204478    0.944182    0.344692    11.00000   -1.50000
H11J  2    0.225960    0.811578    0.382995    11.00000   -1.50000
AFIX   0
C114  1    0.316883    0.883182    0.287955    11.00000    0.03132    0.03184 =
         0.02232   -0.00444   -0.00436    0.00862
AFIX 137
H11K  2    0.370443    0.891877    0.278843    11.00000   -1.50000
H11L  2    0.290935    0.992159    0.282197    11.00000   -1.50000
H11M  2    0.291816    0.791602    0.271238    11.00000   -1.50000
AFIX   0
N13   3    0.345295    0.671296    0.345659    11.00000    0.01705    0.02106 =
         0.02316   -0.00060    0.00092   -0.00058
H13N  2    0.309298    0.600415    0.354321    11.00000   -1.20000
C115  1    0.417610    0.623572    0.339428    11.00000    0.01941    0.02444 =
         0.01558   -0.00647   -0.00030   -0.00263
O15   4    0.468136    0.718376    0.323970    11.00000    0.01761    0.02865 =
         0.02359   -0.00078    0.00260   -0.00117
C116  1    0.433964    0.442485    0.352575    11.00000    0.02196    0.02089 =
         0.02862    0.00081   -0.00212    0.00282
AFIX  43
H116  2    0.396813    0.383181    0.369559    11.00000   -1.20000
AFIX   0
C117  1    0.496523    0.361761    0.341951    11.00000    0.02865    0.02317 =
         0.04928   -0.01160    0.00176   -0.00039
AFIX  93
H11N  2    0.534618    0.418056    0.324986    11.00000   -1.20000
H11O  2    0.504003    0.246658    0.351177    11.00000   -1.20000
AFIX   0
C28   1    0.432300    0.475917    0.482543    11.00000    0.01661    0.03461 =
         0.02405   -0.00458    0.00330   -0.00013
AFIX 137
H28A  2    0.438522    0.577869    0.464020    11.00000   -1.50000
H28B  2    0.440159    0.372881    0.464636    11.00000   -1.50000
H28C  2    0.469854    0.478512    0.506503    11.00000   -1.50000
AFIX   0
C29   1    0.342688    0.313659    0.528826    11.00000    0.05119    0.02391 =
         0.03069    0.00192    0.00551   -0.00877
AFIX 137
H29A  2    0.381784    0.309600    0.551935    11.00000   -1.50000
H29B  2    0.347640    0.212808    0.509783    11.00000   -1.50000
H29C  2    0.291909    0.314495    0.542420    11.00000   -1.50000
AFIX   0
C210  1    0.297094    0.466561    0.464086    11.00000    0.02181    0.04908 =
         0.02489   -0.01066   -0.00249   -0.00026
AFIX 137
H21A  2    0.245390    0.450262    0.475731    11.00000   -1.50000
H21B  2    0.310127    0.370769    0.444590    11.00000   -1.50000
H21C  2    0.299313    0.574064    0.447434    11.00000   -1.50000
AFIX   0
N21   3    0.353032    0.473599    0.501685    11.00000    0.01280    0.02463 =
         0.02025   -0.00290   -0.00007   -0.00141
C21   1    0.336906    0.632965    0.527698    11.00000    0.02278    0.02858 =
         0.02243   -0.00726   -0.00289    0.00249
AFIX  23
H21D  2    0.280949    0.644582    0.531300    11.00000   -1.20000
H21E  2    0.355032    0.733184    0.510638    11.00000   -1.20000
AFIX   0
C22   1    0.374375    0.636836    0.573612    11.00000    0.02470    0.03384 =
         0.02076   -0.00425   -0.00028    0.00462
AFIX  23
H22A  2    0.353621    0.543142    0.592074    11.00000   -1.20000
H22B  2    0.430212    0.620149    0.570793    11.00000   -1.20000
AFIX   0
C23   1    0.357878    0.809350    0.595187    11.00000    0.02419    0.03431 =
         0.01870    0.00149   -0.00451   -0.00069
AFIX  23
H23A  2    0.390392    0.898458    0.581496    11.00000   -1.20000
H23B  2    0.303840    0.840767    0.589997    11.00000   -1.20000
AFIX   0
N22   3    0.372519    0.803952    0.642482    11.00000    0.01603    0.03131 =
         0.01957   -0.00172    0.00268   -0.00140
H22N  2    0.332007    0.784793    0.661521    11.00000   -1.20000
C24   1    0.440547    0.841994    0.660000    11.00000    0.02308    0.01960 =
         0.02145   -0.00227   -0.00040   -0.00256
O21   4    0.495397    0.885417    0.636904    11.00000    0.02144    0.02977 =
         0.02535   -0.00137    0.00248   -0.00290
C25   1    0.446667    0.831361    0.709434    11.00000    0.02571    0.02401 =
         0.02295   -0.00193    0.00284    0.00231
C26   1    0.514298    0.873125    0.728111    11.00000    0.03758    0.04285 =
         0.02567    0.01186   -0.00592   -0.01233
AFIX  93
H26A  2    0.520137    0.868026    0.759239    11.00000   -1.20000
H26B  2    0.555964    0.907559    0.710104    11.00000   -1.20000
AFIX   0
C27   1    0.381038    0.777784    0.735560    11.00000    0.02808    0.07219 =
         0.02425    0.00694   -0.00007   -0.00690
AFIX 137
H27A  2    0.395103    0.775397    0.766843    11.00000   -1.50000
H27B  2    0.364896    0.663109    0.726266    11.00000   -1.50000
H27C  2    0.338970    0.858807    0.731144    11.00000   -1.50000
AFIX   0
O22   4    0.173389    0.675975    0.576224    11.00000    0.03823    0.03117 =
         0.02374   -0.00023    0.00615   -0.01064
O23   4    0.166664    0.372598    0.571727    11.00000    0.11581    0.02958 =
         0.03194   -0.00560    0.03383    0.01345
O24   4    0.053625    0.544890    0.561864    11.00000    0.03399    0.13041 =
         0.02292    0.00559   -0.00302   -0.02473
S2    5    0.126500    0.527269    0.582830    11.00000    0.02502    0.02958 =
         0.01732   -0.00098    0.00170   -0.00392
C211  1    0.110587    0.507751    0.640811    11.00000    0.03440    0.01668 =
         0.01398   -0.00218    0.00025    0.00462
AFIX  23
H21F  2    0.083063    0.398716    0.645875    11.00000   -1.20000
H21G  2    0.161104    0.496867    0.655210    11.00000   -1.20000
AFIX   0
C212  1    0.066149    0.650768    0.665060    11.00000    0.01865    0.02002 =
         0.02576   -0.00227    0.00322   -0.00418
C213  1   -0.017765    0.658842    0.650906    11.00000    0.02601    0.03165 =
         0.03346   -0.00165   -0.00111   -0.00022
AFIX 137
H21H  2   -0.043509    0.751535    0.666856    11.00000   -1.50000
H21I  2   -0.042740    0.549617    0.657698    11.00000   -1.50000
H21J  2   -0.020728    0.680539    0.619112    11.00000   -1.50000
AFIX   0
C214  1    0.070014    0.611151    0.714407    11.00000    0.02761    0.03303 =
         0.02166   -0.00268    0.00470   -0.00424
AFIX 137
H21K  2    0.123502    0.609082    0.723913    11.00000   -1.50000
H21L  2    0.046610    0.499244    0.720077    11.00000   -1.50000
H21M  2    0.042408    0.699737    0.730856    11.00000   -1.50000
AFIX   0
N23   3    0.098166    0.822787    0.656265    11.00000    0.02153    0.01908 =
         0.02082    0.00086   -0.00009    0.00393
H23N  2    0.071418    0.903582    0.648966    11.00000   -1.20000
C215  1    0.171123    0.869062    0.661757    11.00000    0.01998    0.02527 =
         0.01922   -0.00738    0.00108    0.00044
O25   4    0.221006    0.775020    0.677340    11.00000    0.01878    0.02910 =
         0.02401    0.00063   -0.00041    0.00086
C216  1    0.186686    1.049187    0.647958    11.00000    0.02214    0.02318 =
         0.02495   -0.00302   -0.00284    0.00434
AFIX  43
H216  2    0.148817    1.107951    0.631384    11.00000   -1.20000
AFIX   0
C217  1    0.250680    1.131056    0.657688    11.00000    0.02518    0.02532 =
         0.05318   -0.00419    0.00079   -0.00307
AFIX  93
H21N  2    0.289415    1.075050    0.674228    11.00000   -1.20000
H21O  2    0.257890    1.245841    0.648134    11.00000   -1.20000
AFIX   0
HKLF 4
REM  RAV18 in Pca2(1)
REM R1 =  0.0596 for    5040 Fo > 4sig(Fo)  and  0.0711 for all    5961 data
REM    494 parameters refined using     31 restraints
END
WGHT      0.0971      0.9238
REM Highest difference peak  0.642,  deepest hole -0.324,  1-sigma level  0.080
Q1    1   0.1250  0.4076  0.5790  11.00000  0.05    0.64
Q2    1   0.3721  1.0850  0.4244  11.00000  0.05    0.61
Q3    1   0.3115  1.0476  0.4402  11.00000  0.05    0.56
Q4    1   0.1770  0.5365  0.5785  11.00000  0.05    0.55
Q5    1   0.4276  0.9594  0.4231  11.00000  0.05    0.51
;
_shelx_res_checksum     120
data_global
_journal_date_recd_electronic     2019-08-28
_journal_date_accepted     2019-08-29
_journal_name_full     'Acta Crystallographica, Section E'
_journal_year     2019
_journal_volume     75
_journal_issue     10
_journal_page_first     1445
_journal_page_last     1451
_journal_paper_category     GO
_journal_paper_doi     10.1107/S2056989019012003
_journal_coeditor_code     VM2221
_publ_contact_author_name     'Jim Simpson'
_publ_contact_author_address
;
Department of Chemistry
  University of Otago
  P.O. Box 56
  Dunedin
  New Zealand
;
_publ_contact_author_email     jsimpson@alkali.otago.ac.nz
_publ_contact_author_fax     '+64-3-04797906'
_publ_contact_author_phone     '+64-3-4797914'
_publ_section_title
;
The structure and Hirshfeld surface analysis of the salt
3-methacrylamido-<i>N</i>,<i>N</i>,<i>N</i>-trimethylpropan-1-aminium
2-acrylamido-2-methylpropane-1-sulfonate
;
loop_
    _publ_author_name
    _publ_author_address
    'Ravindra N. Wickramasinhage'
;       Department of Chemistry
        University of Otago
        PO Box 56
        Dunedin
        New Zealand
;
    'McAdam, C. John'
;       Department of Chemistry
        University of Otago
        PO Box 56
        Dunedin
        New Zealand
;
    'Hanton, Lyall R.'
;       Department of Chemistry
        University of Otago
        PO Box 56
        Dunedin
        New Zealand
;
    'Moratti, Stephen C. '
;       Department of Chemistry
        University of Otago
        PO Box 56
        Dunedin
        New Zealand
;
    'Simpson, Jim'
;       Department of Chemistry
        University of Otago
        PO Box 56
        Dunedin
        New Zealand
;
_publ_section_synopsis
;
The molecular and crystal structure of the salt
3-methacrylamido-<i>N</i>,<i>N</i>,<i>N</i>-trimethylpropan-1-aminium
2-acrylamido-2-methylpropane-1-sulfonate, that crystallizes with two unique
pairs of cations and anions in the asymmetric unit, is reported. Hirshfeld
surface analysis of the asymmetric unit and of the two individual salts is
also carried out.
;
