# Supplementary material for: The structure and Hirshfeld surface analysis of the salt 3-methacryl­amido-N,N,N-tri­methyl­propan-1-aminium 2-acryl­amido-2-methyl­propane-1-sulfonate
Source: Acta Crystallogr E Crystallogr Commun. 2019 Sep 10;75(Pt 10):1445–51. doi: 10.1107/S2056989019012003 (PMC6775740; doi:10.1107/S2056989019012003)
Supplement: Supplementary file 2 [file e-75-01445-Isup2.hkl]

data_I                                                                          
_shelx_title ' RAV18 in Pca2(1)'                                                
_shelx_refln_list_code          4                                               
_shelx_F_calc_maximum      288.54                                               
_exptl_crystal_F_000      1696.00                                               
_reflns_d_resolution_high  0.8070                                               
                                                                                
loop_                                                                           
 _space_group_symop_operation_xyz                                               
 'x, y, z'                                                                      
 '-x, -y, z+1/2'                                                                
 'x+1/2, -y, z'                                                                 
 '-x+1/2, y, z+1/2'                                                             
                                                                                
_cell_length_a    17.5093                                                       
_cell_length_b     7.8052                                                       
_cell_length_c    30.3155                                                       
_cell_angle_alpha  90.000                                                       
_cell_angle_beta   90.000                                                       
_cell_angle_gamma  90.000                                                       
                                                                                
_shelx_F_squared_multiplier     1.000                                           
                                                                                
loop_                                                                           
 _refln_index_h                                                                 
 _refln_index_k                                                                 
 _refln_index_l                                                                 
 _refln_F_squared_calc                                                          
 _refln_F_squared_meas                                                          
 _refln_F_squared_sigma                                                         
 _refln_observed_status                                                         
   5   1 -36        122.04        103.46        24.46 o                         
   4   2 -36       1488.41       1279.69        79.19 o                         
   6   0 -35       1454.54       1242.24        81.01 o                         
   6   1 -35        561.70        552.53        56.27 o                         
   7   1 -35         35.19         43.47        17.00 o                         
   5   2 -35         17.37         11.27        12.71 o                         
   6   2 -35        714.63        738.33        60.66 o                         
   8   0 -34        372.45        327.09        39.17 o                         
   6   1 -34        167.52        103.93        23.50 o                         
   7   1 -34          7.25        -18.15        18.15 o                         
   8   1 -34        661.29        599.24        55.60 o                         
   6   2 -34         34.20         39.83        20.54 o                         
   7   2 -34        373.38        371.22        45.57 o                         
   8   2 -34         56.25         49.77        15.38 o                         
   4   3 -34        237.64        224.97        37.73 o                         
   5   3 -34         10.33         16.24        11.46 o                         
   8   0 -33       1132.39       1115.38        81.10 o                         
   7   1 -33        109.35         76.62        16.17 o                         
   8   1 -33         52.67         38.88        19.97 o                         
   9   1 -33        417.62        414.88        46.81 o                         
   7   2 -33        380.05        367.69        50.63 o                         
   8   2 -33        341.98        383.07        47.67 o                         
   9   2 -33        357.01        358.42        41.46 o                         
   5   3 -33        309.70        289.45        44.90 o                         
   6   3 -33        798.98        892.99        74.61 o                         
   7   3 -33        418.78        327.95        42.22 o                         
   8   0 -32       2026.30       2276.61       128.20 o                         
  10   0 -32         16.23         -8.98        13.37 o                         
   7   1 -32         25.42         33.24        15.48 o                         
   8   1 -32        589.00        532.09        63.29 o                         
   9   1 -32        144.90        115.87        31.24 o                         
  10   1 -32        200.60        280.56        39.36 o                         
   7   2 -32        261.01        227.83        46.04 o                         
   8   2 -32        299.91        215.51        39.07 o                         
   9   2 -32        183.27        166.79        31.43 o                         
  10   2 -32          4.22         14.23        11.37 o                         
   6   3 -32         15.04         11.56        15.19 o                         
   7   3 -32        329.52        318.20        46.14 o                         
   8   3 -32        180.87        186.28        33.24 o                         
   3   4 -32        387.82        322.69        48.43 o                         
   4   4 -32        683.54        591.51        60.09 o                         
   5   4 -32          5.70        -11.65        18.25 o                         
   8   0 -31        159.69        146.16        37.35 o                         
  10   0 -31        473.66        523.11        55.88 o                         
   8   1 -31          6.92          0.94         8.65 o                         
   9   1 -31         25.15         30.38        17.67 o                         
  10   1 -31       1448.72       1652.82       103.07 o                         
  11   1 -31        107.28        126.10        27.13 o                         
   8   2 -31         40.40         16.34        19.30 o                         
   9   2 -31         73.55         76.23        25.79 o                         
  10   2 -31        253.08        262.41        40.41 o                         
  11   2 -31        231.20        270.73        35.63 o                         
   7   3 -31          4.99        -11.27        15.19 o                         
   8   3 -31        484.72        579.66        63.05 o                         
   9   3 -31         18.12         49.48        20.44 o                         
  10   3 -31       1556.92       1683.20        87.12 o                         
   4   4 -31        413.58        386.70        53.97 o                         
   5   4 -31        107.54        115.30        29.23 o                         
   6   4 -31         13.20         28.75        19.39 o                         
   7   4 -31         61.60         75.66        22.54 o                         
  10   0 -30        730.71        730.12        72.98 o                         
  12   0 -30        714.12        693.53        56.07 o                         
   8   1 -30        551.23        510.79        65.15 o                         
   9   1 -30        152.85        169.03        27.59 o                         
  10   1 -30         34.77         40.62        13.63 o                         
  11   1 -30         95.97         62.95        19.77 o                         
  12   1 -30         28.68         25.31        12.32 o                         
   8   2 -30        288.12        278.37        53.50 o                         
   9   2 -30         76.99         73.17        27.03 o                         
  10   2 -30         34.03         35.06        20.73 o                         
  11   2 -30        142.13        203.47        35.44 o                         
  12   2 -30        359.94        397.39        42.51 o                         
   7   3 -30        530.27        500.09        67.82 o                         
   8   3 -30        544.96        551.19        67.16 o                         
   9   3 -30        253.29        236.53        42.22 o                         
  10   3 -30         88.26         93.62        24.93 o                         
  11   3 -30         78.48         58.94        16.91 o                         
   6   4 -30         29.23         19.01        13.85 o                         
   7   4 -30         41.90         35.35        18.25 o                         
   8   4 -30        124.17        152.56        31.72 o                         
  10   0 -29         31.53          5.06        15.00 o                         
  12   0 -29         93.37         87.60        24.36 o                         
   9   1 -29        443.04        435.94        44.66 o                         
  10   1 -29        935.49        977.21        64.58 o                         
  11   1 -29         98.14         77.92        15.82 o                         
  12   1 -29        123.79        169.47        33.72 o                         
  13   1 -29        113.97        115.30        24.36 o                         
   9   2 -29        134.46        122.28        36.78 o                         
  10   2 -29        447.63        433.60        60.56 o                         
  11   2 -29        182.28        151.12        33.15 o                         
  12   2 -29        138.35        138.51        28.56 o                         
  13   2 -29         68.74         51.78        15.19 o                         
   7   3 -29        871.79        850.86        92.85 o                         
   8   3 -29        449.52        360.90        58.08 o                         
   9   3 -29        187.29        217.42        42.80 o                         
  10   3 -29        422.51        509.45        59.80 o                         
  11   3 -29         54.30         85.31        25.70 o                         
   5   4 -29        612.70        478.31        66.77 o                         
   6   4 -29        299.45        289.07        50.53 o                         
   7   4 -29         71.33         56.93        22.74 o                         
   8   4 -29        223.93        265.09        42.70 o                         
   9   4 -29          4.29        -18.05        18.91 o                         
  10   0 -28       1123.84       1092.36       104.41 o                         
  12   0 -28        292.10        279.04        44.32 o                         
   9   1 -28        286.86        258.62        36.27 o                         
  10   1 -28          3.23         -2.21         9.40 o                         
  11   1 -28         49.32         52.58        14.74 o                         
  12   1 -28        872.45        854.30        79.38 o                         
  13   1 -28         11.22         -4.11        14.62 o                         
   9   2 -28        433.84        376.47        65.05 o                         
  10   2 -28        179.33        219.52        48.34 o                         
  11   2 -28         65.12         70.88        28.47 o                         
  12   2 -28         50.41         58.27        21.97 o                         
  13   2 -28        168.64        185.61        31.52 o                         
   8   3 -28        671.41        699.74        82.63 o                         
   9   3 -28         98.73        117.88        33.82 o                         
  10   3 -28        127.32        120.46        33.34 o                         
  11   3 -28          5.74         21.21        18.82 o                         
  12   3 -28         16.27         10.79        12.04 o                         
   6   4 -28        303.71        323.74        56.46 o                         
   7   4 -28        390.50        389.94        59.23 o                         
   9   4 -28         57.55         65.63        25.31 o                         
  10   4 -28        275.96        286.87        41.46 o                         
  10   0 -27        380.66        319.83        62.00 o                         
  12   0 -27        221.14        275.69        49.48 o                         
  14   0 -27         38.58         33.34        14.71 o                         
   9   1 -27         99.32         88.08        37.92 o                         
  10   1 -27        106.08         67.27        30.81 o                         
  11   1 -27         79.39         97.43        22.30 o                         
  12   1 -27         86.71        122.54        22.77 o                         
  13   1 -27         17.23         -0.76        11.08 o                         
  14   1 -27         45.84         53.40        17.58 o                         
   9   2 -27        320.82        232.80        52.92 o                         
  10   2 -27       1590.97       1780.54       135.65 o                         
  11   2 -27         71.67         64.29        29.42 o                         
  12   2 -27        162.07        178.73        45.66 o                         
  13   2 -27         21.83         50.53        20.83 o                         
  14   2 -27        429.33        446.11        46.24 o                         
   8   3 -27         61.31         30.38        20.44 o                         
   9   3 -27        242.54        247.51        52.44 o                         
  10   3 -27        666.04        757.15        82.15 o                         
  11   3 -27         60.20         51.58        24.46 o                         
  12   3 -27         67.81         70.79        22.64 o                         
  13   3 -27         69.72        115.97        24.65 o                         
   6   4 -27        378.86        338.26        59.99 o                         
   7   4 -27         68.95         22.16        20.35 o                         
   8   4 -27         85.16         58.56        23.69 o                         
   9   4 -27         36.98         11.56        14.42 o                         
  10   4 -27         34.16         12.13        12.99 o                         
  11   4 -27        400.50        319.54        41.94 o                         
  10   0 -26        148.43        138.80        46.33 o                         
  12   0 -26        215.78        238.15        48.43 o                         
  14   0 -26          0.15         -5.92        14.33 o                         
   9   1 -26        205.52        137.27        39.17 o                         
  10   1 -26         54.85         44.50        16.22 o                         
  11   1 -26         34.05         12.66        27.70 o                         
  12   1 -26       1002.07       1060.50        67.01 o                         
  13   1 -26         76.00         84.16        27.51 o                         
  14   1 -26        227.07        244.36        40.22 o                         
  15   1 -26         79.80         75.08        19.58 o                         
   9   2 -26         67.04         15.19        18.44 o                         
  10   2 -26         48.94         38.21        25.51 o                         
  11   2 -26        251.96        251.52        51.87 o                         
  12   2 -26       1064.34       1264.59       104.98 o                         
  13   2 -26         82.59         86.36        27.23 o                         
  14   2 -26        194.01        265.66        39.64 o                         
   8   3 -26         50.44         47.00        17.29 o                         
   9   3 -26        693.53        660.57        88.36 o                         
  10   3 -26         15.92         -5.06        17.77 o                         
  11   3 -26        138.29        111.96        31.43 o                         
  12   3 -26         28.62         15.09        15.67 o                         
  13   3 -26        201.17        217.52        36.20 o                         
  14   3 -26         20.85         36.49        15.28 o                         
   7   4 -26        628.29        624.65        82.15 o                         
   8   4 -26        228.45        222.20        47.38 o                         
   9   4 -26        365.55        350.40        57.89 o                         
  10   4 -26         17.74         42.22        21.21 o                         
  11   4 -26         32.17         41.17        19.49 o                         
  12   4 -26        183.05        214.36        33.34 o                         
  10   0 -25        702.23        663.63        95.24 o                         
  12   0 -25         98.82        161.82        41.94 o                         
  14   0 -25        198.71        278.08        46.52 o                         
   4   1 -25        487.92        661.24       114.54 o                         
  10   1 -25        176.74        183.63        35.62 o                         
  11   1 -25         65.49         64.66        21.05 o                         
  12   1 -25          5.19        -18.05        18.05 o                         
  13   1 -25         64.05         81.83        20.16 o                         
  14   1 -25        686.86        768.33        75.18 o                         
  15   1 -25         96.13        123.80        26.56 o                         
  10   2 -25         68.64         44.23        33.24 o                         
  11   2 -25        502.43        492.54        75.28 o                         
  12   2 -25         52.99         34.87        19.30 o                         
  13   2 -25        181.97        241.59        46.24 o                         
  14   2 -25         14.44          9.55        15.09 o                         
  15   2 -25        128.11        148.93        28.66 o                         
   9   3 -25        196.33        261.08        60.95 o                         
  10   3 -25       1093.90       1124.17       109.67 o                         
  11   3 -25         68.01         45.18        25.31 o                         
  12   3 -25         32.71         22.64        19.39 o                         
  13   3 -25        106.72        112.44        29.61 o                         
  14   3 -25        166.81        150.46        29.71 o                         
   7   4 -25       1755.63       1807.19       144.82 o                         
   8   4 -25          2.64        -10.51        27.13 o                         
   9   4 -25        408.99        393.67        63.14 o                         
  10   4 -25        382.61        443.15        61.14 o                         
  11   4 -25        527.95        523.68        62.86 o                         
  12   4 -25        163.18        186.66        35.35 o                         
  13   4 -25         81.87         66.01        19.49 o                         
   8   5 -25         57.08         20.44        13.18 o                         
   9   5 -25        124.51        171.47        31.14 o                         
   4   0 -24       1442.28       1087.77       146.25 o                         
  10   0 -24        710.62        646.53        95.15 o                         
  12   0 -24       1079.27       1114.71       115.11 o                         
  14   0 -24       2236.47       2904.04       153.99 o                         
   4   1 -24         82.02         17.67        46.04 o                         
   5   1 -24        106.80        106.32        46.71 o                         
   6   1 -24        623.88        425.58        94.19 o                         
  10   1 -24        567.52        700.77       100.40 o                         
  11   1 -24        325.73        322.83        45.14 o                         
  12   1 -24          1.67         10.44        14.73 o                         
  13   1 -24         24.66        -13.43        56.07 o                         
  14   1 -24        231.28        277.41        49.20 o                         
  15   1 -24        362.35        397.01        52.25 o                         
  16   1 -24         61.15         62.19        21.21 o                         
   4   2 -24       3934.87       4511.10       315.72 o                         
  10   2 -24         63.89         56.46        28.37 o                         
  11   2 -24        226.27        209.01        52.06 o                         
  12   2 -24       1414.16       1504.65       124.47 o                         
  13   2 -24        283.68        282.67        50.53 o                         
  14   2 -24        437.40        473.05        60.37 o                         
  15   2 -24        103.12        126.57        28.18 o                         
  16   2 -24         26.17         33.43        13.66 o                         
   9   3 -24        206.21        139.18        42.70 o                         
  10   3 -24        299.57        267.48        55.60 o                         
  11   3 -24         12.92         -7.36        18.82 o                         
  12   3 -24         30.53         30.95        22.35 o                         
  13   3 -24        112.84         97.63        29.23 o                         
  14   3 -24         23.18         11.37        12.23 o                         
  15   3 -24        180.33        172.71        29.14 o                         
   7   4 -24        426.56        367.49        66.11 o                         
   8   4 -24       2892.29       3443.10       198.98 o                         
   9   4 -24        365.25        331.58        60.28 o                         
  10   4 -24        139.94         90.18        29.14 o                         
  11   4 -24        194.46        225.06        46.04 o                         
  12   4 -24        262.11        309.70        47.76 o                         
  13   4 -24         18.88         19.97        10.60 o                         
   7   5 -24        359.22        291.65        48.34 o                         
   8   5 -24        141.33        116.16        27.23 o                         
   9   5 -24        213.82        144.72        30.09 o                         
  10   5 -24         61.88         49.39        16.24 o                         
  10   0 -23        250.13        210.26        55.79 o                         
  12   0 -23        244.56        272.54        57.70 o                         
  14   0 -23         82.37         49.77        23.02 o                         
  16   0 -23         32.42         53.21        18.72 o                         
   5   1 -23        155.43         74.13        36.87 o                         
   6   1 -23        929.85        818.10       129.44 o                         
   7   1 -23         49.75         26.46        25.60 o                         
  10   1 -23        132.84        105.47        27.60 o                         
  11   1 -23        577.09        551.38        59.47 o                         
  12   1 -23         15.75         24.83        15.52 o                         
  13   1 -23         97.72        110.11        24.88 o                         
  14   1 -23        123.35        123.87        22.69 o                         
  15   1 -23        321.22        331.00        50.53 o                         
  16   1 -23        144.11        228.22        37.26 o                         
   4   2 -23       1603.27       1751.78       192.30 o                         
   5   2 -23        538.08        425.26       144.82 o                         
  10   2 -23        765.59        914.20       109.95 o                         
  11   2 -23         61.38         39.93        29.61 o                         
  12   2 -23         52.20         88.55        36.87 o                         
  13   2 -23        221.19        190.39        44.61 o                         
  14   2 -23        179.82        181.02        40.69 o                         
  15   2 -23          8.26          7.26        12.80 o                         
  16   2 -23         14.75         44.90        16.53 o                         
  10   3 -23        500.45        459.58        76.80 o                         
  11   3 -23         19.55         17.67        19.11 o                         
  12   3 -23         72.16         61.14        27.89 o                         
  13   3 -23         40.79         15.19        17.86 o                         
  14   3 -23       1030.33       1050.23        85.40 o                         
  15   3 -23         78.92         59.90        21.88 o                         
   7   4 -23        494.92        460.92        77.57 o                         
   8   4 -23        324.36        239.30        53.40 o                         
   9   4 -23        788.06        735.37        89.70 o                         
  10   4 -23       1373.98       1514.69       124.47 o                         
  11   4 -23        107.08        150.55        34.39 o                         
  12   4 -23         40.57         60.95        24.46 o                         
  13   4 -23         67.08         78.52        25.51 o                         
  14   4 -23        432.17        499.32        49.96 o                         
   7   5 -23        506.14        504.00        68.68 o                         
   8   5 -23         65.18         54.64        23.50 o                         
   9   5 -23        733.73        671.46        71.36 o                         
  10   5 -23         13.55         17.39        14.62 o                         
  11   5 -23        604.29        443.06        49.01 o                         
  10   0 -22        668.59        584.92        94.09 o                         
  12   0 -22       2544.31       2772.59       192.20 o                         
  14   0 -22        301.49        292.89        56.65 o                         
  16   0 -22         13.58         51.97        21.30 o                         
   5   1 -22        391.62        301.96        76.33 o                         
   6   1 -22        817.11        585.20       111.86 o                         
   7   1 -22        374.11        255.25        76.14 o                         
  10   1 -22         36.83         67.64        27.06 o                         
  11   1 -22        811.73        765.59        72.49 o                         
  12   1 -22        167.59        154.68        32.32 o                         
  13   1 -22        125.14        156.74        29.55 o                         
  14   1 -22        514.72        501.70        51.49 o                         
  15   1 -22        160.66        158.38        39.36 o                         
  16   1 -22       1864.60       2422.58       128.01 o                         
  17   1 -22        103.59        147.59        28.18 o                         
   4   2 -22       1514.45       1289.57       161.54 o                         
   5   2 -22       1154.02       1119.77       156.95 o                         
   6   2 -22        128.46        104.22        47.86 o                         
   7   2 -22       2364.90       2482.09       236.62 o                         
  10   2 -22         16.41         40.69        31.14 o                         
  11   2 -22        327.27        402.27        73.65 o                         
  12   2 -22         48.49         31.24        22.26 o                         
  13   2 -22         65.69         54.36        25.98 o                         
  14   2 -22         23.36         26.17        20.73 o                         
  15   2 -22         16.05        -15.48        17.10 o                         
  16   2 -22          6.50          5.16         9.93 o                         
   3   3 -22        154.03        154.56        60.76 o                         
   4   3 -22        135.02        197.84        63.14 o                         
   5   3 -22        347.45        402.46        90.46 o                         
   9   3 -22         31.14         24.46        26.56 o                         
  10   3 -22          0.34        -15.76        27.89 o                         
  11   3 -22        234.35        134.31        41.55 o                         
  12   3 -22        593.48        551.39        77.38 o                         
  13   3 -22          0.97          9.17        16.81 o                         
  14   3 -22        643.12        748.08        76.23 o                         
  15   3 -22          9.27        -12.61        16.14 o                         
  16   3 -22        132.49        175.77        29.90 o                         
   7   4 -22       1817.05       1726.47       151.12 o                         
   8   4 -22         69.45         49.77        35.82 o                         
   9   4 -22       1395.87       1434.06       130.87 o                         
  10   4 -22          3.22         13.47        22.35 o                         
  11   4 -22        459.63        450.60        67.35 o                         
  12   4 -22        141.80        159.63        38.12 o                         
  13   4 -22        390.39        394.34        53.78 o                         
  14   4 -22         70.48        104.03        26.75 o                         
   7   5 -22         33.16         65.15        34.68 o                         
   8   5 -22        902.71        872.93        90.27 o                         
   9   5 -22        253.04        145.11        35.35 o                         
  10   5 -22        464.82        445.45        56.55 o                         
  11   5 -22        212.35        196.60        34.49 o                         
   6   0 -21        192.90        121.70        47.38 o                         
  10   0 -21       6416.24       6524.44       309.03 o                         
  12   0 -21        232.93        169.47        53.11 o                         
  14   0 -21       1072.19       1235.46       117.59 o                         
  16   0 -21        430.16        555.87        64.67 o                         
   5   1 -21        601.57        426.08       135.89 o                         
   6   1 -21        909.06        769.62       166.93 o                         
   7   1 -21        642.13        560.27       111.77 o                         
   8   1 -21        400.64        358.61        87.89 o                         
  10   1 -21        313.88        255.82        59.04 o                         
  11   1 -21       1053.47       1011.95        84.84 o                         
  12   1 -21       2178.92       2106.25       117.66 o                         
  13   1 -21         13.60        -10.38        15.48 o                         
  14   1 -21        219.83        275.13        37.88 o                         
  15   1 -21          6.10         42.83        34.34 o                         
  16   1 -21         25.13         64.10        23.69 o                         
  17   1 -21        127.62        128.20        27.80 o                         
   5   2 -21        450.14        416.42        65.37 o                         
   6   2 -21       7803.46       8531.66       427.96 o                         
   7   2 -21       1303.16        869.37       229.17 o                         
   8   2 -21        365.73        308.09        64.84 o                         
  10   2 -21       1839.88       1774.52       155.71 o                         
  11   2 -21        501.20        435.22        73.17 o                         
  12   2 -21        258.43        168.61        44.04 o                         
  13   2 -21         59.16         57.89        26.84 o                         
  14   2 -21        735.52        725.05        85.12 o                         
  15   2 -21         13.33          8.88        14.14 o                         
  16   2 -21        101.33        121.61        28.94 o                         
  17   2 -21        280.42        325.94        41.36 o                         
   3   3 -21       2317.29       2368.70       236.24 o                         
   4   3 -21        258.35        330.91        89.89 o                         
   5   3 -21       2555.55       2755.11       256.97 o                         
   6   3 -21       4017.26       4430.00       325.84 o                         
   9   3 -21        115.86        162.21        48.72 o                         
  10   3 -21       1912.32       2064.16       163.16 o                         
  11   3 -21        420.74        380.68        69.16 o                         
  12   3 -21        396.23        414.88        66.87 o                         
  13   3 -21        218.38        202.33        49.01 o                         
  14   3 -21          3.30          2.96        18.82 o                         
  15   3 -21        230.71        246.08        40.69 o                         
  16   3 -21         24.22         33.63        15.38 o                         
   7   4 -21        572.34        561.51        85.69 o                         
   8   4 -21         43.66         42.51        30.00 o                         
   9   4 -21        112.63        113.96        38.50 o                         
  10   4 -21        960.86        875.89       102.12 o                         
  11   4 -21        144.78        125.71        35.73 o                         
  12   4 -21        114.90         52.25        26.75 o                         
  13   4 -21        313.38        362.62        55.69 o                         
  14   4 -21         61.15         64.67        24.74 o                         
  15   4 -21         87.45         48.91        17.00 o                         
   7   5 -21        823.64        768.14        88.46 o                         
   8   5 -21          1.46         -0.76        17.29 o                         
   9   5 -21        343.45        306.93        51.78 o                         
  10   5 -21        153.36        158.67        36.11 o                         
  11   5 -21         72.43         63.05        24.46 o                         
  12   5 -21        398.12        438.47        50.73 o                         
   6   0 -20       2840.56       3109.80       237.19 o                         
  12   0 -20        158.45        128.01        50.15 o                         
  14   0 -20         79.41        103.93        35.92 o                         
  16   0 -20        116.70        200.80        42.03 o                         
   4   1 -20       4280.93       3978.44       235.48 o                         
   5   1 -20        877.53        712.07       114.44 o                         
   6   1 -20         37.70        128.20        35.53 o                         
   7   1 -20       1105.08        769.58       183.22 o                         
   8   1 -20       1561.77       1164.39       160.58 o                         
   9   1 -20        581.98        462.74        98.39 o                         
  10   1 -20         78.92        130.68        50.82 o                         
  11   1 -20        573.46        525.71        61.93 o                         
  12   1 -20        163.73        139.68        62.52 o                         
  13   1 -20         60.53         31.94        21.16 o                         
  14   1 -20        268.39        293.24        40.66 o                         
  15   1 -20         61.69         43.13        23.88 o                         
  16   1 -20         66.46         77.28        26.56 o                         
  17   1 -20        124.29        141.86        32.19 o                         
   5   2 -20        106.00         46.01        25.74 o                         
   6   2 -20        402.08        373.22       175.87 o                         
   7   2 -20       1417.85        943.76       200.75 o                         
   8   2 -20       1619.59       1596.27       190.58 o                         
   9   2 -20        912.17        399.40       104.13 o                         
  10   2 -20          1.62          1.91        22.83 o                         
  11   2 -20        478.88        409.91        76.14 o                         
  12   2 -20        496.32        395.48        70.69 o                         
  13   2 -20         20.01         17.10        17.86 o                         
  14   2 -20         49.08         51.39        20.54 o                         
  15   2 -20         11.41         29.71        21.78 o                         
  16   2 -20        830.23        892.80        82.15 o                         
  17   2 -20        288.55        267.00        40.31 o                         
   4   3 -20       3763.85       4409.94       311.71 o                         
   5   3 -20       1372.58       1369.52       232.85 o                         
   6   3 -20        856.33        756.38        93.39 o                         
   7   3 -20        199.14        215.81        82.01 o                         
   9   3 -20        321.11        376.95        70.79 o                         
  10   3 -20       1896.64       1794.68       154.09 o                         
  11   3 -20          7.28         16.72        18.72 o                         
  12   3 -20        787.01        699.36        90.08 o                         
  13   3 -20        618.83        552.72        78.33 o                         
  14   3 -20         19.06          0.76        21.40 o                         
  15   3 -20        106.50         74.61        23.31 o                         
  16   3 -20        924.85        966.64        77.66 o                         
  17   3 -20        240.51        260.22        34.77 o                         
   2   4 -20          4.40         35.25        50.25 o                         
   3   4 -20        378.82        404.75       105.37 o                         
   4   4 -20        286.92        317.82        88.94 o                         
   8   4 -20        214.08        179.88        50.44 o                         
   9   4 -20        265.86        205.10        53.97 o                         
  10   4 -20       1290.74       1451.35       131.35 o                         
  11   4 -20       1045.78        972.95       102.98 o                         
  12   4 -20        645.27        562.47        76.52 o                         
  13   4 -20        241.43        191.63        40.98 o                         
  14   4 -20         81.17         41.94        14.62 o                         
  15   4 -20        287.55        325.27        43.56 o                         
   7   5 -20        274.80        240.63        49.58 o                         
   8   5 -20         37.13         41.84        15.09 o                         
   9   5 -20        725.51        645.48        76.33 o                         
  10   5 -20         17.35         34.10        19.87 o                         
  11   5 -20        123.52        144.44        35.63 o                         
  12   5 -20         33.37         29.52        18.25 o                         
  13   5 -20        498.14        486.81        51.68 o                         
   6   0 -19       2379.10       2409.30       205.67 o                         
  12   0 -19          6.45         -9.65        27.13 o                         
  14   0 -19       1087.52        902.74       107.28 o                         
  16   0 -19         41.50         57.03        28.09 o                         
   4   1 -19        689.28        746.45       102.12 o                         
   5   1 -19       1844.09       1767.14       187.85 o                         
   6   1 -19       8053.34       8041.91       266.70 o                         
   7   1 -19       1434.43       1141.12       117.79 o                         
   8   1 -19        371.17        260.04        78.62 o                         
   9   1 -19       1355.46       1017.08       151.60 o                         
  10   1 -19       3314.35       3052.00       208.30 o                         
  11   1 -19        147.15        104.53        28.37 o                         
  12   1 -19        331.99        244.60        41.27 o                         
  13   1 -19         58.23         23.13        15.07 o                         
  14   1 -19         66.51         76.05        23.40 o                         
  15   1 -19        131.64         98.44        28.13 o                         
  16   1 -19        166.49        174.91        40.31 o                         
  17   1 -19         58.52         47.19        21.11 o                         
  18   1 -19        232.76        217.13        34.20 o                         
   5   2 -19        700.84        580.87        73.68 o                         
   6   2 -19        160.08        140.20        36.85 o                         
   7   2 -19       1656.46       1306.03       124.33 o                         
   8   2 -19          1.53         16.34        21.73 o                         
   9   2 -19       1684.06       1287.81       128.19 o                         
  10   2 -19       1545.02       1350.19       135.08 o                         
  11   2 -19        345.64        314.67        69.45 o                         
  12   2 -19        183.56        193.35        52.92 o                         
  13   2 -19         33.03          1.91        23.50 o                         
  14   2 -19         84.56         71.36        29.90 o                         
  15   2 -19          7.13          7.16        18.34 o                         
  16   2 -19          7.55         15.19        18.72 o                         
  17   2 -19        249.36        297.85        44.13 o                         
  18   2 -19         24.75         29.90        12.42 o                         
   4   3 -19         17.85         21.68        25.70 o                         
   5   3 -19        437.23        395.96        90.37 o                         
   6   3 -19       1482.33       1340.70       120.15 o                         
   7   3 -19        872.93        766.52        93.29 o                         
   8   3 -19        116.39         15.01        82.73 o                         
   9   3 -19        325.85        282.67        63.72 o                         
  10   3 -19       1234.45       1254.95       128.96 o                         
  11   3 -19        368.24        329.47        68.21 o                         
  12   3 -19        474.30        501.14        79.57 o                         
  13   3 -19        594.07        507.16        74.80 o                         
  14   3 -19       1848.56       1738.41       130.11 o                         
  15   3 -19         83.29         53.11        22.93 o                         
  16   3 -19         61.67         45.95        19.58 o                         
  17   3 -19         88.18        127.05        25.41 o                         
   2   4 -19       1406.15       1653.39       201.47 o                         
   3   4 -19        758.33       1034.85       159.53 o                         
   4   4 -19        342.91        299.10        84.73 o                         
   5   4 -19        494.50        488.62       121.51 o                         
   8   4 -19         41.36         37.26        18.44 o                         
   9   4 -19        793.20        728.40        96.77 o                         
  10   4 -19         80.52         80.24        38.02 o                         
  11   4 -19       1486.58       1265.93       119.79 o                         
  12   4 -19        184.34        201.47        47.76 o                         
  13   4 -19        307.96        270.44        54.16 o                         
  14   4 -19         20.23         -5.83        22.54 o                         
  15   4 -19        568.23        601.35        61.90 o                         
  16   4 -19          0.30          6.97         8.69 o                         
   8   5 -19         62.88         10.51        18.44 o                         
   9   5 -19        575.53        474.20        67.16 o                         
  10   5 -19        468.46        424.14        60.66 o                         
  11   5 -19         65.98          2.20        20.16 o                         
  12   5 -19         65.18        111.39        29.14 o                         
  13   5 -19        157.85        188.48        33.63 o                         
   4   0 -18       8715.01       8784.52       309.80 o                         
   6   0 -18       4312.83       4067.26       179.29 o                         
   8   0 -18       9623.38       9399.34       415.74 o                         
  10   0 -18       1135.45       1073.44       124.47 o                         
  12   0 -18        985.43        953.94       117.31 o                         
  14   0 -18         13.46         53.78        35.82 o                         
  16   0 -18       1446.96       1571.81       125.52 o                         
  18   0 -18        344.57        412.11        48.15 o                         
   5   1 -18       1258.72       1078.39       110.91 o                         
   6   1 -18         98.92        156.07        39.00 o                         
   7   1 -18        708.82        515.81        70.40 o                         
   8   1 -18        223.82        177.74        46.97 o                         
   9   1 -18       1093.43        879.33       145.39 o                         
  10   1 -18        351.10        403.41        59.14 o                         
  11   1 -18        161.32        132.69        44.61 o                         
  12   1 -18        306.44        290.29        45.33 o                         
  13   1 -18         30.04         19.30        20.63 o                         
  14   1 -18        863.07        829.35        70.89 o                         
  15   1 -18          0.73         20.16        18.29 o                         
  16   1 -18        114.23        105.47        22.34 o                         
  17   1 -18         58.20         22.07        14.14 o                         
  18   1 -18        131.16        123.33        27.80 o                         
   5   2 -18       1621.52       1510.85       116.40 o                         
   6   2 -18        115.97        145.78        41.09 o                         
   7   2 -18       1524.75       1078.83       228.12 o                         
   8   2 -18       1168.69        863.72       176.92 o                         
   9   2 -18       1141.11       1045.74       157.33 o                         
  10   2 -18          8.39        -31.36        85.64 o                         
  11   2 -18        296.66        233.37        58.75 o                         
  12   2 -18       1503.54       1158.46       123.33 o                         
  13   2 -18         74.37         63.62        32.86 o                         
  14   2 -18          6.77         -6.50        20.63 o                         
  15   2 -18        347.37        303.49        57.13 o                         
  16   2 -18        960.09       1029.60        95.43 o                         
  17   2 -18        199.67        254.68        43.56 o                         
  18   2 -18        193.00        293.84        39.36 o                         
   4   3 -18       3783.06       3705.42       274.26 o                         
   5   3 -18       1580.57       1705.17       189.53 o                         
   6   3 -18       2160.22       1967.35       174.82 o                         
   7   3 -18        645.85        605.52        84.63 o                         
   8   3 -18        150.42         99.81        43.70 o                         
   9   3 -18       1953.11       1695.82       200.80 o                         
  10   3 -18       1172.03       1009.54       116.07 o                         
  11   3 -18        639.94        649.68        91.13 o                         
  12   3 -18        597.87        603.35        87.79 o                         
  13   3 -18        360.82        272.92        58.37 o                         
  14   3 -18        370.27        345.43        58.46 o                         
  15   3 -18         73.46         88.36        31.24 o                         
  16   3 -18         20.53         39.07        22.93 o                         
  17   3 -18          8.48          4.59        14.04 o                         
   2   4 -18         63.15         76.14        44.80 o                         
   3   4 -18        454.72        502.57       107.18 o                         
   4   4 -18       1386.00       1662.28       200.42 o                         
   5   4 -18        253.27        356.32        94.00 o                         
   6   4 -18       1329.92       1174.65       259.55 o                         
   7   4 -18        276.24        267.95        56.74 o                         
   8   4 -18         54.83         26.65        16.91 o                         
   9   4 -18        349.24        373.42        69.93 o                         
  10   4 -18          2.51         -0.86        19.30 o                         
  11   4 -18        828.18        621.50        84.54 o                         
  12   4 -18        635.15        668.69        85.31 o                         
  13   4 -18         23.78          5.16        24.36 o                         
  14   4 -18         12.91         -7.55        20.06 o                         
  15   4 -18        188.47        209.21        39.64 o                         
  16   4 -18        908.76       1122.16        76.61 o                         
   8   5 -18         32.86         39.74        21.02 o                         
   9   5 -18       1026.54        928.62        93.62 o                         
  10   5 -18        399.50        295.94        52.16 o                         
  11   5 -18         21.99         22.26        14.23 o                         
  12   5 -18          7.39         24.84        21.02 o                         
  13   5 -18        422.82        470.76        55.98 o                         
  14   5 -18         15.66         -0.29        13.47 o                         
   4   0 -17        109.44        124.19        36.40 o                         
   6   0 -17        730.17        733.61        75.23 o                         
   8   0 -17       1899.51       1678.99       172.52 o                         
  10   0 -17         79.82         63.14        32.00 o                         
  12   0 -17       2334.35       2497.00       186.47 o                         
  14   0 -17       1009.46       1017.94       117.12 o                         
  16   0 -17        122.48        116.83        36.30 o                         
  18   0 -17         54.27         48.91        17.19 o                         
   5   1 -17         12.80         29.93        14.82 o                         
   6   1 -17       8344.13       8519.95       266.89 o                         
   7   1 -17        265.20        187.15        64.00 o                         
   8   1 -17        170.10        109.34        34.94 o                         
   9   1 -17         82.89         42.13        37.16 o                         
  10   1 -17       4278.91       4204.39       146.95 o                         
  11   1 -17       1295.23       1209.89       119.17 o                         
  12   1 -17       1064.18       1063.65        85.45 o                         
  13   1 -17         38.59         13.41        15.18 o                         
  14   1 -17        540.33        467.02        54.67 o                         
  15   1 -17         52.64         60.11        19.15 o                         
  16   1 -17        312.48        312.54        39.45 o                         
  17   1 -17        100.79         49.87        18.63 o                         
  18   1 -17        424.82        465.98        56.27 o                         
   5   2 -17       1607.76       1494.15       161.35 o                         
   6   2 -17       3789.72       3777.86       186.38 o                         
   7   2 -17        484.27        451.66        68.39 o                         
   8   2 -17        346.30        216.69        48.71 o                         
   9   2 -17        573.26        461.91        80.43 o                         
  10   2 -17       1234.06       1260.61       104.69 o                         
  11   2 -17        688.93        662.20        95.34 o                         
  12   2 -17        460.08        460.25        79.57 o                         
  13   2 -17         38.61         49.48        33.53 o                         
  14   2 -17        493.06        443.15        74.51 o                         
  15   2 -17       1193.15       1013.07       105.65 o                         
  16   2 -17        119.11        109.86        34.68 o                         
  17   2 -17        180.53        181.02        38.31 o                         
  18   2 -17        468.26        550.91        57.03 o                         
   4   3 -17       5546.51       5833.87       333.01 o                         
   5   3 -17         67.61         46.81        32.96 o                         
   6   3 -17       7089.17       7295.11       270.19 o                         
   7   3 -17        999.03        852.06       166.74 o                         
   8   3 -17        155.62        114.71        41.35 o                         
   9   3 -17        807.91        723.42        90.18 o                         
  10   3 -17        622.32        632.11        91.90 o                         
  11   3 -17       1328.72       1169.35       122.66 o                         
  12   3 -17       3215.61       3323.31       202.42 o                         
  13   3 -17        369.79        372.08        67.35 o                         
  14   3 -17        555.39        458.63        72.12 o                         
  15   3 -17        195.41        123.61        34.58 o                         
  16   3 -17         48.92         32.10        21.40 o                         
  17   3 -17          5.23         15.67        11.56 o                         
  18   3 -17         24.56         21.02        11.75 o                         
   2   4 -17       2670.83       3310.22       268.15 o                         
   3   4 -17       1226.71       1189.99       164.21 o                         
   4   4 -17         78.09        128.77        63.43 o                         
   5   4 -17        763.70        864.43       144.15 o                         
   6   4 -17        963.50        975.93       188.81 o                         
   7   4 -17        102.01        134.81        38.44 o                         
   8   4 -17       2605.02       2655.19       182.27 o                         
   9   4 -17        659.18        617.49        87.31 o                         
  10   4 -17        258.73        207.49        51.11 o                         
  11   4 -17         44.71         -1.34        22.83 o                         
  12   4 -17         93.45         57.13        26.08 o                         
  13   4 -17        338.20        322.69        55.41 o                         
  14   4 -17         22.39         14.42        14.71 o                         
  15   4 -17        122.39        124.38        30.28 o                         
  16   4 -17         22.14         15.95        14.62 o                         
   1   5 -17       1426.19       1502.60       129.05 o                         
   2   5 -17       2161.41       2039.42       215.99 o                         
   3   5 -17       2127.79       2181.85       233.37 o                         
   8   5 -17        466.71        465.89        68.40 o                         
   9   5 -17         72.41         21.40        14.62 o                         
  10   5 -17        983.58        979.06        96.01 o                         
  11   5 -17          4.26         -4.30        12.99 o                         
  12   5 -17          0.34        -21.30        21.30 o                         
  13   5 -17        342.00        267.19        44.52 o                         
  14   5 -17        411.59        412.39        48.15 o                         
   4   0 -16        661.89        414.30        69.83 o                         
   6   0 -16       8381.18       8710.64       253.91 o                         
   8   0 -16        608.24        724.19       107.95 o                         
  10   0 -16        497.45        562.28        86.36 o                         
  12   0 -16        593.75        691.43        98.58 o                         
  14   0 -16        666.52        654.84        94.19 o                         
  16   0 -16        610.59        549.28        79.77 o                         
  18   0 -16         50.95         39.74        14.14 o                         
   5   1 -16       1260.07        999.15        83.33 o                         
   6   1 -16        124.12        148.46        35.65 o                         
   7   1 -16        103.59         83.04        28.59 o                         
   8   1 -16       3602.57       3213.91       180.16 o                         
   9   1 -16        289.11        286.30        74.70 o                         
  10   1 -16       1393.07       1361.35        82.47 o                         
  11   1 -16       1271.69       1353.24        82.89 o                         
  12   1 -16       1798.79       1818.01       108.98 o                         
  13   1 -16        135.09         84.08        24.35 o                         
  14   1 -16        460.93        515.94        56.86 o                         
  15   1 -16        308.79        276.85        38.85 o                         
  16   1 -16         60.69         46.11        18.58 o                         
  17   1 -16        141.51        167.46        41.84 o                         
  18   1 -16         11.36         -3.73        14.52 o                         
   5   2 -16        178.01        152.56        51.68 o                         
   6   2 -16        279.42        196.27        41.84 o                         
   7   2 -16        629.45        563.19        72.03 o                         
   8   2 -16         44.95        -16.24        25.06 o                         
   9   2 -16        151.19         54.82        22.68 o                         
  10   2 -16       1787.14       1685.02       117.79 o                         
  11   2 -16        896.19        820.80        83.80 o                         
  12   2 -16        437.85        431.21        76.23 o                         
  13   2 -16         52.89         55.41        32.38 o                         
  14   2 -16         59.89         57.22        29.14 o                         
  15   2 -16        914.57        814.47        96.77 o                         
  16   2 -16        240.76        297.76        55.21 o                         
  17   2 -16        117.32        161.25        39.17 o                         
  18   2 -16         62.12         63.33        23.98 o                         
   4   3 -16       1475.67       1361.27       156.57 o                         
   5   3 -16       1217.77       1270.42       156.76 o                         
   6   3 -16        608.66        643.19        81.37 o                         
   7   3 -16        866.03        882.96       107.47 o                         
   8   3 -16       4670.06       4769.60       321.74 o                         
   9   3 -16          7.49         18.84        20.30 o                         
  10   3 -16        118.67        105.71        27.84 o                         
  11   3 -16        204.58        241.21        56.17 o                         
  12   3 -16       3322.65       3407.95       205.29 o                         
  13   3 -16         96.25         80.53        33.05 o                         
  14   3 -16        279.49        255.92        55.02 o                         
  15   3 -16         90.61         68.11        31.62 o                         
  16   3 -16        877.98        934.07        89.32 o                         
  17   3 -16         41.61         18.82        11.37 o                         
  18   3 -16         77.06        132.78        27.32 o                         
   2   4 -16        130.37        258.78        83.68 o                         
   3   4 -16       1309.44       1620.53       183.89 o                         
   4   4 -16        192.69        328.71        86.26 o                         
   5   4 -16       1452.53       1483.93       183.03 o                         
   6   4 -16        126.10        108.00        37.66 o                         
   7   4 -16        416.52        401.25        48.18 o                         
   8   4 -16        652.68        641.50        74.18 o                         
   9   4 -16        598.24        633.35        89.51 o                         
  10   4 -16         12.17         11.85        19.20 o                         
  11   4 -16        375.51        366.63        68.02 o                         
  12   4 -16       1075.77        973.04       105.37 o                         
  13   4 -16        779.68        634.02        81.39 o                         
  14   4 -16        390.65        486.43        68.40 o                         
  15   4 -16        493.64        347.24        53.02 o                         
  16   4 -16        104.19        112.63        26.17 o                         
  17   4 -16        772.82        787.24        61.04 o                         
   0   5 -16       1209.65       1018.13       141.86 o                         
   1   5 -16       1010.31        919.86        98.03 o                         
   2   5 -16        744.91        886.50       142.72 o                         
   3   5 -16        116.27        108.81        29.71 o                         
   9   5 -16        628.43        607.65        79.67 o                         
  10   5 -16         18.28        -17.00        24.65 o                         
  11   5 -16        802.04        785.71        83.40 o                         
  12   5 -16        203.04        136.80        34.29 o                         
  13   5 -16         79.92         99.06        28.37 o                         
  14   5 -16        149.70        207.01        36.87 o                         
  15   5 -16        108.76         87.41        21.30 o                         
   4   0 -15       1534.04       1603.14       125.71 o                         
   6   0 -15       5179.78       4954.94       187.05 o                         
   8   0 -15        526.88        369.21        76.52 o                         
  10   0 -15        999.07        994.73       113.20 o                         
  12   0 -15          5.81          4.01        18.82 o                         
  14   0 -15        536.11        606.12        88.75 o                         
  16   0 -15        893.43        969.32       105.37 o                         
  18   0 -15       1700.42       1987.55       124.09 o                         
   5   1 -15       1658.35       1461.31        78.82 o                         
   6   1 -15       1165.82       1252.01        76.04 o                         
   7   1 -15        213.38        166.52        37.47 o                         
   8   1 -15        395.53        391.29        65.63 o                         
   9   1 -15        811.31        809.12       125.71 o                         
  10   1 -15         11.99         26.84        13.88 o                         
  11   1 -15       1210.13       1102.39        73.25 o                         
  12   1 -15       1172.63       1096.07        74.04 o                         
  13   1 -15        246.20        223.06        40.39 o                         
  14   1 -15         43.46         51.84        21.59 o                         
  15   1 -15        110.45         68.82        39.02 o                         
  16   1 -15         14.52         31.55        16.19 o                         
  17   1 -15        233.10        228.93        32.05 o                         
  18   1 -15         10.04          0.19        15.28 o                         
   5   2 -15        527.81        466.84        87.12 o                         
   6   2 -15       2092.89       1860.28       125.73 o                         
   7   2 -15        177.05        225.63        47.61 o                         
   8   2 -15       3386.31       3504.88       268.86 o                         
   9   2 -15         28.01         35.89        26.94 o                         
  10   2 -15       3476.32       3271.24       163.02 o                         
  11   2 -15        169.10        190.40        41.56 o                         
  12   2 -15        183.97        203.47        54.36 o                         
  13   2 -15         61.36         76.33        36.97 o                         
  14   2 -15       1553.78       1585.66       141.29 o                         
  15   2 -15         64.38        104.79        43.56 o                         
  16   2 -15         85.60        117.02        35.35 o                         
  17   2 -15          8.52          0.10        14.81 o                         
  18   2 -15       1641.71       1783.98       111.58 o                         
   4   3 -15        623.54        439.14        88.36 o                         
   5   3 -15       1185.48       1209.95       150.17 o                         
   6   3 -15         10.58         14.45        21.75 o                         
   7   3 -15       1319.78       1165.25       110.46 o                         
   8   3 -15          3.38         -3.20        23.92 o                         
   9   3 -15        811.69        688.64       114.21 o                         
  10   3 -15        398.19        344.22        47.41 o                         
  11   3 -15       1253.44       1165.15       121.03 o                         
  12   3 -15        704.66        711.01        92.95 o                         
  13   3 -15        266.58        218.38        53.69 o                         
  14   3 -15       3412.04       3135.22       185.80 o                         
  15   3 -15         81.81         38.88        21.30 o                         
  16   3 -15         26.00         10.13        16.72 o                         
  17   3 -15         47.40         84.83        28.09 o                         
  18   3 -15        156.29        152.37        29.61 o                         
   2   4 -15       1603.02       1781.97       183.70 o                         
   3   4 -15        400.01        488.91       101.16 o                         
   4   4 -15       1504.58       1561.30       180.17 o                         
   5   4 -15         13.40         63.33        40.69 o                         
   6   4 -15       2674.05       2505.27       229.41 o                         
   7   4 -15        201.09        207.27        56.64 o                         
   8   4 -15        612.71        519.03        81.22 o                         
   9   4 -15        151.90        174.24        47.10 o                         
  10   4 -15       1072.10       1015.08       110.05 o                         
  11   4 -15        810.52        780.75        96.29 o                         
  12   4 -15       1315.17       1291.82       120.46 o                         
  13   4 -15        120.13         86.36        34.96 o                         
  14   4 -15        868.68        873.22        91.23 o                         
  15   4 -15        417.61        403.60        58.46 o                         
  16   4 -15          2.61        -18.25        20.25 o                         
  17   4 -15        152.83        149.41        29.33 o                         
   1   5 -15        196.52        277.18        52.96 o                         
   2   5 -15         35.22        116.93        50.15 o                         
   3   5 -15        229.77        278.75        79.29 o                         
   4   5 -15        255.04        255.73        63.53 o                         
   5   5 -15       1263.56       1259.24       173.19 o                         
   9   5 -15       1038.96        893.09        93.14 o                         
  10   5 -15        169.59        160.39        43.37 o                         
  11   5 -15       1918.90       1777.48       128.48 o                         
  12   5 -15        411.70        443.15        62.95 o                         
  13   5 -15         28.39         19.49        16.05 o                         
  14   5 -15        140.40        127.34        30.28 o                         
  15   5 -15        193.30        217.33        35.06 o                         
   4   0 -14      15759.98      17546.98       413.63 o                         
   6   0 -14       2445.09       3100.36       241.78 o                         
   8   0 -14       3867.17       4677.03       259.64 o                         
  10   0 -14         64.65         29.90        22.45 o                         
  12   0 -14         79.86         80.05        41.08 o                         
  14   0 -14        441.72        490.53        82.73 o                         
  16   0 -14       5368.34       6245.50       267.86 o                         
  18   0 -14         22.57         84.26        26.08 o                         
   2   1 -14         71.89        125.62        30.00 o                         
   3   1 -14       3516.34       3332.10       148.16 o                         
   5   1 -14       1545.20       1357.41        73.14 o                         
   6   1 -14        124.50        107.69        22.07 o                         
   7   1 -14        253.51        205.54        42.14 o                         
   8   1 -14       3563.72       3743.53       249.52 o                         
   9   1 -14        479.00        611.38       109.95 o                         
  10   1 -14       1682.06       1666.36        86.56 o                         
  11   1 -14        289.19        252.35        35.70 o                         
  12   1 -14       1392.83       1601.83        90.51 o                         
  13   1 -14        439.05        323.65        46.91 o                         
  14   1 -14         35.79         54.74        22.97 o                         
  15   1 -14        163.41        129.59        29.84 o                         
  16   1 -14        160.50        188.37        31.87 o                         
  17   1 -14         31.49         70.71        20.06 o                         
  18   1 -14         22.52          2.39        14.23 o                         
   5   2 -14        719.91        753.52       103.46 o                         
   6   2 -14        745.68        789.01        80.28 o                         
   7   2 -14        357.45        290.90        51.12 o                         
   8   2 -14       1199.75        958.73        98.61 o                         
   9   2 -14        274.66        284.99        58.66 o                         
  10   2 -14        529.78        472.94        60.33 o                         
  11   2 -14        253.28        288.72        46.13 o                         
  12   2 -14        671.66        703.84        77.42 o                         
  13   2 -14         42.44         43.56        26.56 o                         
  14   2 -14        112.75        130.87        42.22 o                         
  15   2 -14        405.63        426.24        72.60 o                         
  16   2 -14          1.68          2.29        18.72 o                         
  17   2 -14        579.60        570.30        73.65 o                         
  18   2 -14        307.37        302.92        47.48 o                         
   4   3 -14       2433.88       2509.51       199.75 o                         
   5   3 -14         17.69         19.77        25.89 o                         
   6   3 -14        521.36        544.98        71.59 o                         
   7   3 -14        447.51        365.13        60.91 o                         
   8   3 -14       4975.92       4280.30       313.04 o                         
   9   3 -14        389.48        370.76        47.81 o                         
  10   3 -14        520.64        553.84        64.04 o                         
  11   3 -14       1557.04       1500.71       110.13 o                         
  12   3 -14        802.68        806.06        98.87 o                         
  13   3 -14        828.47        755.05        95.34 o                         
  14   3 -14         25.50         10.41        23.31 o                         
  15   3 -14         25.78         17.00        23.02 o                         
  16   3 -14         60.23         38.02        22.93 o                         
  17   3 -14         60.71         34.58        17.86 o                         
  18   3 -14        191.52        206.44        35.82 o                         
   2   4 -14         19.28         29.42        26.75 o                         
   3   4 -14       1235.55       1168.11       149.02 o                         
   4   4 -14       4720.64       5241.02       318.49 o                         
   5   4 -14       2852.40       2761.89       234.14 o                         
   6   4 -14        248.65        207.20        42.61 o                         
   7   4 -14        347.19        298.93        40.42 o                         
   8   4 -14        426.10        295.80        45.07 o                         
   9   4 -14       1073.02        962.24        84.23 o                         
  10   4 -14        417.09        434.27        71.17 o                         
  11   4 -14        356.87        357.18        66.58 o                         
  12   4 -14        163.57        147.30        39.64 o                         
  13   4 -14        155.77        191.72        47.48 o                         
  14   4 -14         37.98         30.95        26.56 o                         
  15   4 -14         96.22         92.85        31.24 o                         
  16   4 -14         26.29         43.56        22.16 o                         
  17   4 -14        126.13        196.88        35.44 o                         
   0   5 -14         83.07         32.29        26.65 o                         
   1   5 -14        229.95        218.62        88.51 o                         
   2   5 -14         15.19         68.59        39.74 o                         
   3   5 -14        101.08        189.72        63.43 o                         
   5   5 -14        688.14        607.36       113.01 o                         
   6   5 -14        636.94        861.18       144.92 o                         
  10   5 -14         67.26         43.85        26.37 o                         
  11   5 -14        448.22        374.47        60.09 o                         
  12   5 -14         41.43         27.32        16.91 o                         
  13   5 -14         69.83         66.20        21.78 o                         
  14   5 -14          5.60        -11.18        19.87 o                         
  15   5 -14        277.56        238.63        38.59 o                         
   4   0 -13       4773.40       5070.13       213.89 o                         
   6   0 -13         84.85         95.02        27.15 o                         
   8   0 -13          6.49         17.77        18.05 o                         
  10   0 -13       3817.42       4229.40       166.52 o                         
  12   0 -13       2516.66       3099.39       196.31 o                         
  14   0 -13        263.87        258.88        57.13 o                         
  16   0 -13       1074.07        981.35       106.70 o                         
  18   0 -13       1324.43       1722.27       123.42 o                         
   1   1 -13       3865.59       4376.69       125.14 o                         
   2   1 -13       8507.96       8997.46       207.20 o                         
   3   1 -13       5720.02       5551.30       185.32 o                         
   5   1 -13       1148.13       1214.87        69.16 o                         
   6   1 -13        861.91        822.73        56.62 o                         
   7   1 -13        736.80        616.60        51.80 o                         
   8   1 -13        541.61        572.35        70.99 o                         
   9   1 -13        314.18        324.98        74.80 o                         
  10   1 -13        718.42        673.65        54.58 o                         
  11   1 -13        384.15        388.15        41.76 o                         
  12   1 -13         65.45         22.66        17.02 o                         
  13   1 -13        460.15        408.91        50.08 o                         
  14   1 -13       3536.12       4095.16       157.25 o                         
  15   1 -13       1151.46       1217.36        85.36 o                         
  16   1 -13        789.15        883.38        69.68 o                         
  17   1 -13          6.67         -4.18        15.00 o                         
  18   1 -13        429.24        578.80        72.03 o                         
   5   2 -13       1096.90       1154.45       123.99 o                         
   6   2 -13       3184.69       3389.13       159.92 o                         
   7   2 -13        521.94        462.37        65.85 o                         
   8   2 -13        977.06        862.92       159.44 o                         
   9   2 -13        354.72        334.26        59.78 o                         
  10   2 -13        203.68        160.61        35.54 o                         
  11   2 -13        240.00        242.35        44.42 o                         
  12   2 -13        368.07        304.11        62.00 o                         
  13   2 -13        218.77        190.39        49.67 o                         
  14   2 -13         18.31         30.38        20.83 o                         
  15   2 -13        901.12        808.45       100.30 o                         
  16   2 -13         26.11         57.60        31.05 o                         
  17   2 -13        887.99       1021.29        99.73 o                         
  18   2 -13         93.49         79.19        25.31 o                         
   4   3 -13       1727.75       1834.32       166.50 o                         
   5   3 -13       1149.81       1039.44       128.96 o                         
   6   3 -13       1985.12       1859.15       181.88 o                         
   7   3 -13       1021.87        982.39       160.92 o                         
   8   3 -13        224.59        205.72        34.50 o                         
   9   3 -13        120.70        112.70        26.06 o                         
  10   3 -13       5969.29       5825.13       309.99 o                         
  11   3 -13        552.97        461.81        60.97 o                         
  12   3 -13        359.14        373.70        68.49 o                         
  13   3 -13        202.71        182.08        45.28 o                         
  14   3 -13        211.39        221.72        53.21 o                         
  15   3 -13        121.53        105.56        34.87 o                         
  16   3 -13         23.57         10.51        23.60 o                         
  17   3 -13        139.92        140.04        35.82 o                         
  18   3 -13        107.84         96.77        25.89 o                         
   2   4 -13        938.91       1086.05       133.55 o                         
   3   4 -13       2634.80       2696.27       218.18 o                         
   4   4 -13        732.10        734.99       117.12 o                         
   5   4 -13       1793.39       1725.04       181.31 o                         
   6   4 -13        104.83         71.17        43.37 o                         
   7   4 -13       1270.25       1163.71        78.32 o                         
   8   4 -13        738.24        677.83        79.16 o                         
   9   4 -13        470.15        430.41        49.65 o                         
  10   4 -13         71.91         67.63        29.90 o                         
  11   4 -13        524.26        508.02        75.85 o                         
  12   4 -13         99.44        101.55        35.15 o                         
  13   4 -13         78.92         74.42        29.42 o                         
  14   4 -13          8.21         -9.93        26.84 o                         
  15   4 -13         89.25         63.24        28.75 o                         
  16   4 -13        151.70        121.13        31.33 o                         
  17   4 -13         27.41         30.95        15.95 o                         
   1   5 -13        144.10         73.36        35.97 o                         
   2   5 -13       1450.12       1360.98       158.19 o                         
   3   5 -13         35.57         52.35        31.05 o                         
   4   5 -13        168.42        209.11        73.17 o                         
   5   5 -13        245.95        349.25        88.65 o                         
   6   5 -13        186.18        123.58        33.90 o                         
   7   5 -13        172.19         97.36        86.55 o                         
  10   5 -13        466.42        454.62        64.39 o                         
  11   5 -13        372.73        263.27        50.82 o                         
  12   5 -13         56.55         42.89        22.26 o                         
  13   5 -13         51.30          6.50        14.62 o                         
  14   5 -13        728.44        735.75        74.51 o                         
  15   5 -13        138.80        117.50        27.80 o                         
   4   0 -12      24324.29      27291.94       480.60 o                         
   6   0 -12        167.06        162.49        43.18 o                         
   8   0 -12       4547.12       4889.87       248.18 o                         
  10   0 -12        331.95        420.09        50.65 o                         
  12   0 -12        686.62        688.47        89.99 o                         
  14   0 -12        584.20        762.60        96.39 o                         
  16   0 -12        609.90        717.79        93.23 o                         
  18   0 -12        168.48        186.28        43.47 o                         
   1   1 -12       5948.39       6341.88       144.25 o                         
   2   1 -12       2434.32       2898.69       114.63 o                         
   3   1 -12       5531.90       5010.61       172.90 o                         
   5   1 -12        107.41        105.38        39.29 o                         
   6   1 -12       3348.55       3659.65       171.59 o                         
   7   1 -12        870.80        864.53        58.60 o                         
   8   1 -12        872.17        779.68       110.14 o                         
   9   1 -12        611.58        548.04        97.44 o                         
  10   1 -12        629.63        696.01        53.47 o                         
  11   1 -12        257.21        246.07        33.18 o                         
  12   1 -12       1888.50       2033.79        95.33 o                         
  13   1 -12         54.92         45.44        19.30 o                         
  14   1 -12        462.63        440.32        51.34 o                         
  15   1 -12       1884.81       1988.21       108.62 o                         
  16   1 -12         11.32         22.37        16.94 o                         
  17   1 -12         98.06        109.60        25.57 o                         
  18   1 -12         11.07         10.22        19.30 o                         
   5   2 -12       2639.62       2970.62       193.25 o                         
   6   2 -12        158.92        109.99        44.04 o                         
   7   2 -12        156.73        127.77        36.93 o                         
   8   2 -12       4548.76       4774.95       280.95 o                         
   9   2 -12        522.41        524.43        53.01 o                         
  10   2 -12        127.21        146.56        32.44 o                         
  11   2 -12         32.28         32.23        16.26 o                         
  12   2 -12        912.41        958.29        87.15 o                         
  13   2 -12        154.64        155.71        47.67 o                         
  14   2 -12        346.89        334.16        67.82 o                         
  15   2 -12        360.79        307.50        61.62 o                         
  16   2 -12        830.59        897.86       100.40 o                         
  17   2 -12        604.83        579.28        78.91 o                         
  18   2 -12        247.13        351.64        55.02 o                         
   4   3 -12        484.34        485.28        83.01 o                         
   5   3 -12       2593.98       2624.05       198.79 o                         
   6   3 -12        282.26        278.56        66.20 o                         
   7   3 -12       1777.02       1397.31       158.15 o                         
   8   3 -12        441.98        326.75        64.57 o                         
   9   3 -12        428.66        431.64        49.12 o                         
  10   3 -12       1165.39       1090.24        79.65 o                         
  11   3 -12        656.70        600.47        68.16 o                         
  12   3 -12        180.19        195.78        34.25 o                         
  13   3 -12        484.38        420.23        68.02 o                         
  14   3 -12        159.02        150.36        43.75 o                         
  15   3 -12        398.28        370.26        64.67 o                         
  16   3 -12        236.57        211.98        48.53 o                         
  17   3 -12        313.54        322.31        53.59 o                         
  18   3 -12         51.85         56.46        22.26 o                         
   2   4 -12        429.31        487.86        88.84 o                         
   3   4 -12        834.93        892.71       119.03 o                         
   4   4 -12        635.98        599.24       102.02 o                         
   5   4 -12        334.44        363.10        83.01 o                         
   6   4 -12        852.98        686.45        83.25 o                         
   7   4 -12        401.77        339.50        49.15 o                         
   8   4 -12       2418.28       2224.96       234.71 o                         
   9   4 -12        821.09        806.76       107.96 o                         
  10   4 -12         58.07         28.81        24.76 o                         
  11   4 -12        284.71        277.13        57.41 o                         
  12   4 -12        823.07        902.83        99.54 o                         
  13   4 -12        225.74        193.73        46.33 o                         
  14   4 -12        259.16        261.08        53.30 o                         
  15   4 -12        159.50        113.30        34.49 o                         
  16   4 -12         24.81          5.45        17.10 o                         
  17   4 -12          7.33        -13.66        16.34 o                         
   0   5 -12       1068.34       1120.92       134.79 o                         
   1   5 -12        463.98        415.98        56.57 o                         
   2   5 -12          5.93         35.35        28.28 o                         
   3   5 -12        178.26        176.73        58.65 o                         
   4   5 -12       1426.40       1519.46       166.60 o                         
   5   5 -12        308.33        345.05        85.31 o                         
   6   5 -12         28.50        -17.01        35.49 o                         
   7   5 -12        825.04        628.69       164.31 o                         
  10   5 -12       1823.04       2032.35       136.51 o                         
  11   5 -12       1695.38       1654.16       124.19 o                         
  12   5 -12        236.83        247.61        48.15 o                         
  13   5 -12        471.11        409.72        60.28 o                         
  14   5 -12          6.59         24.17        17.67 o                         
  15   5 -12        528.12        509.93        57.51 o                         
   4   0 -11       7323.76       8577.23       260.03 o                         
   6   0 -11         43.88         25.40        15.28 o                         
   8   0 -11       1468.35       1704.40       140.33 o                         
  10   0 -11       2113.15       2157.30       174.05 o                         
  12   0 -11        264.86        389.37        69.07 o                         
  14   0 -11        716.69        727.25        94.95 o                         
  16   0 -11         45.19         44.23        26.84 o                         
  18   0 -11        328.82        368.74        58.75 o                         
   1   1 -11       3740.28       3951.50       108.42 o                         
   2   1 -11        524.48        382.01        40.89 o                         
   5   1 -11        513.79        414.93        47.79 o                         
   6   1 -11         15.30         22.61        11.69 o                         
   7   1 -11        416.50        410.84        39.07 o                         
   8   1 -11       1832.42       1949.99        89.83 o                         
   9   1 -11        890.34        855.35       115.40 o                         
  10   1 -11        372.87        431.07        53.31 o                         
  11   1 -11          8.60          0.90        11.89 o                         
  12   1 -11        325.55        324.36        36.42 o                         
  13   1 -11         45.02         70.71        23.45 o                         
  14   1 -11        817.47        918.68        72.90 o                         
  15   1 -11        423.52        411.99        49.94 o                         
  16   1 -11        486.87        487.50        53.03 o                         
  17   1 -11        360.48        421.28        47.37 o                         
  18   1 -11        593.27        881.15        91.90 o                         
   4   2 -11         36.57         30.57        22.74 o                         
   5   2 -11       2638.71       2875.76       185.71 o                         
   6   2 -11       3305.77       3393.71       151.42 o                         
   7   2 -11        252.93        216.46        48.10 o                         
   8   2 -11         14.74         20.01        19.64 o                         
   9   2 -11        444.21        426.61        44.76 o                         
  10   2 -11       3486.37       3487.41       153.73 o                         
  11   2 -11        540.30        536.41        46.18 o                         
  12   2 -11        290.05        305.61        58.65 o                         
  13   2 -11        115.28        110.17        33.20 o                         
  14   2 -11       2132.04       2278.24       166.31 o                         
  15   2 -11        101.18         76.33        33.43 o                         
  16   2 -11        335.55        275.50        55.60 o                         
  17   2 -11         11.16         19.77        21.68 o                         
  18   2 -11        882.65       1031.41        94.09 o                         
   3   3 -11       1663.08       1596.17       142.53 o                         
   4   3 -11       4150.73       4313.55       237.29 o                         
   5   3 -11       1681.35       1662.66       153.80 o                         
   6   3 -11        415.26        407.33        78.43 o                         
   7   3 -11        722.70        682.79        84.64 o                         
   8   3 -11       1226.36       1194.73       101.16 o                         
   9   3 -11        216.74        195.82        33.91 o                         
  10   3 -11       2289.91       2338.02       206.30 o                         
  11   3 -11        511.04        423.41        41.12 o                         
  12   3 -11        633.27        682.92        54.15 o                         
  13   3 -11        315.72        250.81        38.75 o                         
  14   3 -11       3199.26       3354.16       195.74 o                         
  15   3 -11         96.93        102.02        36.49 o                         
  16   3 -11          2.66          8.50        18.44 o                         
  17   3 -11        100.99        120.36        34.01 o                         
  18   3 -11        830.51        946.96        82.44 o                         
   2   4 -11        530.68        684.36        99.83 o                         
   3   4 -11         37.66          6.69        34.01 o                         
   4   4 -11         71.01         32.77        28.66 o                         
   5   4 -11        705.73        776.73       115.78 o                         
   6   4 -11        747.92        612.04       110.33 o                         
   7   4 -11       1289.02       1134.46       141.87 o                         
   8   4 -11       1165.38       1069.28       158.10 o                         
   9   4 -11        970.20        963.11       102.06 o                         
  10   4 -11       3197.37       3151.54       236.91 o                         
  11   4 -11        958.20        964.73       102.41 o                         
  12   4 -11         58.11         38.03        19.15 o                         
  13   4 -11        267.91        212.82        32.27 o                         
  14   4 -11        944.38        856.79        94.38 o                         
  15   4 -11         26.04         38.12        23.50 o                         
  16   4 -11         98.86         60.76        20.06 o                         
  17   4 -11         14.19         -1.82        17.67 o                         
   1   5 -11         70.37         48.55        19.45 o                         
   2   5 -11         69.11         67.16        33.43 o                         
   3   5 -11        481.76        487.67        91.71 o                         
   4   5 -11        248.96        266.71        70.50 o                         
   5   5 -11        104.51         73.56        33.53 o                         
   6   5 -11         74.23         38.83        33.91 o                         
   7   5 -11        183.35         91.93        61.09 o                         
   8   5 -11        446.85        359.80        73.84 o                         
  11   5 -11       1242.18       1067.71        98.01 o                         
  12   5 -11         43.68         51.78        21.49 o                         
  13   5 -11         75.19         56.27        20.73 o                         
  14   5 -11         68.75         52.92        20.63 o                         
  15   5 -11        443.88        375.61        50.82 o                         
   4   0 -10       3701.98       3614.76       163.26 o                         
   6   0 -10       5079.20       5918.46       338.50 o                         
   8   0 -10        175.88        157.33        42.51 o                         
  10   0 -10       1334.52       1497.11       138.42 o                         
  12   0 -10        997.11       1144.17        85.81 o                         
  14   0 -10         20.79          6.40        17.96 o                         
  16   0 -10        589.55        572.31        82.25 o                         
  18   0 -10         39.00         48.05        24.07 o                         
   1   1 -10        103.37        113.58        18.53 o                         
   2   1 -10        509.35        515.75        45.28 o                         
   4   1 -10       1695.29       1579.93        94.29 o                         
   5   1 -10       1431.04       1477.43        62.89 o                         
   6   1 -10       1072.21       1266.88        80.48 o                         
   7   1 -10        104.01         58.28        16.51 o                         
   8   1 -10       1474.66       1438.97        81.85 o                         
   9   1 -10       1637.49       1736.98       159.05 o                         
  10   1 -10         12.45         22.15        12.61 o                         
  11   1 -10         20.08         16.99        14.09 o                         
  12   1 -10       2935.97       2768.15       125.47 o                         
  13   1 -10         13.34          5.64        14.71 o                         
  14   1 -10        140.07        133.96        29.36 o                         
  15   1 -10         91.62         97.03        26.16 o                         
  16   1 -10       4516.65       5688.40       178.08 o                         
  17   1 -10        776.14        955.37        70.84 o                         
  18   1 -10        114.31        113.77        33.53 o                         
   4   2 -10       4636.25       5612.34       238.34 o                         
   5   2 -10        924.68        918.69       101.55 o                         
   6   2 -10         11.68         12.23        17.53 o                         
   7   2 -10        184.42        131.32        32.45 o                         
   8   2 -10       5403.34       5538.78       313.23 o                         
   9   2 -10         38.82         26.76        19.01 o                         
  10   2 -10        699.92        680.59        66.44 o                         
  11   2 -10        648.80        631.03        49.77 o                         
  12   2 -10         83.50        105.09        22.48 o                         
  13   2 -10        939.39        934.74        86.64 o                         
  14   2 -10         45.88         51.58        28.66 o                         
  15   2 -10        177.90        173.48        45.28 o                         
  16   2 -10         68.74         56.55        32.77 o                         
  17   2 -10        406.58        450.79        69.64 o                         
  18   2 -10        121.78        184.65        43.56 o                         
   3   3 -10       4445.86       4794.34       233.76 o                         
   4   3 -10        711.58        526.93        83.01 o                         
   5   3 -10         88.65         73.46        42.32 o                         
   6   3 -10       2963.15       3063.64       205.72 o                         
   7   3 -10        508.23        498.23        67.20 o                         
   8   3 -10         28.35        -10.13        41.32 o                         
   9   3 -10         74.34         54.37        20.07 o                         
  10   3 -10       2252.93       2175.32        85.67 o                         
  11   3 -10        501.33        382.07        39.56 o                         
  12   3 -10        402.24        394.64        41.38 o                         
  13   3 -10         53.00         44.41        16.68 o                         
  14   3 -10        896.39        861.75        99.25 o                         
  15   3 -10        547.20        606.22        81.77 o                         
  16   3 -10         21.67         32.38        18.44 o                         
  17   3 -10        201.24        268.91        50.15 o                         
  18   3 -10        339.58        333.87        51.01 o                         
   1   4 -10        404.12        380.49        70.98 o                         
   2   4 -10        648.60        626.66        90.75 o                         
   3   4 -10        154.31        102.60        41.75 o                         
   4   4 -10         27.43         17.67        21.02 o                         
   5   4 -10        461.06        387.75        78.24 o                         
   6   4 -10        182.12        136.63        37.29 o                         
   7   4 -10       1042.49        896.12       122.54 o                         
   8   4 -10       1254.67       1229.89       128.80 o                         
   9   4 -10       2842.79       2620.70       181.89 o                         
  10   4 -10        239.90        215.42        72.72 o                         
  11   4 -10       1950.87       1962.65       115.16 o                         
  12   4 -10        805.69        806.23        62.95 o                         
  13   4 -10        747.19        735.69        61.52 o                         
  14   4 -10       1950.69       2152.30       171.57 o                         
  15   4 -10        213.28        144.06        36.68 o                         
  16   4 -10         60.57         45.76        22.45 o                         
  17   4 -10         25.17         17.29        16.43 o                         
   0   5 -10        107.19         64.67        37.54 o                         
   1   5 -10        204.97        172.81        51.68 o                         
   2   5 -10         51.42        111.19        40.31 o                         
   3   5 -10       1401.41       1282.84       141.38 o                         
   4   5 -10       2102.00       2180.70       194.59 o                         
   5   5 -10        272.85        312.85        78.91 o                         
   6   5 -10         78.98        162.35        43.29 o                         
   7   5 -10          7.10         -5.38        17.33 o                         
   8   5 -10        173.88         89.24        57.75 o                         
  11   5 -10        491.10        470.38        65.91 o                         
  12   5 -10        224.53        114.44        32.38 o                         
  13   5 -10        176.40        202.49        46.67 o                         
  14   5 -10          3.51          2.48        14.90 o                         
  15   5 -10         86.19         91.99        27.13 o                         
   4   0  -9       4723.32       5262.04       188.57 o                         
   6   0  -9       4259.37       4529.24       142.83 o                         
   8   0  -9       1366.08       1614.32       127.05 o                         
  10   0  -9       5337.53       5879.82       269.96 o                         
  12   0  -9       2700.97       2648.29       128.02 o                         
  14   0  -9         18.06         33.64        33.91 o                         
  16   0  -9       1329.40       1638.11       138.13 o                         
  18   0  -9       2147.56       2753.68       162.68 o                         
   1   1  -9       3165.68       3322.74        86.55 o                         
   2   1  -9       1308.97       1516.79        74.03 o                         
   4   1  -9       5122.44       5995.31       169.37 o                         
   5   1  -9       1251.71       1299.04        67.76 o                         
   6   1  -9         47.66         33.18        12.56 o                         
   7   1  -9        270.78        269.63        47.34 o                         
   8   1  -9       4454.10       5060.75       196.16 o                         
   9   1  -9       2034.26       2123.96       105.65 o                         
  10   1  -9          6.95         11.27        24.93 o                         
  11   1  -9          6.49          1.87         9.41 o                         
  12   1  -9         59.96         37.45        11.11 o                         
  13   1  -9         82.80        102.17        17.76 o                         
  14   1  -9         62.11         38.56        17.72 o                         
  15   1  -9        102.65         92.02        25.83 o                         
  16   1  -9        332.14        342.45        44.94 o                         
  17   1  -9        590.19        719.83        61.92 o                         
  18   1  -9          1.37          1.05        22.64 o                         
   3   2  -9       2831.11       2634.55        72.98 o                         
   4   2  -9       1833.42       1970.92       134.98 o                         
   5   2  -9        590.44        596.67        80.15 o                         
   6   2  -9       4560.43       4524.85       239.97 o                         
   7   2  -9       2494.55       2801.93       138.58 o                         
   8   2  -9       3340.74       3421.24       164.01 o                         
   9   2  -9       1809.99       1808.04       135.65 o                         
  10   2  -9       1815.25       1855.12       118.31 o                         
  11   2  -9        153.35        193.23        27.65 o                         
  12   2  -9        126.96        165.55        25.37 o                         
  13   2  -9        529.35        557.73        49.07 o                         
  14   2  -9        875.07        928.34       105.94 o                         
  15   2  -9        978.70        955.47       106.90 o                         
  16   2  -9         59.70         31.62        27.61 o                         
  17   2  -9        337.94        391.28        66.68 o                         
  18   2  -9        121.66        113.58        36.49 o                         
   3   3  -9       3629.51       3378.33       188.67 o                         
   4   3  -9       1282.16       1465.01       130.11 o                         
   5   3  -9         95.89        142.15        46.62 o                         
   6   3  -9       1048.62       1026.10        86.17 o                         
   7   3  -9       1103.26        978.97        88.79 o                         
   8   3  -9       1080.65       1052.48        96.85 o                         
   9   3  -9        292.74        230.22        32.65 o                         
  10   3  -9        877.62        749.60        49.97 o                         
  11   3  -9        232.66        242.87        32.72 o                         
  12   3  -9        179.15        193.91        28.58 o                         
  13   3  -9        113.44        134.33        27.88 o                         
  14   3  -9         97.74         97.03        24.69 o                         
  15   3  -9       1359.41       1415.91       127.05 o                         
  16   3  -9        135.71         96.77        35.06 o                         
  17   3  -9        282.59        236.62        49.01 o                         
  18   3  -9        164.76        198.03        41.17 o                         
   1   4  -9        393.35        328.33        61.14 o                         
   2   4  -9         85.57         42.13        23.69 o                         
   3   4  -9         23.03          3.63        24.46 o                         
   4   4  -9        855.81        693.05        98.20 o                         
   5   4  -9       1409.96       1212.34       134.41 o                         
   6   4  -9       3293.85       3368.11       235.67 o                         
   7   4  -9         10.11        -32.19        40.22 o                         
   8   4  -9        104.90         82.32        22.18 o                         
   9   4  -9        172.66        134.48        30.64 o                         
  10   4  -9       3829.52       4082.50       123.53 o                         
  11   4  -9       1478.09       1353.97        74.06 o                         
  12   4  -9        457.25        441.69        47.61 o                         
  13   4  -9        240.38        203.88        32.81 o                         
  14   4  -9       1220.58       1322.45        80.66 o                         
  15   4  -9        333.51        307.60        54.16 o                         
  16   4  -9        482.75        517.38        66.39 o                         
   1   5  -9       2337.01       2365.36       176.25 o                         
   2   5  -9        294.91        267.19        63.24 o                         
   3   5  -9       1890.29       1660.17       158.10 o                         
   4   5  -9          3.50         -9.27        18.82 o                         
   5   5  -9        764.94        734.99       112.82 o                         
   6   5  -9        173.06         80.01        49.29 o                         
   7   5  -9        474.13        360.66       115.06 o                         
   8   5  -9       1015.43        836.85       189.38 o                         
   9   5  -9         87.42         18.44        46.90 o                         
  10   5  -9       1029.96       1111.08       101.83 o                         
  11   5  -9        667.86        691.45        55.13 o                         
  12   5  -9          1.14         13.95        12.90 o                         
  13   5  -9        614.53        626.91        54.88 o                         
  14   5  -9         94.48         87.56        19.06 o                         
   4   0  -8        204.82        243.82        28.94 o                         
   6   0  -8          2.16          1.87        15.05 o                         
   8   0  -8      11148.56      13110.30       351.54 o                         
  10   0  -8        126.23        152.56        40.31 o                         
  12   0  -8       3419.20       3537.45       109.09 o                         
  14   0  -8       1017.81       1045.18        71.54 o                         
  16   0  -8        192.14        293.71        38.28 o                         
  18   0  -8        632.11        773.96        89.32 o                         
   1   1  -8       8254.65       9721.55       137.27 o                         
   4   1  -8       3260.10       3240.78        92.36 o                         
   5   1  -8       3493.98       3656.89        96.48 o                         
   6   1  -8       2521.59       2803.28       102.62 o                         
   7   1  -8        345.36        387.00        33.91 o                         
   8   1  -8         42.45         39.27        13.97 o                         
   9   1  -8       1508.99       1371.51       119.98 o                         
  10   1  -8        216.13        263.75        64.10 o                         
  11   1  -8         60.66         66.37        15.55 o                         
  12   1  -8        634.21        607.65        39.66 o                         
  13   1  -8          4.50         11.27        13.79 o                         
  14   1  -8         17.61          8.59        11.66 o                         
  15   1  -8          1.83          2.15        18.22 o                         
  16   1  -8       4111.27       5361.64       170.16 o                         
  17   1  -8         24.48         10.30        13.55 o                         
  18   1  -8         55.36         53.21        25.60 o                         
   4   2  -8       1296.97       1364.13       110.43 o                         
   5   2  -8       2211.01       2366.31       153.99 o                         
   6   2  -8       2074.75       2537.85       120.77 o                         
   7   2  -8       3108.34       3214.03       178.02 o                         
   8   2  -8       1735.60       1794.57       116.55 o                         
   9   2  -8       2081.16       2066.28       132.19 o                         
  10   2  -8          8.48         15.25        11.07 o                         
  11   2  -8        333.10        303.45        32.87 o                         
  12   2  -8       1750.15       1883.94        86.48 o                         
  13   2  -8         64.67         39.73        14.56 o                         
  14   2  -8       1201.62       1184.35       117.40 o                         
  15   2  -8        684.39        715.98        94.95 o                         
  16   2  -8       1169.67       1391.65       127.24 o                         
  17   2  -8         59.23         87.98        35.06 o                         
  18   2  -8          8.32         33.91        23.02 o                         
   3   3  -8        178.63        116.64        37.54 o                         
   4   3  -8        102.55         48.53        31.43 o                         
   5   3  -8        396.06        404.56        70.98 o                         
   6   3  -8       2343.11       2364.39       125.57 o                         
   7   3  -8       1616.37       1571.61       114.25 o                         
   8   3  -8         21.89          5.17        17.09 o                         
   9   3  -8        456.29        447.12        45.43 o                         
  10   3  -8          7.63          1.93         9.60 o                         
  11   3  -8         23.31          8.78        12.57 o                         
  12   3  -8       1877.18       1848.54        87.73 o                         
  13   3  -8        324.88        285.24        46.24 o                         
  14   3  -8        206.02        208.36        34.30 o                         
  15   3  -8        576.74        587.78        82.63 o                         
  16   3  -8        185.90        154.37        41.65 o                         
  17   3  -8        467.35        450.22        64.67 o                         
   1   4  -8        551.44        517.09        75.47 o                         
   2   4  -8         15.16          8.02        20.44 o                         
   3   4  -8         11.92          9.36        26.17 o                         
   4   4  -8       5733.73       6488.61       292.79 o                         
   5   4  -8       2235.05       2092.63       172.90 o                         
   6   4  -8         63.92         29.95        27.70 o                         
   7   4  -8       1167.04       1038.96       184.99 o                         
   8   4  -8       1239.34       1008.26        54.05 o                         
   9   4  -8       1631.21       1488.38        82.58 o                         
  10   4  -8        308.44        286.60        31.37 o                         
  11   4  -8       1365.99       1241.94        70.63 o                         
  12   4  -8         47.70         19.37        16.34 o                         
  13   4  -8        917.31        933.28        69.59 o                         
  14   4  -8         11.80         11.60        13.56 o                         
  15   4  -8        792.04        767.13       125.24 o                         
  16   4  -8          6.00        -14.42        21.21 o                         
   0   5  -8         51.29         11.85        15.95 o                         
   1   5  -8       1435.39       1226.67       122.18 o                         
   2   5  -8        507.63        489.87        79.48 o                         
   3   5  -8        447.60        368.07        71.65 o                         
   4   5  -8        433.35        470.57        86.55 o                         
   5   5  -8        699.89        612.81       103.93 o                         
   6   5  -8         59.73         22.82        28.13 o                         
   7   5  -8        440.58        382.68       117.07 o                         
   8   5  -8        127.57        109.26        38.24 o                         
   9   5  -8        219.98        108.42        40.35 o                         
  10   5  -8         18.67         22.26        26.65 o                         
  11   5  -8        309.04        252.00        53.02 o                         
  12   5  -8        842.04        895.42        63.56 o                         
  13   5  -8        495.76        503.83        60.33 o                         
  14   5  -8        429.84        386.09        39.61 o                         
   9   6  -8       1590.60       1428.04       114.25 o                         
  10   6  -8         25.56          6.30        11.56 o                         
  11   6  -8        128.23        175.29        38.02 o                         
  12   6  -8          1.89        -19.20        24.65 o                         
  13   6  -8         71.99         59.61        19.11 o                         
   4   0  -7        611.50        547.16        39.27 o                         
   6   0  -7       4872.97       5000.01       183.03 o                         
   8   0  -7      23980.24      24909.96       468.85 o                         
  10   0  -7        142.21        172.90        41.75 o                         
  12   0  -7       2261.66       2220.78        85.52 o                         
  14   0  -7         96.49         71.71        21.06 o                         
  16   0  -7       1372.36       1540.47        94.91 o                         
   4   1  -7       7419.85       7815.91       484.42 o                         
   5   1  -7       2509.91       2526.63        71.90 o                         
   6   1  -7         26.86         41.28        12.23 o                         
   7   1  -7        323.29        313.50        30.38 o                         
   8   1  -7        417.42        438.02        38.92 o                         
   9   1  -7        452.43        431.64        48.09 o                         
  10   1  -7        447.59        401.96        47.99 o                         
  11   1  -7         22.68          9.32        11.32 o                         
  12   1  -7        519.40        534.93        32.27 o                         
  13   1  -7         69.45         59.42        10.69 o                         
  14   1  -7        884.91        964.34        44.97 o                         
  15   1  -7        193.93        203.64        22.94 o                         
  16   1  -7        442.63        470.77        39.97 o                         
  17   1  -7        294.19        349.90        40.98 o                         
  18   1  -7        290.71        359.76        61.52 o                         
   3   2  -7       8413.95       8065.30       243.12 o                         
   4   2  -7       8946.37       9888.92       287.35 o                         
   5   2  -7       1419.76       1519.56       120.17 o                         
   6   2  -7       5104.89       5609.50       173.80 o                         
   7   2  -7       2029.63       2073.97       193.20 o                         
   8   2  -7         32.93         17.46        15.31 o                         
   9   2  -7        821.16        855.89        84.94 o                         
  10   2  -7       5422.92       5707.29       303.78 o                         
  11   2  -7       1155.51       1036.59        78.27 o                         
  12   2  -7       3130.47       3148.98       110.64 o                         
  13   2  -7         51.25         65.14        16.50 o                         
  14   2  -7         14.99         30.92        22.42 o                         
  15   2  -7        551.18        602.49        86.83 o                         
  16   2  -7        154.94        198.79        52.25 o                         
  17   2  -7        123.74         81.20        30.57 o                         
  18   2  -7         80.89        107.56        36.68 o                         
   2   3  -7        381.71        364.15        56.65 o                         
   3   3  -7       1766.99       1701.44       126.38 o                         
   4   3  -7       8398.70       9911.75       316.58 o                         
   5   3  -7        104.66         87.79        39.64 o                         
   6   3  -7       2645.23       2485.88       124.93 o                         
   7   3  -7        913.98        829.43        77.03 o                         
   8   3  -7          1.50         19.88        20.13 o                         
   9   3  -7        359.25        320.70        38.02 o                         
  10   3  -7       4969.84       4583.57       279.52 o                         
  11   3  -7        816.04        847.19        57.18 o                         
  12   3  -7         35.46         37.71        13.37 o                         
  13   3  -7        188.82        217.05        31.39 o                         
  14   3  -7       5719.87       6311.46       241.64 o                         
  15   3  -7         53.93         63.58        29.47 o                         
  16   3  -7          3.36        -14.90        19.11 o                         
  17   3  -7          1.53         11.85        18.15 o                         
   1   4  -7        252.77        329.86        56.93 o                         
   2   4  -7         45.07         34.20        21.78 o                         
   3   4  -7        402.14        341.32        62.00 o                         
   4   4  -7         46.79         12.99        18.44 o                         
   5   4  -7        432.34        398.35        75.18 o                         
   6   4  -7       2472.07       2259.75       262.89 o                         
   7   4  -7        737.63        639.99       138.51 o                         
   8   4  -7          0.06          6.93        10.19 o                         
   9   4  -7       1130.39       1030.35        60.81 o                         
  10   4  -7         64.22         81.29        18.88 o                         
  11   4  -7        591.21        601.38        49.45 o                         
  12   4  -7       1938.61       1969.98        99.69 o                         
  13   4  -7        942.54        903.54        68.43 o                         
  14   4  -7        165.71        160.28        29.63 o                         
  15   4  -7        884.39        918.35        72.41 o                         
  16   4  -7         21.12         38.02        24.65 o                         
   1   5  -7        553.17        330.72        64.77 o                         
   2   5  -7        658.30        433.79        76.80 o                         
   3   5  -7       1321.60       1109.93       121.22 o                         
   4   5  -7        202.07        150.36        51.49 o                         
   5   5  -7         85.40         39.55        24.74 o                         
   6   5  -7         35.66         57.05        21.57 o                         
   7   5  -7         82.11         70.72        26.36 o                         
   8   5  -7         26.14         27.44        45.85 o                         
   9   5  -7        163.97        141.73        32.64 o                         
  10   5  -7        369.94        335.87        60.76 o                         
  11   5  -7        151.73         91.99        35.63 o                         
  12   5  -7         59.27         41.70        21.11 o                         
  13   5  -7        261.58        280.93        35.02 o                         
  14   5  -7         68.37         82.79        26.46 o                         
  15   5  -7        498.64        550.62        65.05 o                         
   7   6  -7       1966.84       2023.66       142.81 o                         
   8   6  -7       1548.72       1610.12       124.76 o                         
   9   6  -7       1407.03       1530.92       121.22 o                         
  10   6  -7        169.23        133.93        37.73 o                         
  11   6  -7        358.74        320.11        52.92 o                         
  12   6  -7         43.01         94.48        28.56 o                         
  13   6  -7        202.84        260.89        43.94 o                         
  14   6  -7         43.39         47.76        15.19 o                         
   4   0  -6      29833.06      30926.96       388.80 o                         
   6   0  -6         21.21         20.06        14.04 o                         
   8   0  -6       7912.24       8008.27       260.69 o                         
  10   0  -6       9724.42       9700.16       331.96 o                         
  12   0  -6       9155.63       9447.05       174.22 o                         
  14   0  -6         32.04         52.43        18.03 o                         
  16   0  -6       2311.68       2892.15       119.84 o                         
   3   1  -6       1034.65        930.25        49.77 o                         
   4   1  -6       1735.52       1739.43        91.42 o                         
   5   1  -6       1982.70       1972.40        61.05 o                         
   6   1  -6         24.12          4.73         8.82 o                         
   7   1  -6        227.54        270.20        33.29 o                         
   8   1  -6         50.67         60.82        18.47 o                         
   9   1  -6        246.93        243.92        35.21 o                         
  10   1  -6        102.16         97.76        23.10 o                         
  11   1  -6        171.84        152.36        30.65 o                         
  12   1  -6        886.68        777.88        34.62 o                         
  13   1  -6        255.00        239.20        20.09 o                         
  14   1  -6       1442.23       1531.88        56.79 o                         
  15   1  -6        437.31        406.57        32.31 o                         
  16   1  -6        230.22        214.43        23.61 o                         
  17   1  -6       1030.80       1038.58       166.89 o                         
  18   1  -6        124.51        132.60        24.71 o                         
   3   2  -6       1430.99       1483.83       101.26 o                         
   4   2  -6        165.29        251.62        46.43 o                         
   5   2  -6        316.84        314.76        53.40 o                         
   6   2  -6        182.66        160.20        31.58 o                         
   7   2  -6       3169.15       3484.18       142.30 o                         
   8   2  -6       2412.91       2394.70       127.05 o                         
   9   2  -6        519.75        499.42        85.69 o                         
  10   2  -6        792.34        785.24       112.24 o                         
  11   2  -6        899.43        835.29        45.11 o                         
  12   2  -6       3048.98       3068.04        89.87 o                         
  13   2  -6         36.60         32.63        12.03 o                         
  14   2  -6          7.79         27.36        30.38 o                         
  15   2  -6        570.98        589.68        53.97 o                         
  16   2  -6        256.01        248.47        54.74 o                         
  17   2  -6        143.87        116.83        38.69 o                         
   2   3  -6       3698.49       4310.11       183.22 o                         
   3   3  -6       1167.71       1335.19       108.81 o                         
   4   3  -6       9103.69       9713.72       302.73 o                         
   5   3  -6         18.48         23.60        23.40 o                         
   6   3  -6        409.58        370.10        48.25 o                         
   7   3  -6        273.23        261.04        52.11 o                         
   8   3  -6        793.45        876.80        91.47 o                         
   9   3  -6       1787.44       1643.89       178.97 o                         
  10   3  -6         25.41         44.07        14.55 o                         
  11   3  -6       1085.76       1117.17        65.94 o                         
  12   3  -6        648.73        612.62        50.53 o                         
  13   3  -6       1460.23       1480.47        98.83 o                         
  14   3  -6        128.24         96.96        36.20 o                         
  15   3  -6        323.42        309.29        42.40 o                         
  16   3  -6         20.28         13.56        17.10 o                         
  17   3  -6        370.32        324.79        58.08 o                         
   0   4  -6         84.48         91.71        28.37 o                         
   1   4  -6       1034.48        830.33        87.69 o                         
   2   4  -6        445.65        480.03        70.12 o                         
   3   4  -6       1700.73       1482.97       126.00 o                         
   4   4  -6         70.37         22.16        21.68 o                         
   5   4  -6       1415.49       1237.75       128.68 o                         
   6   4  -6         32.76         33.05        23.09 o                         
   7   4  -6         10.22         10.26        13.51 o                         
   8   4  -6        691.63        633.12        69.61 o                         
   9   4  -6        326.58        245.87        40.51 o                         
  10   4  -6        205.75        283.70        33.11 o                         
  11   4  -6       1285.60       1166.31        69.07 o                         
  12   4  -6         36.81         24.02        13.72 o                         
  13   4  -6        281.78        261.10        37.46 o                         
  14   4  -6         73.71        113.19        25.47 o                         
  15   4  -6        661.65        599.32        73.60 o                         
  16   4  -6       1383.17       1499.40       114.06 o                         
   1   5  -6       5061.07       4794.53       225.35 o                         
   2   5  -6         47.58          9.46        19.87 o                         
   3   5  -6       5098.86       5009.27       259.64 o                         
   4   5  -6        875.58        826.89       107.85 o                         
   5   5  -6       1332.12       1034.03        83.10 o                         
   6   5  -6        485.46        452.63        79.05 o                         
   7   5  -6        416.49        410.23        51.36 o                         
   8   5  -6        220.30        154.65        47.71 o                         
   9   5  -6          8.07         59.03        16.97 o                         
  10   5  -6        653.47        675.19        83.97 o                         
  11   5  -6         61.80         53.97        22.74 o                         
  12   5  -6         30.20        -11.58        16.20 o                         
  13   5  -6        634.22        601.40        52.89 o                         
  14   5  -6          8.97          1.46        14.08 o                         
  15   5  -6        301.64        288.88        48.72 o                         
   5   6  -6         36.23         30.96        19.34 o                         
   6   6  -6        765.86        660.29        86.36 o                         
   7   6  -6        316.73        335.49        59.61 o                         
   8   6  -6        289.20        295.66        57.89 o                         
   9   6  -6          5.70          1.82        20.35 o                         
  10   6  -6        374.11        332.24        58.65 o                         
  11   6  -6        708.23        727.35        83.59 o                         
  12   6  -6        424.46        345.52        54.45 o                         
  13   6  -6        195.67        214.46        42.13 o                         
  14   6  -6         21.45          7.93        11.94 o                         
   6   7  -6         10.48         39.36        15.95 o                         
   7   7  -6        512.58        380.39        59.32 o                         
   8   7  -6         13.71         88.36        27.51 o                         
   9   7  -6        102.72        164.40        36.20 o                         
  10   7  -6        136.14        168.99        37.54 o                         
  11   7  -6         62.95         25.89        13.28 o                         
  12   7  -6        178.08        191.53        34.49 o                         
   4   0  -5       3057.39       3105.05       115.64 o                         
   6   0  -5      12677.29      13726.74       292.12 o                         
   8   0  -5       6923.84       7016.88       243.21 o                         
  10   0  -5       2028.36       2054.89       148.64 o                         
  12   0  -5        217.68        206.71        25.33 o                         
  14   0  -5       2423.71       2775.33       115.30 o                         
  16   0  -5        894.84       1229.27        78.55 o                         
  18   0  -5       1646.32       2167.14       131.16 o                         
   3   1  -5       1999.95       1840.82        64.19 o                         
   4   1  -5       2178.71       2146.63       149.31 o                         
   5   1  -5       2661.04       2771.86        97.35 o                         
   6   1  -5       5647.27       5690.53       237.78 o                         
   7   1  -5        308.33        253.05        36.30 o                         
   8   1  -5        129.09         96.24        21.85 o                         
   9   1  -5       1830.99       1816.06        93.07 o                         
  10   1  -5       2211.99       2112.39       106.24 o                         
  11   1  -5        452.17        453.58        52.12 o                         
  12   1  -5         79.24         59.25        11.23 o                         
  13   1  -5       1025.03        926.24        39.25 o                         
  14   1  -5        115.17        114.17        16.77 o                         
  15   1  -5       1600.91       1848.49        67.25 o                         
  16   1  -5        103.66        129.36        18.83 o                         
  17   1  -5        150.78        123.44        20.74 o                         
  18   1  -5        182.84        188.67        36.97 o                         
  19   1  -5         32.19         65.72        24.93 o                         
   3   2  -5       4400.27       4489.80       169.18 o                         
   4   2  -5         19.79         28.47        18.91 o                         
   5   2  -5       1031.03        970.66        64.58 o                         
   6   2  -5        172.90        152.01        29.81 o                         
   7   2  -5       1523.01       1344.26       124.95 o                         
   8   2  -5        609.31        578.52        94.48 o                         
   9   2  -5        776.36        860.03       111.58 o                         
  10   2  -5       1251.42       1109.93       130.59 o                         
  11   2  -5        526.48        475.07        34.03 o                         
  12   2  -5       1051.83       1046.31        52.35 o                         
  13   2  -5        315.02        293.01        29.08 o                         
  14   2  -5        893.31        927.11        52.94 o                         
  15   2  -5        271.90        308.65        33.75 o                         
  16   2  -5        720.86        814.52        63.53 o                         
  17   2  -5        101.87         73.52        20.87 o                         
   1   3  -5       1212.52       1341.11        95.05 o                         
   2   3  -5       2984.30       3272.49       156.19 o                         
   3   3  -5        920.38        977.34        91.42 o                         
   4   3  -5       1084.48        901.30        89.32 o                         
   5   3  -5        150.58        114.16        39.93 o                         
   6   3  -5        952.62        781.85        91.47 o                         
   7   3  -5        461.63        362.49        68.16 o                         
   8   3  -5        465.90        361.50        54.38 o                         
   9   3  -5        528.76        388.34        55.61 o                         
  10   3  -5       1101.11       1060.12        61.70 o                         
  11   3  -5        330.22        329.35        35.79 o                         
  12   3  -5       2737.07       2805.29       106.95 o                         
  13   3  -5        397.13        406.21        41.81 o                         
  14   3  -5       5863.01       6433.13       188.19 o                         
  15   3  -5        461.69        391.24        47.51 o                         
  16   3  -5        991.56       1097.26        77.82 o                         
  17   3  -5         91.57         83.20        30.95 o                         
   1   4  -5       1621.70       1551.58        77.24 o                         
   2   4  -5        567.42        575.84        72.98 o                         
   3   4  -5       1344.62       1188.55       109.67 o                         
   4   4  -5       2378.50       2262.09       159.63 o                         
   5   4  -5       3119.53       2795.90       187.52 o                         
   6   4  -5        788.55        577.80        64.68 o                         
   7   4  -5        457.81        351.89       121.03 o                         
   8   4  -5         54.48         51.47        19.62 o                         
   9   4  -5        867.63        745.46        61.42 o                         
  10   4  -5        681.11        702.66        51.98 o                         
  11   4  -5       1657.89       1526.26        78.56 o                         
  12   4  -5         81.65         82.78        22.59 o                         
  13   4  -5        610.38        488.81        69.74 o                         
  14   4  -5        577.30        690.14        60.43 o                         
  15   4  -5        172.80         85.84        33.05 o                         
  16   4  -5        766.42        980.30        97.82 o                         
   2   5  -5       5864.45       6736.99       277.03 o                         
   3   5  -5       3013.69       2928.02       190.29 o                         
   4   5  -5        102.44         48.72        30.66 o                         
   5   5  -5       1041.72        758.17        71.47 o                         
   6   5  -5       1309.78       1416.47        93.98 o                         
   7   5  -5        310.52        285.88        59.03 o                         
   8   5  -5        364.45        352.11        51.22 o                         
   9   5  -5        381.98        317.58        47.42 o                         
  10   5  -5        324.71        375.71        65.72 o                         
  11   5  -5          9.51        -10.32        18.44 o                         
  12   5  -5        123.00        137.92        25.49 o                         
  13   5  -5        247.93        174.85        29.71 o                         
  14   5  -5         70.06         51.20        22.74 o                         
  15   5  -5        122.15        119.31        34.01 o                         
  16   5  -5        273.67        351.64        52.73 o                         
   1   6  -5       1663.48       1545.57       236.43 o                         
   2   6  -5        104.30         64.86        34.20 o                         
   3   6  -5        633.03        422.04        69.07 o                         
   4   6  -5         36.52         25.60        15.95 o                         
   5   6  -5        262.69        279.90        59.32 o                         
   6   6  -5        516.93        516.04        75.94 o                         
   7   6  -5        228.87        249.04        52.25 o                         
   8   6  -5        106.41        153.13        44.23 o                         
   9   6  -5        486.68        423.09        68.78 o                         
  10   6  -5        251.76        233.85        50.44 o                         
  11   6  -5        865.71        766.04        84.64 o                         
  12   6  -5        369.74        323.07        54.64 o                         
  13   6  -5        636.91        630.77        70.69 o                         
  14   6  -5        219.32        167.84        35.25 o                         
  15   6  -5        293.36        285.82        41.94 o                         
   2   7  -5        298.15        351.35        72.31 o                         
   3   7  -5        553.74        474.58        79.67 o                         
   4   7  -5        162.74        176.06        49.39 o                         
   5   7  -5        723.80        749.13        94.76 o                         
   6   7  -5        266.85        267.29        56.55 o                         
   7   7  -5        211.71        151.03        42.41 o                         
   8   7  -5        160.18         97.25        29.42 o                         
   9   7  -5         19.52          9.55        15.48 o                         
  10   7  -5         38.29         85.21        30.28 o                         
  11   7  -5        300.30        343.33        49.39 o                         
  12   7  -5         44.87        109.86        27.32 o                         
  13   7  -5         36.72         59.70        17.67 o                         
   4   0  -4        161.97        143.34        19.37 o                         
   6   0  -4      27744.59      28583.76       411.82 o                         
   8   0  -4       8937.64       9325.11       276.65 o                         
  10   0  -4       3682.91       3662.34       202.23 o                         
  12   0  -4          2.25          5.08        10.75 o                         
  14   0  -4        772.80        783.73        64.22 o                         
  16   0  -4       1796.03       2086.62       103.28 o                         
  18   0  -4         96.63        184.85        43.18 o                         
   3   1  -4        346.50        343.14        26.27 o                         
   4   1  -4      11081.38      11090.76       256.30 o                         
   5   1  -4       1813.40       1944.31        58.41 o                         
   6   1  -4       1481.08       1541.37        57.85 o                         
   7   1  -4       1067.22       1035.68        51.57 o                         
   8   1  -4       3235.49       3230.07       113.86 o                         
   9   1  -4       1677.62       1719.55        89.78 o                         
  10   1  -4       1194.86       1415.20        86.25 o                         
  11   1  -4        298.29        255.06        60.76 o                         
  12   1  -4        642.59        648.25        34.92 o                         
  13   1  -4       1598.57       1482.58        55.50 o                         
  14   1  -4       1413.66       1406.42        54.45 o                         
  15   1  -4        852.55        993.95        50.05 o                         
  16   1  -4       1500.60       1679.59        64.67 o                         
  17   1  -4         10.08         13.40        14.26 o                         
  18   1  -4         66.44         47.86        23.21 o                         
  19   1  -4        150.71        153.99        33.15 o                         
   2   2  -4       4399.97       4831.50       157.43 o                         
   3   2  -4       8956.37       9603.39       240.92 o                         
   5   2  -4        895.12        885.24        60.21 o                         
   6   2  -4       6475.28       7711.33       189.91 o                         
   7   2  -4        188.03        121.70        48.10 o                         
   8   2  -4       1504.88       1242.66        89.02 o                         
   9   2  -4        729.94        735.85        98.01 o                         
  10   2  -4        300.79        300.53        74.03 o                         
  11   2  -4        438.01        452.36        33.16 o                         
  12   2  -4        416.98        434.71        33.74 o                         
  13   2  -4        665.36        644.66        42.92 o                         
  14   2  -4        128.94        164.15        23.89 o                         
  15   2  -4         49.44         20.55        15.18 o                         
  16   2  -4        366.11        386.02        46.95 o                         
  17   2  -4        519.55        553.93        91.95 o                         
  18   2  -4        439.49        434.46        56.36 o                         
   1   3  -4       1130.00       1481.54        95.62 o                         
   2   3  -4       1678.02       1794.87       111.77 o                         
   3   3  -4        951.66        901.97        83.59 o                         
   4   3  -4         31.95          0.10        16.14 o                         
   5   3  -4        194.52        159.34        44.13 o                         
   6   3  -4        309.07        214.29        49.01 o                         
   7   3  -4       1204.94       1005.18        79.52 o                         
   8   3  -4       1683.14       1541.06       111.62 o                         
   9   3  -4        234.52        172.03        51.30 o                         
  10   3  -4         23.74         17.09        15.35 o                         
  11   3  -4        672.48        590.88        48.34 o                         
  12   3  -4       2476.09       2394.83        99.34 o                         
  13   3  -4        121.31         95.56        22.01 o                         
  14   3  -4        258.74        378.25        72.60 o                         
  15   3  -4          5.29         30.60        19.77 o                         
  16   3  -4        695.72        642.97        45.68 o                         
   0   4  -4       3611.35       4437.16       176.82 o                         
   1   4  -4       1460.28       1407.29        70.99 o                         
   2   4  -4       7697.94       7667.07       163.68 o                         
   3   4  -4        237.64        202.71        48.53 o                         
   4   4  -4        818.64        838.06        96.29 o                         
   5   4  -4       1989.67       1994.04       156.19 o                         
   6   4  -4       1234.12       1260.67        91.45 o                         
   7   4  -4        602.16        411.21        54.95 o                         
   8   4  -4         17.79         13.72        11.98 o                         
   9   4  -4        632.48        516.39        65.09 o                         
  10   4  -4        519.54        431.03        39.06 o                         
  11   4  -4       1341.70       1235.59        70.34 o                         
  12   4  -4        890.07        872.17        62.35 o                         
  13   4  -4       1378.62       1600.76       129.06 o                         
  14   4  -4         43.24         60.11        19.01 o                         
  15   4  -4        458.55        511.30        51.77 o                         
  16   4  -4        158.79        185.99        44.71 o                         
   2   5  -4        481.19        382.49        65.15 o                         
   3   5  -4        286.29        212.55        51.01 o                         
   4   5  -4       1336.49       1411.99       132.69 o                         
   5   5  -4       1307.78       1053.57        66.51 o                         
   6   5  -4          2.72        -14.72        21.37 o                         
   7   5  -4       1204.78       1158.80       130.27 o                         
   8   5  -4         60.64         74.39        29.61 o                         
   9   5  -4       1337.38       1372.56        98.87 o                         
  10   5  -4        454.25        385.02        52.28 o                         
  11   5  -4        514.56        547.47        78.05 o                         
  12   5  -4        665.08        673.66        86.93 o                         
  13   5  -4        115.15        122.32        27.08 o                         
  14   5  -4        630.27        729.54        83.30 o                         
  15   5  -4        168.04        204.24        41.46 o                         
  16   5  -4         44.12         29.04        18.91 o                         
   1   6  -4       3444.96       3317.67       231.37 o                         
   2   6  -4       2510.33       2540.15       236.05 o                         
   3   6  -4        759.90        788.87       140.09 o                         
   4   6  -4        729.42        748.36        94.00 o                         
   5   6  -4         37.73         15.09        19.68 o                         
   6   6  -4       1881.53       1793.63       148.64 o                         
   7   6  -4       1069.63       1078.03       113.10 o                         
   8   6  -4        728.29        842.46       100.11 o                         
   9   6  -4        427.45        513.17        77.47 o                         
  10   6  -4          2.38        -12.23        24.55 o                         
  11   6  -4        390.62        302.92        59.99 o                         
  12   6  -4        170.41        186.37        40.22 o                         
  13   6  -4        256.89        262.80        48.81 o                         
  14   6  -4         44.53         17.10        16.05 o                         
   0   7  -4        628.22        776.45       101.64 o                         
   1   7  -4       2244.18       3219.47       204.14 o                         
   2   7  -4         78.56         87.60        40.89 o                         
   3   7  -4        748.90        814.75       106.13 o                         
   4   7  -4        355.66        417.07        70.59 o                         
   5   7  -4        731.18        899.01       106.42 o                         
   6   7  -4         15.49         57.13        29.71 o                         
   7   7  -4        141.67        116.73        38.78 o                         
   8   7  -4        240.67        232.51        50.25 o                         
   9   7  -4        262.32        241.21        46.62 o                         
  10   7  -4        373.41        332.91        54.36 o                         
  11   7  -4        169.31        202.81        43.27 o                         
  12   7  -4        196.72        301.68        45.38 o                         
  13   7  -4        177.90        251.62        37.92 o                         
   2   8  -4         20.11        -15.48        26.65 o                         
   3   8  -4       1091.27       1233.36       116.73 o                         
   4   8  -4        433.92        529.60        74.51 o                         
   5   8  -4        362.79        374.95        58.84 o                         
   6   8  -4          3.55         32.19        21.68 o                         
   7   8  -4        268.45        323.84        51.49 o                         
   8   8  -4        121.15        138.13        29.90 o                         
   9   8  -4        194.76        209.59        36.40 o                         
   2   0  -3      34519.59      40585.84       302.73 o                         
   4   0  -3      18099.21      17956.51       266.71 o                         
   6   0  -3        590.60        418.60        50.06 o                         
   8   0  -3       5396.29       5598.49       214.17 o                         
  10   0  -3        590.58        877.04        97.82 o                         
  12   0  -3        512.95        391.48        34.70 o                         
  14   0  -3       6458.30       6984.59       184.65 o                         
  16   0  -3        108.07         89.51        40.79 o                         
  18   0  -3        263.48        289.16        52.25 o                         
   3   1  -3       4059.82       3565.76        79.77 o                         
   4   1  -3        218.72        183.87        19.31 o                         
   5   1  -3       1212.17       1246.93        46.61 o                         
   6   1  -3        404.81        345.04        27.76 o                         
   7   1  -3       2956.56       3140.64       131.64 o                         
   8   1  -3        392.98        403.48        40.16 o                         
   9   1  -3       1373.90       1472.26        82.23 o                         
  10   1  -3         29.74         -7.55        23.79 o                         
  11   1  -3         19.72         36.78        29.61 o                         
  12   1  -3         88.92         99.56        14.32 o                         
  13   1  -3       1890.68       1707.76        59.35 o                         
  14   1  -3        545.57        593.35        39.36 o                         
  15   1  -3        574.84        674.04        41.67 o                         
  16   1  -3          8.70          8.72        12.81 o                         
  17   1  -3        172.80        206.86        29.00 o                         
  18   1  -3         24.54          8.22        15.48 o                         
  19   1  -3        125.49        141.67        35.73 o                         
   2   2  -3      19678.26      22568.96       333.01 o                         
   3   2  -3      11033.15      10380.50       242.93 o                         
   4   2  -3        340.95        362.72        51.39 o                         
   5   2  -3        816.10        778.40        55.79 o                         
   6   2  -3       1517.63       1386.56        79.02 o                         
   7   2  -3       1320.76       1197.83        89.84 o                         
   8   2  -3       2377.78       2509.53       171.66 o                         
   9   2  -3        280.34        272.25        58.46 o                         
  10   2  -3       4946.98       5224.88       273.97 o                         
  11   2  -3        111.24        105.84        15.65 o                         
  12   2  -3        171.03        368.85        93.35 o                         
  13   2  -3         85.53         81.20        15.47 o                         
  14   2  -3       2835.30       3267.76       100.49 o                         
  15   2  -3       2257.84       2474.96        95.47 o                         
  16   2  -3        359.36        333.20        42.85 o                         
  17   2  -3        770.42        882.66        66.48 o                         
  18   2  -3        466.80        531.32        66.39 o                         
  19   2  -3         55.57         76.14        26.94 o                         
   1   3  -3        217.10        234.81        38.50 o                         
   2   3  -3          0.78         12.32        10.79 o                         
   3   3  -3        143.03        110.33        30.38 o                         
   4   3  -3       7313.78       8494.12       269.10 o                         
   5   3  -3        508.46        509.19        50.94 o                         
   6   3  -3        188.13        192.31        68.68 o                         
   7   3  -3       1450.96       1384.95        90.80 o                         
   8   3  -3       1895.22       1728.61       182.12 o                         
   9   3  -3       1486.90       1431.19       148.07 o                         
  10   3  -3       1161.02       1547.71        94.07 o                         
  11   3  -3       3164.15       3871.50       122.99 o                         
  12   3  -3        169.76        158.80        28.96 o                         
  13   3  -3        622.38        566.65        51.82 o                         
  14   3  -3       2805.30       2978.18       148.93 o                         
  15   3  -3        305.32        286.71        42.27 o                         
  16   3  -3         83.20        103.47        23.74 o                         
  17   3  -3         35.61         10.79        18.05 o                         
   1   4  -3        243.38        214.10        27.13 o                         
   2   4  -3       6659.68       7371.19       248.56 o                         
   3   4  -3       2636.44       3026.94       104.76 o                         
   4   4  -3        168.20        137.08        36.68 o                         
   5   4  -3        209.73        168.08        35.58 o                         
   6   4  -3       2472.65       2257.86       232.08 o                         
   7   4  -3        396.46        322.30        50.10 o                         
   8   4  -3        124.82         60.84        16.03 o                         
   9   4  -3        202.10        169.74        25.37 o                         
  10   4  -3       3189.32       3007.75       107.46 o                         
  11   4  -3        185.48        192.47        32.10 o                         
  12   4  -3         31.19         19.57        15.53 o                         
  13   4  -3        127.65        219.13        39.09 o                         
  14   4  -3       1054.24       1246.25       110.72 o                         
  15   4  -3        590.58        676.38        60.34 o                         
  16   4  -3        469.07        569.34        79.00 o                         
   1   5  -3        655.83        533.23        80.15 o                         
   3   5  -3       1938.51       1702.40       141.95 o                         
   4   5  -3        369.74        440.29        77.47 o                         
   5   5  -3       1024.20        841.48        59.99 o                         
   6   5  -3       1292.71       1140.36        88.00 o                         
   7   5  -3       1935.01       1887.70       189.68 o                         
   8   5  -3         34.08         63.23        21.16 o                         
   9   5  -3        547.04        508.75        61.35 o                         
  10   5  -3        165.58        219.45        41.47 o                         
  11   5  -3        697.63        704.23        90.75 o                         
  12   5  -3        365.78        560.36        83.87 o                         
  13   5  -3        584.15        575.08        80.82 o                         
  14   5  -3        717.21        800.23        90.08 o                         
  15   5  -3        764.09        820.49        87.60 o                         
  16   5  -3         59.56         41.17        20.83 o                         
   1   6  -3       1871.36       1921.55       157.29 o                         
   2   6  -3        190.48        133.69        34.68 o                         
   3   6  -3        243.66        209.05        52.44 o                         
   4   6  -3         17.09          8.17        22.86 o                         
   5   6  -3        407.18        428.17        60.17 o                         
   6   6  -3         61.42         49.29        25.31 o                         
   7   6  -3        414.66        355.98        54.30 o                         
   8   6  -3        140.16         82.92        34.58 o                         
   9   6  -3        194.75        167.17        45.76 o                         
  10   6  -3        147.72         94.38        36.68 o                         
  11   6  -3         35.98         -0.76        16.91 o                         
  12   6  -3         29.02          4.87        22.83 o                         
  13   6  -3         92.71         80.24        31.05 o                         
  14   6  -3         96.93        102.41        29.42 o                         
  15   6  -3          7.59         35.92        22.35 o                         
   1   7  -3       3250.22       4321.94       393.19 o                         
   2   7  -3       1473.07       1690.07       150.07 o                         
   3   7  -3       2913.52       3650.78       218.28 o                         
   4   7  -3         84.41        178.83        55.12 o                         
   5   7  -3       1649.18       2119.37       164.69 o                         
   6   7  -3        585.47        703.94        93.43 o                         
   7   7  -3        792.63        938.84       105.84 o                         
   8   7  -3         67.10        114.54        34.49 o                         
   9   7  -3        744.64        716.07        84.26 o                         
  10   7  -3        190.35        151.98        38.98 o                         
  11   7  -3        295.27        315.91        52.06 o                         
  12   7  -3         81.07        102.88        30.09 o                         
  13   7  -3        170.12        223.15        37.83 o                         
  14   7  -3        187.47        208.54        32.57 o                         
   1   8  -3         32.64        -12.11        18.63 o                         
   2   8  -3         22.70         -1.99        18.13 o                         
   3   8  -3        486.17        406.57        68.59 o                         
   4   8  -3         24.00         25.22        22.74 o                         
   5   8  -3         31.69         85.12        31.43 o                         
   6   8  -3        309.82        269.87        50.92 o                         
   7   8  -3         34.36        -14.14        24.07 o                         
   8   8  -3        117.83        143.10        36.97 o                         
   9   8  -3          5.54          5.92        15.48 o                         
  10   8  -3         64.10         22.74        17.00 o                         
   2   0  -2       4253.83       4490.46        93.23 o                         
   4   0  -2      40114.39      43239.70       404.75 o                         
   6   0  -2       5427.49       5287.36       176.34 o                         
   8   0  -2        316.18        414.59        59.32 o                         
  10   0  -2       1572.77       1582.89       128.87 o                         
  12   0  -2        170.83        210.38        29.30 o                         
  14   0  -2        105.86        133.17        26.88 o                         
  16   0  -2        159.79        711.58       100.59 o                         
  18   0  -2       1479.29       1701.44       128.01 o                         
   3   1  -2      14248.24      13528.61       156.86 o                         
   4   1  -2      28136.13      28130.13      1009.68 o                         
   5   1  -2       1349.29       1305.71        47.85 o                         
   6   1  -2       6044.08       6758.32       150.93 o                         
   7   1  -2       4580.07       4967.77       130.28 o                         
   8   1  -2       1743.74       1653.17        86.83 o                         
   9   1  -2        349.72        284.42        36.72 o                         
  10   1  -2       2009.48       2016.78       160.01 o                         
  11   1  -2        117.82        131.64        44.90 o                         
  12   1  -2       4471.33       4713.57        95.26 o                         
  13   1  -2        544.78        562.28        35.39 o                         
  14   1  -2        298.42        366.62        33.58 o                         
  15   1  -2       1152.29       1200.72        56.06 o                         
  16   1  -2        193.48        193.30        28.52 o                         
  17   1  -2        447.70        537.70        53.83 o                         
  18   1  -2        112.83         69.95        22.16 o                         
  19   1  -2        583.20        651.40        73.17 o                         
  20   1  -2       1162.72       1507.52        93.43 o                         
   1   2  -2      16027.06      17145.10       254.96 o                         
   2   2  -2       1881.03       2090.33        99.54 o                         
   3   2  -2       5035.63       5213.13       169.66 o                         
   4   2  -2        697.09        669.08        68.02 o                         
   5   2  -2       1055.04       1179.26        66.47 o                         
   6   2  -2          4.05         -0.35        14.40 o                         
   7   2  -2       1269.48       1526.26        87.93 o                         
   8   2  -2        283.07        188.28        48.62 o                         
   9   2  -2         94.07         90.94        36.11 o                         
  10   2  -2        275.18        246.46        67.25 o                         
  11   2  -2        100.68         85.70        15.22 o                         
  12   2  -2       4210.76       4267.05       117.31 o                         
  13   2  -2        269.03        280.06        29.60 o                         
  14   2  -2        987.59       1283.53        64.26 o                         
  15   2  -2       3694.10       4266.04       126.32 o                         
  16   2  -2        851.04       1051.20        62.68 o                         
  17   2  -2       1238.85       1235.65       107.56 o                         
  18   2  -2          1.47         -1.72        14.90 o                         
  19   2  -2        126.56        142.62        30.86 o                         
  20   2  -2         40.70         56.74        17.39 o                         
   0   3  -2      19614.89      22523.01       324.03 o                         
   1   3  -2        736.58        691.51        40.23 o                         
   2   3  -2        949.73        947.73        77.19 o                         
   3   3  -2       1871.66       2394.12       177.01 o                         
   4   3  -2       4702.41       4644.55       107.56 o                         
   5   3  -2       3461.73       3436.48       122.38 o                         
   6   3  -2       2463.87       2175.30       108.04 o                         
   7   3  -2        206.03        128.78        62.76 o                         
   8   3  -2      12051.75      10991.78       389.47 o                         
   9   3  -2       1469.30       1631.32       167.36 o                         
  10   3  -2         86.78         26.84        20.38 o                         
  11   3  -2       1268.89       1158.07        86.43 o                         
  12   3  -2       1631.45       1688.82        83.99 o                         
  13   3  -2        142.19        146.72        26.67 o                         
  14   3  -2       1526.89       1665.96       134.03 o                         
  15   3  -2         78.75         80.34        31.72 o                         
  16   3  -2        577.93        708.34        97.44 o                         
  17   3  -2         14.46          1.62        12.23 o                         
  18   3  -2        983.60       1118.53        85.40 o                         
   0   4  -2       5693.50       5978.98       191.53 o                         
   1   4  -2       5114.21       5800.22       133.39 o                         
   2   4  -2       1878.78       2200.90        91.85 o                         
   3   4  -2       3282.53       3589.13       112.76 o                         
   4   4  -2        387.00        426.24        66.77 o                         
   5   4  -2       1219.22       1154.83       113.58 o                         
   6   4  -2       1769.69       1560.62       139.71 o                         
   7   4  -2         21.55         60.37        45.09 o                         
   8   4  -2         68.95         76.48        21.69 o                         
   9   4  -2       2997.69       3157.56       146.11 o                         
  10   4  -2        317.87        399.16        52.90 o                         
  11   4  -2        484.73        421.01        41.73 o                         
  12   4  -2         76.38         94.30        42.32 o                         
  13   4  -2       1847.04       1993.99       171.19 o                         
  14   4  -2        136.20        148.12        29.72 o                         
  15   4  -2         52.93         74.61        38.88 o                         
  16   4  -2       1033.00       1333.28       121.32 o                         
  17   4  -2        330.41        353.17        61.14 o                         
   0   5  -2        424.61        271.30        58.18 o                         
   1   5  -2        769.25        627.33        83.01 o                         
   3   5  -2       2476.34       2121.09       153.80 o                         
   4   5  -2        171.28        109.84        27.18 o                         
   5   5  -2        566.96        436.73        42.55 o                         
   6   5  -2        528.32        462.75        70.77 o                         
   7   5  -2         85.12         61.18        33.25 o                         
   8   5  -2       1010.62       1109.08       144.44 o                         
   9   5  -2         11.48        -10.41        17.60 o                         
  10   5  -2        196.65        146.67        56.46 o                         
  11   5  -2        183.18        132.59        48.62 o                         
  12   5  -2        338.13        399.31        71.55 o                         
  13   5  -2        420.97        472.67        79.29 o                         
  14   5  -2        692.98        728.40        90.27 o                         
  15   5  -2        915.07       1009.06        99.73 o                         
  16   5  -2        393.27        425.00        60.66 o                         
   1   6  -2        755.34        573.07        96.58 o                         
   2   6  -2        591.57        591.00        65.01 o                         
   3   6  -2       2804.17       2797.90       185.80 o                         
   4   6  -2       1194.69       1395.78       103.54 o                         
   5   6  -2       1718.17       1977.32       317.87 o                         
   6   6  -2         40.69         59.47        59.42 o                         
   7   6  -2        152.89        199.37        44.83 o                         
   8   6  -2        103.79        109.57        38.78 o                         
   9   6  -2        144.58         73.94        31.52 o                         
  10   6  -2        434.50        396.63        66.58 o                         
  11   6  -2        266.56        250.86        57.70 o                         
  12   6  -2         40.29         67.82        29.42 o                         
  13   6  -2        353.29        352.02        59.42 o                         
  14   6  -2          7.96        -21.68        21.68 o                         
  15   6  -2         89.62        105.37        26.56 o                         
  16   6  -2         31.28         55.31        21.11 o                         
   0   7  -2        940.73       1313.70       131.92 o                         
   1   7  -2         64.51         72.41        40.03 o                         
   2   7  -2          2.88        -33.15        33.15 o                         
   3   7  -2        628.31        663.25        96.96 o                         
   4   7  -2        869.44        957.28       112.53 o                         
   5   7  -2        163.35        179.50        52.73 o                         
   6   7  -2        474.61        480.12        80.15 o                         
   7   7  -2        104.53        102.50        42.70 o                         
   8   7  -2         39.04         52.06        26.56 o                         
   9   7  -2        115.74        153.42        39.45 o                         
  10   7  -2        342.13        307.89        55.69 o                         
  11   7  -2        332.05        389.27        60.09 o                         
  12   7  -2        599.29        763.07        76.52 o                         
  13   7  -2         52.73         29.23        17.58 o                         
  14   7  -2         16.43         20.83        12.42 o                         
   0   8  -2        305.50        265.57        60.18 o                         
   1   8  -2       1939.50       2205.25       174.72 o                         
   2   8  -2          3.09        -22.45        22.45 o                         
   3   8  -2        131.69        119.42        39.36 o                         
   4   8  -2        146.68         80.02        20.53 o                         
   5   8  -2        254.55        265.79        52.59 o                         
   6   8  -2          0.46        -25.12        28.85 o                         
   7   8  -2        188.54        234.62        46.90 o                         
   8   8  -2        101.52        119.79        33.53 o                         
   9   8  -2         76.20        161.73        34.29 o                         
  10   8  -2          1.25         -7.93        15.76 o                         
   2   0  -1      18710.35      21458.84       204.05 o                         
   4   0  -1        996.89       1783.02       117.40 o                         
   6   0  -1       6607.21       7412.27       214.84 o                         
   8   0  -1       4667.15       5658.38       216.66 o                         
  10   0  -1       3017.61       3693.10       196.40 o                         
  12   0  -1       2534.99       3030.18       117.82 o                         
  14   0  -1        363.85        360.54        42.34 o                         
  16   0  -1       5007.87       7731.33       290.98 o                         
  18   0  -1         92.07        176.34        45.38 o                         
   1   1  -1      12371.81      12824.48       167.36 o                         
   4   1  -1       9031.43      10375.97       303.83 o                         
   5   1  -1       1393.26       1388.42        73.77 o                         
   6   1  -1       6628.86       6759.22       223.77 o                         
   7   1  -1       3191.50       3837.44       153.89 o                         
   8   1  -1        136.31        151.41        42.89 o                         
   9   1  -1        318.08        274.74        56.65 o                         
  10   1  -1       3291.90       4070.05       222.77 o                         
  11   1  -1        327.67        361.29        70.50 o                         
  12   1  -1       1935.26       2284.52        76.96 o                         
  13   1  -1        973.72        988.37        46.46 o                         
  14   1  -1       2919.35       3594.08       152.15 o                         
  15   1  -1        639.94        745.91        53.11 o                         
  16   1  -1          8.15          6.33        13.30 o                         
  17   1  -1        289.30        410.73        48.95 o                         
  18   1  -1       1043.20       1326.05        80.64 o                         
  19   1  -1        492.53        565.71        69.45 o                         
  20   1  -1        286.25        663.92        64.67 o                         
   1   2  -1      22776.73      24168.47       295.94 o                         
   2   2  -1      28253.30      31027.64       368.35 o                         
   3   2  -1       3608.97       3723.09       142.15 o                         
   4   2  -1       1306.15       1549.11        68.52 o                         
   5   2  -1        971.73       1001.02        76.47 o                         
   6   2  -1       6968.45       8235.25       269.82 o                         
   7   2  -1        365.75        284.93        44.35 o                         
   8   2  -1       1379.08       1437.12       131.73 o                         
   9   2  -1         70.34         36.49        23.50 o                         
  10   2  -1       1177.13       1123.69       125.71 o                         
  11   2  -1        272.28        300.95        28.32 o                         
  12   2  -1         82.25        164.14        25.85 o                         
  13   2  -1        116.83         98.58        18.47 o                         
  14   2  -1       4203.98       4812.83       191.24 o                         
  15   2  -1       3256.57       3755.83       120.13 o                         
  16   2  -1        391.86        460.96        39.05 o                         
  17   2  -1        167.94        112.63        42.22 o                         
  18   2  -1       1097.19       1569.14       116.73 o                         
  19   2  -1         73.37         68.30        24.65 o                         
  20   2  -1         26.07         54.83        18.53 o                         
   1   3  -1        707.65        776.43        40.80 o                         
   2   3  -1         62.06         62.76        12.86 o                         
   3   3  -1       4977.69       4962.08       186.95 o                         
   4   3  -1        492.43        510.21        64.58 o                         
   5   3  -1       5280.84       5904.02       159.10 o                         
   6   3  -1       5631.04       6097.43       240.25 o                         
   7   3  -1        270.21        223.58        45.85 o                         
   8   3  -1       1300.68       1397.85       144.15 o                         
   9   3  -1        314.49        198.22        61.33 o                         
  10   3  -1       5354.77       5956.42       185.33 o                         
  11   3  -1        195.02        214.08        62.01 o                         
  12   3  -1       3076.82       3503.72       120.96 o                         
  13   3  -1        258.11        243.01        35.02 o                         
  14   3  -1         60.30        240.41        43.22 o                         
  15   3  -1        145.64        171.92        34.57 o                         
  16   3  -1         15.67         94.67        61.33 o                         
  17   3  -1         64.91         66.68        23.02 o                         
  18   3  -1         69.82        117.88        34.01 o                         
  19   3  -1        149.35        139.57        26.84 o                         
   1   4  -1       5428.93       5920.42       200.32 o                         
   2   4  -1         45.05         56.57        24.55 o                         
   3   4  -1       2371.24       2300.64        89.23 o                         
   4   4  -1        307.17        305.31        57.13 o                         
   5   4  -1        362.60        294.43        73.22 o                         
   6   4  -1         14.55         -0.25        24.79 o                         
   7   4  -1        503.53        408.20        72.98 o                         
   8   4  -1        183.87        233.29        37.30 o                         
   9   4  -1       1701.12       2315.69       236.62 o                         
  10   4  -1       2738.99       2767.27       241.11 o                         
  11   4  -1       1568.19       1671.39        83.19 o                         
  12   4  -1        202.14        297.35        74.62 o                         
  13   4  -1       1049.31       1213.62        82.96 o                         
  14   4  -1        422.46        617.68        91.04 o                         
  15   4  -1        287.19        326.99        66.49 o                         
  16   4  -1        145.24        240.54        65.05 o                         
  17   4  -1         77.62         75.89        31.91 o                         
   1   5  -1        633.78        784.26        69.11 o                         
   4   5  -1         24.26          9.67        14.79 o                         
   5   5  -1        122.84         75.73        16.54 o                         
   6   5  -1       2096.16       2106.98       115.17 o                         
   7   5  -1        977.58        991.00        97.44 o                         
   8   5  -1       1127.80       1101.50        89.16 o                         
   9   5  -1       1308.00       1096.49        78.84 o                         
  10   5  -1        348.80        311.50        45.98 o                         
  11   5  -1       3145.53       3232.75       197.46 o                         
  12   5  -1         14.17         70.40        44.61 o                         
  13   5  -1        115.51         94.00        50.73 o                         
  14   5  -1        816.97        878.85       102.69 o                         
  15   5  -1        259.35        342.56        68.40 o                         
  16   5  -1        150.02        198.03        44.71 o                         
  17   5  -1         27.45         37.16        20.06 o                         
   1   6  -1       3738.06       4050.27       247.32 o                         
   2   6  -1        784.90        844.73        78.60 o                         
   3   6  -1       7273.76       8190.10       246.52 o                         
   4   6  -1        135.66        162.40        56.36 o                         
   5   6  -1       1523.69       2038.61       470.00 o                         
   6   6  -1        965.16       1000.70        91.68 o                         
   7   6  -1       1295.43       1357.88       214.32 o                         
   8   6  -1        721.07        631.15        91.99 o                         
   9   6  -1         86.41         46.90        28.47 o                         
  10   6  -1         30.51         26.65        22.35 o                         
  11   6  -1        500.02        490.34        75.47 o                         
  12   6  -1        773.95        741.20        88.84 o                         
  13   6  -1        931.60       1028.64        98.01 o                         
  14   6  -1        109.00         90.66        29.61 o                         
  15   6  -1        468.18        482.22        59.61 o                         
  16   6  -1        289.10        291.17        41.46 o                         
   1   7  -1        831.89        874.65       122.75 o                         
   2   7  -1         84.40        158.29        54.55 o                         
   3   7  -1        420.22        257.26        67.82 o                         
   4   7  -1         85.15         89.13        40.79 o                         
   5   7  -1        477.19        526.55        81.39 o                         
   6   7  -1        161.78        166.31        52.54 o                         
   7   7  -1       1236.58       1454.69       134.69 o                         
   8   7  -1        349.04        215.70        49.77 o                         
   9   7  -1        664.07        606.70        82.44 o                         
  10   7  -1          2.14        -19.68        26.17 o                         
  11   7  -1        107.84         95.05        32.19 o                         
  12   7  -1        465.34        571.92        67.82 o                         
  13   7  -1        387.47        305.31        43.85 o                         
  14   7  -1        127.14        183.32        32.48 o                         
   1   8  -1       1484.52       1720.38       138.42 o                         
   2   8  -1        503.37        571.26        62.80 o                         
   3   8  -1        399.44        387.05        48.77 o                         
   4   8  -1          7.60         14.73        32.62 o                         
   5   8  -1        209.86        238.82        49.29 o                         
   6   8  -1          3.11         -7.07        26.37 o                         
   7   8  -1        329.02        303.11        57.03 o                         
   8   8  -1         84.52        126.77        36.59 o                         
   9   8  -1         76.42         83.49        26.37 o                         
  10   8  -1         30.60         60.09        20.63 o                         
  11   8  -1        292.45        334.44        41.65 o                         
   1   9  -1         41.10         48.34        19.49 o                         
   2   9  -1         45.63         31.91        17.67 o                         
   3   9  -1        310.23        356.60        50.44 o                         
   4   9  -1          8.96        -18.63        18.63 o                         
   2   0   0         53.21         44.42        10.51 o                         
   4   0   0      74808.38      74462.78       544.51 o                         
   6   0   0         11.40         21.78        34.87 o                         
   8   0   0       1194.82        968.27        93.90 o                         
  10   0   0         11.77        132.02        53.40 o                         
  12   0   0       1095.06       1030.95        70.24 o                         
  14   0   0         35.20         26.59        19.01 o                         
  16   0   0       8422.50      11985.18       370.84 o                         
  18   0   0         25.22         19.87        27.13 o                         
  20   0   0        580.63        804.92        77.66 o                         
   0   1   0         85.95        103.84        11.85 o                         
   1   1   0       8232.21       9298.56       139.09 o                         
   2   1   0        323.23        304.17        13.90 o                         
   3   1   0      11468.13      15288.81       222.67 o                         
   4   1   0         94.07         89.60        24.26 o                         
   6   1   0        343.38        488.62        61.23 o                         
   7   1   0       2615.37       2869.46       157.72 o                         
   8   1   0          0.56         13.09        16.34 o                         
   9   1   0        331.91        418.60        71.55 o                         
  10   1   0       5065.81       6122.84       271.20 o                         
  11   1   0        202.31        243.69        58.56 o                         
  12   1   0         13.44         57.64        14.50 o                         
  13   1   0       1535.67       1608.07        65.26 o                         
  14   1   0        447.10        607.88        50.41 o                         
  15   1   0        185.99        199.07        35.36 o                         
  16   1   0          1.42          4.99        15.98 o                         
  17   1   0        389.45        545.84        56.65 o                         
  18   1   0         12.69         18.49        35.11 o                         
  19   1   0        326.55        530.56        72.31 o                         
  20   1   0         37.35         67.63        28.85 o                         
   0   2   0         29.45         32.77        10.89 o                         
   1   2   0      25319.91      27334.08       556.83 o                         
   2   2   0         46.22       3154.62      4005.71 o                         
   3   2   0       2839.51       3362.67       174.34 o                         
   4   2   0       2451.42       2581.13        85.32 o                         
   5   2   0         11.38        137.98        58.89 o                         
   6   2   0         20.76       1301.16       750.46 o                         
   7   2   0         52.87         22.35        23.12 o                         
   8   2   0         59.36         76.52        48.81 o                         
   9   2   0         26.09        -17.58        21.49 o                         
  10   2   0         59.81         68.97        50.25 o                         
  11   2   0        682.56        667.40        41.19 o                         
  12   2   0       1537.38       1667.90        68.15 o                         
  13   2   0         18.10         31.97        13.58 o                         
  14   2   0        216.14        336.57        43.82 o                         
  15   2   0        243.56        382.01        79.81 o                         
  16   2   0       2596.53       3648.44       149.97 o                         
  17   2   0        152.52        199.27        48.53 o                         
  18   2   0         62.64        241.30        60.66 o                         
  19   2   0          1.82          8.60        16.05 o                         
  20   2   0         17.04         33.24        18.63 o                         
   1   3   0        915.90        997.05        44.37 o                         
   2   3   0       3303.12       3865.84        99.33 o                         
   3   3   0       3177.52       3397.14        91.28 o                         
   4   3   0        103.40        143.24        20.46 o                         
   5   3   0       5520.33       6369.04       547.80 o                         
   6   3   0       7912.55      10039.92       220.30 o                         
   7   3   0         20.07        -11.17        31.19 o                         
   8   3   0         23.65         74.99        50.25 o                         
   9   3   0          5.27         13.95        21.02 o                         
  11   3   0        233.40        228.20        26.79 o                         
  12   3   0        158.35        575.06        87.13 o                         
  13   3   0       1058.48       1119.95        71.08 o                         
  14   3   0       1073.64       1192.36        98.68 o                         
  15   3   0        209.25        340.75        71.45 o                         
  16   3   0         23.31         -2.20        30.38 o                         
  17   3   0        184.49        139.48        28.03 o                         
  18   3   0         11.47         -9.74        23.40 o                         
  19   3   0        212.72        255.06        38.02 o                         
   0   4   0       8304.54      10433.42       228.79 o                         
   1   4   0       4098.10       4925.42       130.97 o                         
   2   4   0          0.04        -11.17        11.17 o                         
   3   4   0       1180.58       1036.75        64.34 o                         
   4   4   0       6279.90       6981.76       174.37 o                         
   5   4   0        173.13        252.66        70.74 o                         
   6   4   0          1.77        210.66       217.52 o                         
   7   4   0        891.90        846.68        95.10 o                         
   8   4   0       1905.78       1985.80       114.16 o                         
   9   4   0        536.52       1388.79       399.74 o                         
  10   4   0        133.27        157.09        32.11 o                         
  11   4   0        813.50        949.84        58.38 o                         
  12   4   0      10226.76      11334.04       200.52 o                         
  13   4   0          1.95        121.95        59.51 o                         
  14   4   0         70.13         77.09        38.98 o                         
  15   4   0        561.16        582.43        87.79 o                         
  16   4   0         88.72        152.75        45.28 o                         
  17   4   0          9.58         24.93        11.68 o                         
  18   4   0          3.52         -2.87        12.13 o                         
   0   5   0         28.46         11.37        21.02 o                         
   1   5   0        319.84        275.87        40.73 o                         
   2   5   0        207.51        187.27        79.57 o                         
   3   5   0        102.73        108.33        62.95 o                         
   4   5   0         20.57         31.44        18.04 o                         
   5   5   0        273.03        195.53        35.90 o                         
   6   5   0       3611.50       3952.01       158.97 o                         
   7   5   0       3453.96       3826.19       170.55 o                         
   8   5   0         57.89        135.25        28.81 o                         
   9   5   0       4444.64       4762.95       348.91 o                         
  10   5   0         37.94         35.71        19.30 o                         
  11   5   0       4219.48       4771.89       244.36 o                         
  12   5   0          5.87         23.40        25.89 o                         
  13   5   0         16.50         37.54        34.10 o                         
  14   5   0         46.20        153.89        50.63 o                         
  15   5   0        215.96        329.67        62.09 o                         
  16   5   0         10.84         65.34        30.95 o                         
  17   5   0        336.35        378.48        53.78 o                         
   0   6   0      21989.74      22428.82       546.04 o                         
   1   6   0        573.36        430.35        81.10 o                         
   2   6   0          0.28         25.82        27.70 o                         
   3   6   0       2535.81       2727.18       141.72 o                         
   4   6   0       4783.91       5400.20       202.40 o                         
   5   6   0         61.68         62.14        27.28 o                         
   6   6   0          0.02          3.34        20.68 o                         
   7   6   0       1925.13       2023.57       194.97 o                         
   8   6   0         38.58         45.28        29.42 o                         
   9   6   0          6.66         -2.01        28.56 o                         
  10   6   0         24.24         33.72        34.58 o                         
  11   6   0         36.32         27.32        30.09 o                         
  12   6   0         20.03         39.93        26.75 o                         
  13   6   0       1513.57       1651.39       125.62 o                         
  14   6   0        136.68        101.64        30.00 o                         
  15   6   0        658.78        780.08        73.65 o                         
  16   6   0        252.81        396.06        49.58 o                         
   0   7   0        136.64        123.33        55.60 o                         
   1   7   0        637.87        949.07       121.32 o                         
   2   7   0        473.86        697.54       103.74 o                         
   3   7   0        514.33        662.77       103.84 o                         
   4   7   0        115.97         58.84        40.79 o                         
   5   7   0        246.97        254.20        57.60 o                         
   6   7   0         88.53         96.96        42.70 o                         
   7   7   0       1427.48       1889.06       160.87 o                         
   8   7   0        327.87        397.87        71.55 o                         
   9   7   0       1819.83       2289.41       160.49 o                         
  10   7   0          7.63         28.56        28.94 o                         
  11   7   0          8.44         27.03        25.60 o                         
  12   7   0         19.10         37.45        19.68 o                         
  13   7   0        393.54        411.82        52.35 o                         
  14   7   0        353.58        484.32        51.11 o                         
   0   8   0        327.05        337.69        68.30 o                         
   1   8   0         40.52         45.87        27.03 o                         
   2   8   0          0.11         10.80        25.89 o                         
   3   8   0         51.87         59.64        22.04 o                         
   4   8   0        444.58        557.31        82.44 o                         
   5   8   0        299.15        261.84        59.32 o                         
   6   8   0          0.44          1.34        19.97 o                         
   7   8   0        277.45        299.29        55.12 o                         
   8   8   0        111.23         96.67        32.67 o                         
   9   8   0         39.29         63.91        25.89 o                         
  10   8   0          0.70        -18.82        18.82 o                         
  11   8   0          0.09         -0.86        12.23 o                         
  12   8   0        472.24        517.85        42.13 o                         
   0   9   0          3.59        -21.97        21.97 o                         
   1   9   0         34.44         58.00        14.81 o                         
   2   9   0         41.09         27.02        27.37 o                         
   3   9   0        412.42        403.69        37.52 o                         
   4   9   0         80.76         89.32        26.08 o                         
   5   9   0        529.58        478.69        53.30 o                         
   2   0   1      18710.72      21557.52       218.57 o                         
   4   0   1        997.49       1029.02        66.49 o                         
   6   0   1       6608.34       7805.65       219.24 o                         
   8   0   1       4669.31       5651.98       225.35 o                         
  10   0   1       3019.68       3606.26       196.21 o                         
  12   0   1       2536.96       2830.51       116.06 o                         
  14   0   1        362.91        391.94        46.20 o                         
  16   0   1       5010.15       7608.87       305.59 o                         
  18   0   1         90.55        149.50        59.23 o                         
  20   0   1         51.72        129.25        42.61 o                         
   1   1   1      12375.76      12445.62       154.95 o                         
   2   1   1        786.08       1010.72        25.17 o                         
   3   1   1      15986.64      16867.60       132.68 o                         
   7   1   1       3194.39       3894.85       185.61 o                         
   8   1   1        135.68        162.21        45.47 o                         
   9   1   1        318.58        293.37        60.18 o                         
  10   1   1       3290.21       3884.44       217.90 o                         
  11   1   1        328.46        346.38        70.50 o                         
  12   1   1       1938.14       2218.70        67.40 o                         
  13   1   1        974.62       1017.72        51.28 o                         
  14   1   1       2917.65       3521.89       116.63 o                         
  15   1   1        640.75        771.96        57.12 o                         
  16   1   1          7.98         -3.18        16.62 o                         
  17   1   1        289.10        427.24        54.88 o                         
  18   1   1       1043.62       1340.52        84.61 o                         
  19   1   1        492.71        645.20        56.63 o                         
  20   1   1        285.21        278.18        46.62 o                         
   1   2   1      22803.89      24636.77       450.39 o                         
   2   2   1      28254.55      30773.16       161.44 o                         
   3   2   1       3597.69       3752.69        76.24 o                         
   4   2   1       1306.65       1521.30       147.88 o                         
   5   2   1        972.21       1016.94       103.31 o                         
   6   2   1       6970.04       7985.91       258.78 o                         
   7   2   1        366.64        306.55        56.36 o                         
   8   2   1       1378.18       1139.17       112.72 o                         
   9   2   1         69.34         27.51        18.53 o                         
  10   2   1       1177.67       1206.90       132.97 o                         
  11   2   1        274.85        285.39        26.61 o                         
  12   2   1         82.54        194.90        27.54 o                         
  13   2   1        116.36        144.73        22.99 o                         
  14   2   1       4203.64       4915.56       136.94 o                         
  15   2   1       3260.38       3750.73       122.38 o                         
  16   2   1        392.61        496.70        80.72 o                         
  17   2   1        168.15        162.29        48.67 o                         
  18   2   1       1097.41       1449.15       120.46 o                         
  19   2   1         73.52        116.07        30.95 o                         
  20   2   1         25.93         -5.35        15.95 o                         
   1   3   1        706.77        723.62        30.17 o                         
   2   3   1         62.41         43.75         8.04 o                         
   3   3   1       4982.84       4992.97       163.26 o                         
   4   3   1        492.68        543.91        30.42 o                         
   5   3   1       5273.50       6050.83       157.14 o                         
   6   3   1       5632.12       6049.85       171.97 o                         
   7   3   1        272.52        226.30        53.97 o                         
   8   3   1       1299.58       1397.28       135.08 o                         
   9   3   1        316.25        299.48        66.87 o                         
  10   3   1       5352.85       5839.71       195.82 o                         
  11   3   1        192.98        157.12        20.42 o                         
  12   3   1       3074.15       3410.62        94.02 o                         
  13   3   1        258.13        312.11        65.68 o                         
  14   3   1         62.59        210.84        83.40 o                         
  15   3   1        144.73        191.06        58.46 o                         
  16   3   1         15.58         56.65        42.32 o                         
  17   3   1         65.28         43.64        18.19 o                         
  18   3   1         70.78         38.78        18.91 o                         
  19   3   1        149.24        166.22        34.20 o                         
   1   4   1       5410.31       5842.34       162.60 o                         
   2   4   1         43.79         60.09        20.44 o                         
   3   4   1       2364.30       2177.84       112.82 o                         
   4   4   1        307.29        334.48        39.23 o                         
   5   4   1        361.94        294.09        62.48 o                         
   6   4   1         14.56         -1.37        11.44 o                         
   7   4   1        497.38        564.66        88.94 o                         
   8   4   1        183.98        228.36        41.00 o                         
   9   4   1       1705.49       2548.96       181.60 o                         
  10   4   1       2740.45       2780.85       110.14 o                         
  11   4   1       1559.91       1658.39        75.66 o                         
  12   4   1        202.58        201.41        31.24 o                         
  13   4   1       1047.38       1267.84       132.97 o                         
  14   4   1        422.50        541.45        84.64 o                         
  15   4   1        284.52        315.43        65.72 o                         
  16   4   1        145.19         99.16        38.02 o                         
  17   4   1         76.97         86.83        21.51 o                         
  18   4   1         21.03         12.04        11.56 o                         
   1   5   1        628.62        600.33        57.14 o                         
   2   5   1        405.58        306.80        42.12 o                         
   3   5   1        997.73        977.44       122.94 o                         
   4   5   1         24.27         65.82        18.36 o                         
   5   5   1        121.08        113.55        24.13 o                         
   6   5   1       2095.78       2429.71       109.16 o                         
   7   5   1        977.48        991.37        71.57 o                         
   8   5   1       1128.03       1201.54        80.57 o                         
   9   5   1       1309.10       1244.52        84.54 o                         
  10   5   1        351.18        326.62        44.82 o                         
  11   5   1       3141.68       3273.44       206.15 o                         
  12   5   1         14.13         42.70        30.66 o                         
  13   5   1        116.27        129.44        39.74 o                         
  14   5   1        817.34        846.47        99.44 o                         
  15   5   1        256.89        282.57        56.93 o                         
  16   5   1        149.75        205.00        42.61 o                         
  17   5   1         27.37         26.65        17.48 o                         
   1   6   1       3738.61       3601.29       229.55 o                         
   2   6   1        782.11        824.29       155.85 o                         
   3   6   1       7287.22       8437.94       433.60 o                         
   4   6   1        135.81        117.72        34.10 o                         
   5   6   1       1520.12       2219.06       147.78 o                         
   6   6   1        966.64        969.95        90.91 o                         
   7   6   1       1305.37       1381.19       110.42 o                         
   8   6   1        721.44        679.87        96.86 o                         
   9   6   1         84.65        114.16        39.55 o                         
  10   6   1         29.96         94.00        36.01 o                         
  11   6   1        501.46        751.32       102.12 o                         
  12   6   1        773.84        769.86        94.00 o                         
  13   6   1        937.89       1102.10       108.23 o                         
  14   6   1        108.04         43.85        19.49 o                         
  15   6   1        465.59        464.46        60.18 o                         
  16   6   1        289.15        309.32        44.90 o                         
   1   7   1        832.55       2237.73       183.99 o                         
   2   7   1         85.06        794.22       107.47 o                         
   3   7   1        421.16       1816.74       164.79 o                         
   4   7   1         85.04        125.05        52.35 o                         
   5   7   1        479.98        961.10       127.34 o                         
   6   7   1        162.64        260.41        66.39 o                         
   7   7   1       1235.57       1620.24       150.36 o                         
   8   7   1        349.15        404.46        74.99 o                         
   9   7   1        664.60        701.65        88.84 o                         
  10   7   1          2.25         19.77        21.49 o                         
  11   7   1        107.82         76.90        29.42 o                         
  12   7   1        465.04        514.80        65.34 o                         
  13   7   1        389.14        391.66        47.76 o                         
  14   7   1        126.65         88.36        16.24 o                         
   1   8   1       1484.88       1913.55       112.12 o                         
   2   8   1        505.71        672.33        68.18 o                         
   3   8   1        400.73        528.36        62.98 o                         
   4   8   1          7.64         -2.20        25.98 o                         
   5   8   1        207.49        172.81        43.18 o                         
   6   8   1          3.14          0.96        25.51 o                         
   7   8   1        324.73        306.64        58.37 o                         
   8   8   1         84.54         41.27        23.69 o                         
   9   8   1         74.59         61.90        25.60 o                         
  10   8   1         31.07         57.13        23.12 o                         
  11   8   1        292.72        330.33        44.71 o                         
  12   8   1        146.61        151.51        24.55 o                         
   1   9   1         40.62         29.48        21.83 o                         
   2   9   1         45.24         59.59        16.71 o                         
   3   9   1        311.65        326.47        36.36 o                         
   4   9   1          8.94         10.97        30.57 o                         
   5   9   1        169.77        137.63        36.78 o                         
   6   9   1         62.21         41.21        10.67 o                         
   2   0   2       4253.18       4194.81        68.88 o                         
   4   0   2      40113.77      41535.58       418.41 o                         
   6   0   2       5429.41       5919.65       192.20 o                         
   8   0   2        317.89        317.54        30.67 o                         
  12   0   2        170.98        159.79        27.73 o                         
  14   0   2        105.88        193.63        68.78 o                         
  16   0   2        163.29        611.85       110.81 o                         
  18   0   2       1477.63       1758.38       142.91 o                         
  20   0   2         67.74         88.17        34.87 o                         
   0   1   2       2943.34       3943.80        52.80 o                         
   1   1   2      11496.89      12560.67       454.38 o                         
   2   1   2       1528.41       1384.55        60.33 o                         
   3   1   2      14252.31      13537.31       179.21 o                         
   6   1   2       6041.25       6722.08       222.96 o                         
   7   1   2       4583.13       5464.94       217.71 o                         
   8   1   2       1744.31       1628.55       131.64 o                         
   9   1   2        349.57        397.97        67.44 o                         
  10   1   2       2007.07       2019.61       143.86 o                         
  11   1   2        118.12        112.44        44.90 o                         
  12   1   2       4470.85       4988.33       126.42 o                         
  13   1   2        545.96        611.03        47.65 o                         
  14   1   2        297.44        298.34        35.86 o                         
  15   1   2       1153.85       1197.65        89.27 o                         
  16   1   2        193.33        191.32        37.41 o                         
  17   1   2        448.04        573.52        61.19 o                         
  18   1   2        113.43        155.41        36.74 o                         
  19   1   2        583.92        644.43        57.26 o                         
  20   1   2       1163.78       1625.40       109.38 o                         
   0   2   2      48725.86      55444.16       547.18 o                         
   1   2   2      16010.26      16192.98       812.27 o                         
   2   2   2       1880.86       2046.77        76.14 o                         
   3   2   2       5039.98       5186.83       115.19 o                         
   4   2   2        695.12        635.12        30.63 o                         
   5   2   2       1054.34       1097.61        60.05 o                         
   6   2   2          4.01         -0.29        18.91 o                         
   7   2   2       1269.72       1155.60       106.04 o                         
   8   2   2        281.59        191.53        52.73 o                         
   9   2   2         95.74         72.41        36.97 o                         
  10   2   2        274.54        312.74        88.70 o                         
  11   2   2         99.47         91.07        13.87 o                         
  12   2   2       4209.53       4354.84       111.62 o                         
  13   2   2        269.94        278.30        33.40 o                         
  14   2   2        986.41       1179.25        70.46 o                         
  15   2   2       3690.36       4038.66       160.72 o                         
  16   2   2        851.21       1027.85        82.15 o                         
  17   2   2       1238.90       1264.47        86.17 o                         
  18   2   2          1.42         14.52        35.25 o                         
  19   2   2        125.82        143.10        34.87 o                         
  20   2   2         40.78         41.36        18.25 o                         
   0   3   2      19613.60      21482.91       252.67 o                         
   1   3   2        733.66        692.28        27.03 o                         
   2   3   2        950.01        985.38        49.87 o                         
   3   3   2       1877.36       2127.71        59.17 o                         
   4   3   2       4702.51       4754.95       116.92 o                         
   5   3   2       3451.57       3690.95       120.53 o                         
   6   3   2       2464.98       2276.11       104.68 o                         
   7   3   2        205.71        221.62        52.35 o                         
   8   3   2      12052.04      12279.69       399.88 o                         
   9   3   2       1471.96       1402.73       141.76 o                         
  10   3   2         86.90         69.40        13.84 o                         
  11   3   2       1266.73       1315.11        56.98 o                         
  12   3   2       1632.93       1740.31        79.62 o                         
  13   3   2        141.09        152.02        25.01 o                         
  14   3   2       1525.13       1680.71       155.61 o                         
  15   3   2         78.91         30.28        26.94 o                         
  16   3   2        578.32        679.97        94.57 o                         
  17   3   2         14.27          3.34        25.03 o                         
  18   3   2        982.23       1177.95        98.49 o                         
  19   3   2         92.36        117.98        30.00 o                         
  20   3   2        142.13        182.94        27.03 o                         
   0   4   2       5693.38       5807.69       227.16 o                         
   1   4   2       5128.17       5959.06       192.55 o                         
   2   4   2       1878.98       2082.94       127.83 o                         
   3   4   2       3276.68       3421.04       103.21 o                         
   4   4   2        391.31        390.80        69.64 o                         
   5   4   2       1221.85       1322.98        97.29 o                         
   6   4   2       1769.42       1558.44       251.38 o                         
   7   4   2         21.65         25.79        24.36 o                         
   8   4   2         70.97         54.45        41.94 o                         
   9   4   2       2992.90       3204.63       169.76 o                         
  10   4   2        317.43        407.26        39.97 o                         
  11   4   2        488.58        525.19        48.48 o                         
  12   4   2         78.16         81.36        52.95 o                         
  13   4   2       1849.89       1901.76       162.30 o                         
  14   4   2        135.83        151.22        46.62 o                         
  15   4   2         54.20         59.13        44.13 o                         
  16   4   2       1031.94       1112.32       114.25 o                         
  17   4   2        332.83        290.79        56.46 o                         
  18   4   2         33.00         37.83        15.19 o                         
   0   5   2        427.04        288.21        54.74 o                         
   1   5   2        763.44        631.21        59.37 o                         
   2   5   2        101.68         50.35        22.54 o                         
   3   5   2       2471.61       2370.33       188.86 o                         
   4   5   2        169.51        144.95        31.36 o                         
   5   5   2        564.45        445.29        45.36 o                         
   6   5   2        528.50        573.83        51.08 o                         
   7   5   2         85.70        135.37        28.67 o                         
   8   5   2       1011.58       1107.84        77.69 o                         
   9   5   2         12.14          4.71        18.12 o                         
  10   5   2        196.50        200.56        35.87 o                         
  11   5   2        181.18        139.37        60.95 o                         
  12   5   2        337.24        406.09        75.66 o                         
  13   5   2        421.11        408.00        74.13 o                         
  14   5   2        692.73        693.82        90.46 o                         
  15   5   2        912.00        914.01        97.06 o                         
  16   5   2        393.93        411.91        61.62 o                         
  17   5   2         84.23         71.84        24.88 o                         
   0   6   2       1528.48       1135.54       123.42 o                         
   1   6   2        760.09        615.68        97.53 o                         
   2   6   2        591.64        609.15        67.25 o                         
   3   6   2       2800.87       3045.24       279.94 o                         
   4   6   2       1192.11       1231.58        98.09 o                         
   5   6   2       1722.30       2070.84       131.31 o                         
   6   6   2         40.89         74.35        33.10 o                         
   7   6   2        149.79        249.19        55.92 o                         
   8   6   2        102.78        210.64        60.95 o                         
   9   6   2        146.59        159.82        53.21 o                         
  10   6   2        434.61        423.86        74.42 o                         
  11   6   2        265.34        336.54        65.05 o                         
  12   6   2         40.95         61.23        34.87 o                         
  13   6   2        352.37        348.77        64.19 o                         
  14   6   2          7.97         11.37        17.86 o                         
  15   6   2         89.16        112.63        36.11 o                         
  16   6   2         31.77         13.18        13.95 o                         
   1   7   2         65.50         55.50        38.21 o                         
   2   7   2          2.88         22.26        30.09 o                         
   3   7   2        632.86        983.55       125.71 o                         
   4   7   2        871.22       1477.62       150.07 o                         
   5   7   2        164.03        311.13        70.79 o                         
   6   7   2        474.66        589.21        97.15 o                         
   7   7   2        105.91        106.80        44.52 o                         
   8   7   2         39.33         29.61        31.52 o                         
   9   7   2        114.14         98.39        37.16 o                         
  10   7   2        342.27        348.48        62.00 o                         
  11   7   2        333.32        339.31        57.03 o                         
  12   7   2        600.12        615.87        73.27 o                         
  13   7   2         53.62         48.81        24.84 o                         
  14   7   2         16.58         23.18        17.62 o                         
   0   8   2        305.47        303.01        61.71 o                         
   1   8   2       1938.02       2413.61       127.78 o                         
   2   8   2          3.09         -4.49        12.96 o                         
   3   8   2        131.35        205.58        61.23 o                         
   4   8   2        145.70        155.23        47.76 o                         
   5   8   2        255.99        247.42        56.74 o                         
   6   8   2          0.47          0.57        30.09 o                         
   7   8   2        190.83        229.46        50.92 o                         
   8   8   2        102.20         81.77        32.19 o                         
   9   8   2         77.36        141.38        37.45 o                         
  10   8   2          1.29         -0.48        11.94 o                         
  11   8   2        501.57        551.40        46.52 o                         
  12   8   2        109.83        101.83        18.91 o                         
   0   9   2         20.21          4.20        14.71 o                         
   1   9   2          8.60        -13.61        13.61 o                         
   2   9   2         55.16         50.68        24.12 o                         
   3   9   2          0.45          5.27        11.12 o                         
   4   9   2        485.95        539.75        43.66 o                         
   5   9   2         82.27         23.63         9.31 o                         
   6   9   2         64.05         57.21        36.44 o                         
   2   0   3      34520.95      42534.42       244.36 o                         
   4   0   3      18103.75      19200.66       201.09 o                         
   6   0   3        594.99        445.31        65.25 o                         
   8   0   3       5392.12       5486.72       142.24 o                         
  12   0   3        514.58        417.34        44.78 o                         
  14   0   3       6457.43       7518.78       294.51 o                         
  16   0   3        107.48        122.37        47.57 o                         
  18   0   3        264.47        433.41        80.63 o                         
  20   0   3        187.44        220.29        44.99 o                         
   1   1   3       6660.88       6821.36       198.51 o                         
   2   1   3      23419.52      26747.08       335.97 o                         
   3   1   3       4051.33       3994.29       110.62 o                         
   4   1   3        218.75        221.72        26.94 o                         
   5   1   3       1210.55       1388.02        93.23 o                         
   6   1   3        404.99        347.15        52.25 o                         
   7   1   3       2950.57       3114.68       161.73 o                         
   8   1   3        393.00        399.70        51.54 o                         
   9   1   3       1376.69       1418.36        80.48 o                         
  10   1   3         29.63         16.77        21.01 o                         
  12   1   3         88.96         92.16        18.73 o                         
  13   1   3       1887.63       1801.12        81.00 o                         
  14   1   3        546.29        589.94        61.60 o                         
  15   1   3        573.22        723.02        70.15 o                         
  16   1   3          8.71          0.18        21.44 o                         
  17   1   3        173.01        261.58        56.55 o                         
  18   1   3         24.57         18.47        16.20 o                         
  19   1   3        124.58        163.49        32.71 o                         
  20   1   3         56.10        200.99        44.23 o                         
  21   1   3        202.30        240.92        36.11 o                         
   1   2   3       3076.37       3147.48       162.92 o                         
   2   2   3      19678.91      21557.71       242.54 o                         
   3   2   3      11039.55      10783.38       212.31 o                         
   4   2   3        340.48        281.32        21.79 o                         
   5   2   3        816.22        820.53        42.68 o                         
   6   2   3       1518.11       1395.75       108.71 o                         
   7   2   3       1319.40       1178.43       107.37 o                         
   8   2   3       2380.18       2425.06       167.65 o                         
   9   2   3        280.42        231.38        46.47 o                         
  10   2   3       4947.86       5032.77       178.09 o                         
  11   2   3        111.68        117.15        16.46 o                         
  12   2   3        170.41        146.75        21.54 o                         
  13   2   3         85.47         83.55        18.73 o                         
  14   2   3       2837.48       3166.89       140.56 o                         
  15   2   3       2256.53       2531.06       157.76 o                         
  16   2   3        360.51        291.80        43.72 o                         
  17   2   3        771.23        963.24        77.75 o                         
  18   2   3        466.11        570.87        78.43 o                         
  19   2   3         55.74         78.43        30.00 o                         
  20   2   3         25.20         18.15        15.09 o                         
   1   3   3        221.70        208.67        19.62 o                         
   2   3   3          0.78          6.89         5.81 o                         
   3   3   3        143.24         98.76        13.78 o                         
   4   3   3       7313.54       8142.73       123.83 o                         
   5   3   3        514.97        543.49        47.11 o                         
   6   3   3        188.86        157.43        42.41 o                         
   7   3   3       1457.17       1461.95       130.87 o                         
   8   3   3       1895.28       2087.79       115.06 o                         
   9   3   3       1481.65       1471.02       101.21 o                         
  10   3   3       1162.80       1313.06        54.47 o                         
  11   3   3       3167.06       3187.43       150.50 o                         
  12   3   3        169.85        185.08        25.70 o                         
  13   3   3        625.00        562.32        60.00 o                         
  14   3   3       2802.80       2851.40       203.19 o                         
  15   3   3        304.01        282.57        66.01 o                         
  16   3   3         83.22         34.77        39.64 o                         
  17   3   3         36.46        -24.07        36.20 o                         
  18   3   3        719.09        760.78        83.01 o                         
  19   3   3        249.78        237.58        40.98 o                         
  20   3   3        165.98        170.90        28.37 o                         
   1   4   3        242.92        209.78        31.74 o                         
   2   4   3       6657.74       7201.96       370.60 o                         
   3   4   3       2633.41       2692.61       111.42 o                         
   4   4   3        168.43        149.51        21.73 o                         
   5   4   3        210.05        150.18        22.59 o                         
   6   4   3       2470.93       2678.01       131.12 o                         
   7   4   3        396.50        356.67        50.35 o                         
   8   4   3        124.57         98.48        32.20 o                         
   9   4   3        201.94        199.11        32.66 o                         
  10   4   3       3189.66       3181.16       131.76 o                         
  11   4   3        185.98        166.38        34.64 o                         
  12   4   3         31.34          2.30        20.01 o                         
  13   4   3        127.81         78.71        35.15 o                         
  14   4   3       1052.61       1026.06       116.93 o                         
  15   4   3        591.63        636.02        91.99 o                         
  16   4   3        469.85        387.36        67.63 o                         
  17   4   3         67.75         25.12        23.40 o                         
  18   4   3       1378.74       1602.28        98.49 o                         
  19   4   3         18.70         22.26        10.13 o                         
   1   5   3        656.29        495.20        52.31 o                         
   2   5   3       3518.82       3497.74       138.15 o                         
   3   5   3       1944.94       1903.00       169.18 o                         
   4   5   3        369.65        385.18        54.02 o                         
   5   5   3       1023.64       1051.57        85.60 o                         
   6   5   3       1295.51       1231.51        75.47 o                         
   7   5   3       1925.84       2070.90       102.74 o                         
   8   5   3         34.02          5.67        18.43 o                         
   9   5   3        545.89        469.47        50.38 o                         
  10   5   3        165.05        163.45        37.63 o                         
  11   5   3        695.43        662.77        93.43 o                         
  12   5   3        365.55        387.56        69.64 o                         
  13   5   3        588.40        549.09        86.45 o                         
  14   5   3        718.89        774.54        95.91 o                         
  15   5   3        766.11        667.93        85.12 o                         
  16   5   3         59.66         56.55        29.52 o                         
  17   5   3        108.71         87.32        16.46 o                         
   1   6   3       1872.96       1662.66       158.77 o                         
   2   6   3        189.64        156.57        53.97 o                         
   3   6   3        243.71        293.74        48.46 o                         
   4   6   3         17.14        -13.41        27.99 o                         
   5   6   3        406.70        316.33       111.15 o                         
   6   6   3         62.14         -7.22        24.35 o                         
   7   6   3        415.11        324.96        52.79 o                         
   8   6   3        140.10        118.36        47.19 o                         
   9   6   3        194.72        200.42        56.36 o                         
  10   6   3        147.72        144.82        44.90 o                         
  11   6   3         36.02         18.72        24.36 o                         
  12   6   3         29.06         50.25        27.23 o                         
  13   6   3         92.84         65.44        30.76 o                         
  14   6   3         97.09        143.10        38.69 o                         
  15   6   3          7.60          5.06        17.19 o                         
  16   6   3         28.40          7.93        15.09 o                         
   1   7   3       3246.56       4685.53       261.27 o                         
   2   7   3       1477.72       1999.87       171.85 o                         
   3   7   3       2899.04       3747.07       238.44 o                         
   4   7   3         84.13        149.31        54.45 o                         
   5   7   3       1652.89       2116.80       178.54 o                         
   6   7   3        582.93        717.32       102.79 o                         
   7   7   3        788.60       1010.40       124.47 o                         
   8   7   3         66.61         81.10        41.27 o                         
   9   7   3        751.33        602.87        86.17 o                         
  10   7   3        189.03        196.02        49.10 o                         
  11   7   3        291.19        287.44        54.64 o                         
  12   7   3         81.05         44.80        21.40 o                         
  13   7   3        168.91        174.24        36.30 o                         
  14   7   3        188.56        163.64        34.58 o                         
   2   8   3         22.83         11.72         8.36 o                         
   3   8   3        485.80        367.57        46.43 o                         
   4   8   3         24.05        -21.02        33.43 o                         
   5   8   3         31.69         25.41        29.61 o                         
   6   8   3        310.08        314.00        61.33 o                         
   7   8   3         34.24         44.90        28.09 o                         
   8   8   3        117.67        126.10        36.49 o                         
   9   8   3          5.54        -10.03        19.87 o                         
  10   8   3         64.14         14.53        16.10 o                         
  11   8   3         87.75         82.37        15.47 o                         
  12   8   3        266.29        168.03        25.51 o                         
   1   9   3         78.24        123.39        25.40 o                         
   2   9   3          8.51         14.55        12.51 o                         
   3   9   3         99.60        113.68        24.17 o                         
   4   9   3          8.18         82.40        19.32 o                         
   5   9   3        164.76        105.23        15.96 o                         
   6   9   3        224.58        127.61        83.59 o                         
   0   0   4      28277.97      45176.52       354.88 o                         
   2   0   4       8123.17       9948.96       112.50 o                         
   4   0   4        161.26        164.88        20.54 o                         
   6   0   4      27741.22      27186.57       288.68 o                         
   8   0   4       8940.61       8857.12       180.36 o                         
  12   0   4          2.24        -23.21        23.21 o                         
  16   0   4       1796.19       2186.24       172.14 o                         
  18   0   4         96.31         86.36        39.84 o                         
  20   0   4        195.13        274.45        49.20 o                         
   0   1   4      76847.84      73307.00       433.50 o                         
   1   1   4       4621.90       5205.32       666.97 o                         
   2   1   4       4526.24       4761.67        72.72 o                         
   3   1   4        346.62        376.67        22.92 o                         
   4   1   4      11085.38      11299.57       209.49 o                         
   5   1   4       1811.12       1885.92        71.38 o                         
   6   1   4       1479.64       1605.22        70.52 o                         
   7   1   4       1068.84       1020.02        60.98 o                         
   8   1   4       3236.13       3124.41       208.54 o                         
   9   1   4       1675.48       1696.05       223.92 o                         
  10   1   4       1192.69       1280.55        96.48 o                         
  12   1   4        643.23        691.77        58.08 o                         
  13   1   4       1599.43       1431.50       121.18 o                         
  14   1   4       1410.99       1327.27       120.32 o                         
  15   1   4        852.04        883.07        77.09 o                         
  16   1   4       1500.72       1757.89       107.84 o                         
  17   1   4         10.06         35.70        27.96 o                         
  18   1   4         65.86         58.84        22.59 o                         
  19   1   4        151.06        178.21        31.31 o                         
  20   1   4        440.96        541.35        66.30 o                         
  21   1   4        295.88        403.32        46.52 o                         
   0   2   4       1535.46       1796.97        86.83 o                         
   1   2   4        887.92        894.59        33.20 o                         
   2   2   4       4400.28       4686.40       178.69 o                         
   3   2   4       8948.24       9482.74       234.23 o                         
   4   2   4       3358.87       3431.78       101.02 o                         
   5   2   4        900.80        794.45        39.14 o                         
   6   2   4       6476.72       7272.48       174.27 o                         
   7   2   4        186.24         97.68        24.02 o                         
   8   2   4       1504.81       1186.79        76.52 o                         
   9   2   4        727.58        729.34        64.38 o                         
  10   2   4        300.38        247.76        39.83 o                         
  11   2   4        435.65        434.47        33.18 o                         
  12   2   4        417.35        418.31        38.75 o                         
  13   2   4        668.57        664.23        65.05 o                         
  14   2   4        128.67        121.28        29.81 o                         
  15   2   4         49.74         58.06        24.36 o                         
  16   2   4        365.98        382.23        52.01 o                         
  17   2   4        517.93        636.98        91.23 o                         
  18   2   4        440.07        525.97        76.04 o                         
  19   2   4        287.77        378.00        58.46 o                         
  20   2   4        166.25        205.58        38.59 o                         
   0   3   4      28241.03      29687.96       427.39 o                         
   1   3   4       1126.97       1382.48        48.57 o                         
   2   3   4       1678.31       1706.91        45.30 o                         
   3   3   4        948.93        955.36        40.01 o                         
   4   3   4         32.48         12.27         6.41 o                         
   5   3   4        194.20        232.61        28.35 o                         
   6   3   4        308.63        257.73        37.59 o                         
   7   3   4       1201.25       1126.92        80.02 o                         
   8   3   4       1684.23       1573.26       113.49 o                         
   9   3   4        235.70        232.84        59.42 o                         
  10   3   4         23.59         30.92         8.35 o                         
  11   3   4        671.29        572.77        37.01 o                         
  12   3   4       2478.55       2397.83       102.41 o                         
  13   3   4        120.49         53.10        27.51 o                         
  14   3   4        257.87        243.98        62.00 o                         
  15   3   4          5.21        -27.61        40.69 o                         
  16   3   4        697.12        503.81        82.82 o                         
  17   3   4         10.51         14.14        25.89 o                         
  18   3   4        364.10        399.88        62.86 o                         
  19   3   4         85.90        125.62        32.86 o                         
  20   3   4        280.36        314.00        39.07 o                         
   0   4   4       3606.25       3750.32       180.45 o                         
   1   4   4       1470.13       1442.19        78.47 o                         
   2   4   4       7698.03       7715.90       224.44 o                         
   3   4   4        240.05        278.29        28.23 o                         
   4   4   4        819.20        761.10        63.91 o                         
   5   4   4       1992.47       2037.11       107.66 o                         
   6   4   4       1234.36       1343.84        91.50 o                         
   7   4   4        606.31        559.82        62.70 o                         
   8   4   4         17.37         -1.06        15.20 o                         
   9   4   4        631.08        599.33        55.37 o                         
  10   4   4        519.36        522.40        52.40 o                         
  11   4   4       1346.78       1265.30        99.24 o                         
  12   4   4        890.71        874.63        82.56 o                         
  13   4   4       1377.41       1194.57       128.48 o                         
  14   4   4         43.27         26.46        26.56 o                         
  15   4   4        458.47        370.36        72.03 o                         
  16   4   4        157.73        133.17        44.71 o                         
  17   4   4        948.74        794.50        88.46 o                         
  18   4   4         10.23         27.13        32.00 o                         
  19   4   4          3.20          3.92         8.60 o                         
   0   5   4       1358.12       1164.00       114.92 o                         
   1   5   4        590.50        532.55        54.74 o                         
   2   5   4        481.19        487.34        52.89 o                         
   3   5   4        284.11        225.64        61.42 o                         
   4   5   4       1335.37       1191.18        87.59 o                         
   5   5   4       1311.25       1393.58        98.97 o                         
   6   5   4          2.77         10.22        17.92 o                         
   7   5   4       1208.55       1363.72        82.42 o                         
   8   5   4         61.45         70.17        21.75 o                         
   9   5   4       1338.52       1310.42       104.57 o                         
  10   5   4        453.96        443.70        60.82 o                         
  11   5   4        516.02        456.53        84.45 o                         
  12   5   4        663.94        569.92        87.12 o                         
  13   5   4        113.84         30.38        30.38 o                         
  14   5   4        630.08        515.66        76.71 o                         
  15   5   4        167.34        162.78        42.61 o                         
  16   5   4         44.21          9.74        19.77 o                         
  17   5   4         77.96        100.88        28.66 o                         
   0   6   4        893.20        692.57        98.58 o                         
   1   6   4       3447.22       3030.04       215.03 o                         
   2   6   4       2510.29       2479.70       199.94 o                         
   3   6   4        755.84        791.05       104.41 o                         
   4   6   4        732.17        707.31       107.95 o                         
   5   6   4         39.66         -7.11        24.65 o                         
   6   6   4       1881.79       1935.70       130.46 o                         
   7   6   4       1061.86        941.71       119.03 o                         
   8   6   4        730.43        771.67       106.90 o                         
   9   6   4        429.64        448.41        80.53 o                         
  10   6   4          2.37         13.09        22.64 o                         
  11   6   4        390.32        351.54        67.06 o                         
  12   6   4        171.01        196.21        50.15 o                         
  13   6   4        254.32        242.26        50.82 o                         
  14   6   4         44.36         64.77        28.75 o                         
  15   6   4        274.30        257.12        28.11 o                         
  16   6   4        183.10        190.10        33.53 o                         
   0   7   4        628.76        495.12        60.18 o                         
   1   7   4       2243.69       3194.44       222.87 o                         
   2   7   4         78.46        119.79        52.35 o                         
   3   7   4        752.35        858.98       121.42 o                         
   4   7   4        355.71        340.46        77.00 o                         
   5   7   4        728.69        767.37       107.09 o                         
   6   7   4         15.46         33.24        38.31 o                         
   7   7   4        142.17        112.34        38.31 o                         
   8   7   4        240.39        161.25        47.95 o                         
   9   7   4        260.75        204.43        53.02 o                         
  10   7   4        373.64        324.13        61.52 o                         
  11   7   4        169.31        136.99        39.17 o                         
  12   7   4        197.32        214.65        43.27 o                         
  13   7   4        178.05        184.18        23.95 o                         
  14   7   4         28.91         22.73         8.61 o                         
   0   8   4        293.53        302.06        65.72 o                         
   1   8   4        126.53        144.13        34.44 o                         
   2   8   4         20.14         12.57         9.91 o                         
   3   8   4       1091.04       1421.26       145.01 o                         
   4   8   4        432.29        384.38       115.78 o                         
   5   8   4        362.71        415.45        75.08 o                         
   6   8   4          3.57         -0.29        25.03 o                         
   7   8   4        269.41        236.91        54.07 o                         
   8   8   4        121.96        142.24        41.17 o                         
   9   8   4        195.34        196.77        35.35 o                         
  10   8   4         20.49         12.01        17.43 o                         
  11   8   4         76.76         72.20        14.68 o                         
   0   9   4        236.31        252.29        49.58 o                         
   1   9   4        130.88        179.70        30.60 o                         
   2   9   4        170.24        246.34        33.36 o                         
   3   9   4        322.67        374.26        39.15 o                         
   4   9   4        494.98        651.63        58.42 o                         
   5   9   4         36.37         15.43        10.35 o                         
   6   9   4          8.68          7.65         7.61 o                         
   2   0   5        698.00        481.78        40.69 o                         
   4   0   5       3058.49       3319.11        94.57 o                         
   6   0   5      12674.72      13004.07       204.24 o                         
   8   0   5       6926.63       7057.19       164.69 o                         
  12   0   5        218.26        171.09        44.23 o                         
  16   0   5        893.35       1209.76       132.21 o                         
  18   0   5       1644.34       2274.42       168.03 o                         
  20   0   5         57.05         18.72        17.19 o                         
   1   1   5       1881.17       2331.46        89.37 o                         
   2   1   5      45534.01      48608.79      3083.68 o                         
   3   1   5       1997.20       1915.76       114.54 o                         
   4   1   5       2177.47       2301.64        72.15 o                         
   5   1   5       2658.07       2726.26       270.25 o                         
   6   1   5       5648.78       5682.57       525.69 o                         
   7   1   5        308.10        268.72        41.46 o                         
   8   1   5        128.64         73.46        24.65 o                         
   9   1   5       1829.29       1651.39       106.70 o                         
  10   1   5       2214.24       1937.87       118.74 o                         
  12   1   5         79.75         48.74        21.16 o                         
  13   1   5       1026.40        913.41       100.02 o                         
  14   1   5        114.14        118.60        28.96 o                         
  15   1   5       1601.20       1718.68       108.88 o                         
  16   1   5        104.03        133.93        46.62 o                         
  17   1   5        150.67        139.34        32.98 o                         
  18   1   5        182.29        202.14        37.78 o                         
  19   1   5         32.43         29.06        15.25 o                         
  20   1   5        222.62        322.21        51.58 o                         
  21   1   5         27.07         51.11        18.53 o                         
   1   2   5       2595.26       2899.01       140.57 o                         
   2   2   5       8157.57       8453.53       114.41 o                         
   3   2   5       4409.38       4268.42       124.21 o                         
   4   2   5         19.86         27.34         9.85 o                         
   5   2   5       1025.90        955.40        44.97 o                         
   6   2   5        174.46        191.34        29.71 o                         
   7   2   5       1521.48       1390.17       106.42 o                         
   8   2   5        608.62        608.10        55.90 o                         
   9   2   5        778.53        781.09        65.69 o                         
  10   2   5       1251.13       1202.88       112.05 o                         
  11   2   5        530.13        455.15        38.09 o                         
  12   2   5       1052.97       1035.87        76.73 o                         
  13   2   5        313.54        255.17        39.10 o                         
  14   2   5        892.82        924.28        83.97 o                         
  15   2   5        273.90        222.07        38.92 o                         
  16   2   5        721.82        758.35        72.56 o                         
  17   2   5        102.36         60.18        31.24 o                         
  18   2   5         25.29         47.95        28.66 o                         
  19   2   5        395.72        412.30        64.29 o                         
  20   2   5          9.01         39.26        24.74 o                         
   1   3   5       1208.36       1177.87        61.00 o                         
   2   3   5       2987.46       2976.63        78.27 o                         
   3   3   5        919.86       1035.14        46.96 o                         
   4   3   5       1084.86       1031.85        49.85 o                         
   5   3   5        150.96        150.29        20.52 o                         
   6   3   5        955.53        830.35        64.12 o                         
   7   3   5        458.06        356.22        46.95 o                         
   8   3   5        465.33        485.82        54.30 o                         
   9   3   5        528.96        460.55        55.71 o                         
  10   3   5       1101.06       1138.92        73.50 o                         
  11   3   5        328.75        314.53        36.22 o                         
  12   3   5       2734.93       2820.86       129.54 o                         
  13   3   5        397.05        333.33        47.69 o                         
  14   3   5       5865.18       6323.35       274.55 o                         
  15   3   5        460.62        316.20        68.30 o                         
  16   3   5        990.20        947.35       112.44 o                         
  17   3   5         91.47         60.76        30.76 o                         
  18   3   5        818.44        976.58        95.15 o                         
  19   3   5         58.76         86.36        25.03 o                         
  20   3   5         59.87         47.67        15.67 o                         
   1   4   5       1609.72       1529.70        82.10 o                         
   2   4   5        565.74        577.92        50.88 o                         
   3   4   5       1356.28       1331.30        60.10 o                         
   4   4   5       2378.34       2454.04        86.18 o                         
   5   4   5       3108.02       3150.86       130.68 o                         
   6   4   5        788.37        679.55        64.84 o                         
   7   4   5        458.41        326.72        38.91 o                         
   8   4   5         54.54         80.84        22.07 o                         
   9   4   5        870.41        796.16        77.93 o                         
  10   4   5        683.27        567.10        87.26 o                         
  11   4   5       1647.84       1509.78       109.35 o                         
  12   4   5         81.74         64.96        29.90 o                         
  13   4   5        613.56        429.87        77.95 o                         
  14   4   5        577.00        580.71        90.75 o                         
  15   4   5        171.12        144.53        42.70 o                         
  16   4   5        766.83        545.27        80.05 o                         
  17   4   5        497.08        355.65        58.37 o                         
  18   4   5         11.40         17.39        13.09 o                         
  19   4   5         47.52         36.87        12.51 o                         
   1   5   5       2120.13       1844.28       103.15 o                         
   2   5   5       5865.01       6362.18       195.51 o                         
   3   5   5       3012.18       2540.46       193.54 o                         
   4   5   5        102.40         83.69        25.68 o                         
   5   5   5       1048.07        873.23        77.88 o                         
   6   5   5       1309.59       1185.93        92.90 o                         
   7   5   5        313.40        319.44        49.96 o                         
   8   5   5        364.63        429.65        59.36 o                         
   9   5   5        384.74        389.17        58.59 o                         
  10   5   5        325.09        350.06        55.52 o                         
  11   5   5          9.75         -9.74        38.40 o                         
  12   5   5        123.21         89.60        37.26 o                         
  13   5   5        248.49        187.90        53.59 o                         
  14   5   5         70.33          8.31        27.61 o                         
  15   5   5        120.81         73.17        31.52 o                         
  16   5   5        273.53        214.55        46.14 o                         
  17   5   5        180.51        168.70        35.15 o                         
   1   6   5       1661.11       1619.00       160.30 o                         
   2   6   5        105.78        114.06        48.62 o                         
   3   6   5        629.74        687.09        79.24 o                         
   4   6   5         36.60         -1.82        26.61 o                         
   5   6   5        262.23        214.43        44.85 o                         
   6   6   5        519.37        556.80       105.46 o                         
   7   6   5        229.70        226.30        61.81 o                         
   8   6   5        106.37         36.59        26.84 o                         
   9   6   5        488.67        497.79        84.35 o                         
  10   6   5        251.62        194.11        53.50 o                         
  11   6   5        861.55        832.71       102.31 o                         
  12   6   5        369.31        303.40        61.90 o                         
  13   6   5        640.86        471.33        67.44 o                         
  14   6   5        218.83        212.84        46.71 o                         
  15   6   5        293.27        204.74        58.46 o                         
  16   6   5         26.18         25.22        15.48 o                         
   1   7   5        249.04        230.32        64.96 o                         
   2   7   5        298.66        295.08        74.61 o                         
   3   7   5        552.15        701.75       109.76 o                         
   4   7   5        162.72        113.30        52.44 o                         
   5   7   5        719.94        707.38       103.46 o                         
   6   7   5        267.58        298.05        66.49 o                         
   7   7   5        209.34        195.74        62.57 o                         
   8   7   5        160.07        155.90        53.88 o                         
   9   7   5         18.89         -0.48        24.55 o                         
  10   7   5         37.90         60.18        30.28 o                         
  11   7   5        299.22        325.84        55.12 o                         
  12   7   5         44.66         36.68        16.43 o                         
  13   7   5         37.48         32.36        18.10 o                         
  14   7   5        131.38         91.19        23.40 o                         
   1   8   5         68.55         47.01        22.35 o                         
   2   8   5         28.92         12.81        11.31 o                         
   3   8   5        579.86        462.45        92.52 o                         
   4   8   5         92.97         48.72        17.91 o                         
   5   8   5        301.51        295.13        44.85 o                         
   6   8   5        272.28        240.92        32.27 o                         
   7   8   5        550.95        587.38        90.46 o                         
   8   8   5         11.94         -7.87        11.96 o                         
   9   8   5        171.84        174.82        24.88 o                         
  10   8   5         91.27         97.00        17.89 o                         
  11   8   5        136.45        123.19        17.50 o                         
   1   9   5         53.05         81.91        21.22 o                         
   2   9   5         68.31         87.63        21.88 o                         
   3   9   5        152.96        180.61        59.27 o                         
   4   9   5          3.90         -4.86        11.32 o                         
   5   9   5         92.14         93.94        12.81 o                         
   6   9   5        269.38        280.42        28.85 o                         
   0   0   6      17049.37      24357.43       316.48 o                         
   2   0   6         81.76         92.34        15.49 o                         
   4   0   6      29827.02      32383.85       318.11 o                         
   6   0   6         21.08         33.15        13.85 o                         
   8   0   6       7914.50       8520.58       189.91 o                         
  12   0   6       9158.23       9104.06       312.57 o                         
  16   0   6       2314.03       2952.76       204.33 o                         
  18   0   6       1073.39       1365.76       131.54 o                         
  20   0   6       1105.78       1428.14       107.85 o                         
   0   1   6       8327.93       9814.60       190.39 o                         
   1   1   6       1595.23       1845.34        64.58 o                         
   2   1   6       5425.90       5930.27       730.02 o                         
   3   1   6       1037.53       1033.48        38.08 o                         
   4   1   6       1735.21       1706.86        48.69 o                         
   5   1   6       1986.71       1963.73        56.06 o                         
   6   1   6         24.19         30.09        16.05 o                         
   7   1   6        228.67        236.24        40.31 o                         
   8   1   6         50.47         27.13        11.85 o                         
   9   1   6        248.10        230.03        41.27 o                         
  12   1   6        887.44        753.98        65.24 o                         
  13   1   6        253.60        259.99        42.33 o                         
  14   1   6       1441.84       1552.48       100.93 o                         
  15   1   6        437.61        369.81        50.34 o                         
  16   1   6        230.06        218.38        57.60 o                         
  17   1   6       1030.62       1175.23        89.03 o                         
  18   1   6        124.45         71.28        24.98 o                         
  19   1   6         55.84         47.93        33.72 o                         
  20   1   6         17.31          1.15        12.61 o                         
  21   1   6         25.19         55.50        21.59 o                         
   0   2   6       3542.12       3846.70       135.74 o                         
   1   2   6       1379.12       1313.00        57.92 o                         
   2   2   6       4282.60       4451.50       107.00 o                         
   3   2   6       1432.55       1356.53        62.76 o                         
   4   2   6        160.76        197.61        21.17 o                         
   5   2   6        317.47        309.06        26.89 o                         
   6   2   6        183.14         97.22        23.32 o                         
   7   2   6       3169.28       3061.07       152.22 o                         
   8   2   6       2414.64       2153.48       136.99 o                         
   9   2   6        518.91        458.72        65.53 o                         
  10   2   6        790.76        834.53        94.09 o                         
  11   2   6        900.09        727.45        50.98 o                         
  12   2   6       3048.89       2977.17       256.06 o                         
  13   2   6         36.62         44.20        18.23 o                         
  14   2   6          7.68         16.37        22.78 o                         
  15   2   6        571.25        490.38        57.62 o                         
  16   2   6        255.08        259.75        42.48 o                         
  17   2   6        144.30         74.80        41.84 o                         
  18   2   6        176.19        178.73        48.53 o                         
  19   2   6        627.21        633.63        76.71 o                         
  20   2   6        599.46        691.05        67.44 o                         
   0   3   6      20683.48      21516.92       377.62 o                         
   1   3   6       3485.27       3221.84       104.35 o                         
   2   3   6       3698.63       3904.36       116.86 o                         
   3   3   6       1157.81       1196.90        66.33 o                         
   4   3   6       9108.20      10589.23       281.65 o                         
   5   3   6         17.51         21.66        10.95 o                         
   6   3   6        409.73        388.38        43.88 o                         
   7   3   6        272.06        266.42        39.68 o                         
   8   3   6        794.89        789.54        95.24 o                         
   9   3   6       1788.10       1594.26        99.68 o                         
  10   3   6         25.27         12.73        12.22 o                         
  11   3   6       1087.18       1029.11        65.48 o                         
  12   3   6        647.70        596.76        60.37 o                         
  13   3   6       1457.78       1331.83        92.48 o                         
  14   3   6        128.28        105.02        27.71 o                         
  15   3   6        324.12        276.84        61.90 o                         
  16   3   6         20.41        -29.90        38.78 o                         
  17   3   6        370.60        276.65        63.53 o                         
  18   3   6        223.86        251.24        50.25 o                         
  19   3   6         30.08         25.70        18.53 o                         
  20   3   6         60.61         69.74        19.77 o                         
   0   4   6         83.53         48.43        26.08 o                         
   1   4   6       1034.07        830.75        61.63 o                         
   2   4   6        445.76        488.64        48.76 o                         
   3   4   6       1701.81       1657.05       181.45 o                         
   4   4   6         73.26         40.70        18.82 o                         
   5   4   6       1413.11       1350.38       129.73 o                         
   6   4   6         32.67         53.21        33.53 o                         
   7   4   6         10.23          6.90        16.71 o                         
   8   4   6        693.01        687.10        70.62 o                         
   9   4   6        327.19        263.40        52.01 o                         
  10   4   6        206.01        262.00        47.50 o                         
  11   4   6       1284.53       1084.32        92.73 o                         
  12   4   6         37.36         25.99        28.27 o                         
  13   4   6        282.68        213.22        55.21 o                         
  14   4   6         73.66         57.13        28.56 o                         
  15   4   6        661.23        424.05        72.79 o                         
  16   4   6       1383.06       1252.65       117.12 o                         
  17   4   6         81.11         72.98        31.43 o                         
  18   4   6         20.83         48.15        22.07 o                         
  19   4   6        139.43        131.06        25.89 o                         
   0   5   6       2186.25       2352.94       167.56 o                         
   1   5   6       5060.49       4968.54       174.37 o                         
   2   5   6         47.60         47.15        18.16 o                         
   3   5   6       5099.65       5226.41       274.16 o                         
   4   5   6        872.95        894.92        79.03 o                         
   5   5   6       1327.59       1140.50       158.24 o                         
   6   5   6        485.54        519.35        63.83 o                         
   7   5   6        413.97        388.37        95.81 o                         
   8   5   6        219.00        230.69        44.85 o                         
   9   5   6          8.55         -5.79        24.85 o                         
  10   5   6        653.48        544.13        88.55 o                         
  11   5   6         59.65         55.88        33.72 o                         
  12   5   6         29.81        -17.29        33.24 o                         
  13   5   6        634.69        554.92        84.54 o                         
  14   5   6          9.02          2.39        26.94 o                         
  15   5   6        301.30        205.69        53.35 o                         
  16   5   6        143.46         83.59        28.66 o                         
  17   5   6         85.31         73.56        24.26 o                         
   0   6   6        883.38        795.17       110.05 o                         
   1   6   6         18.03         32.93        13.53 o                         
   2   6   6         44.04         43.18        27.80 o                         
   3   6   6        247.67        226.46        45.36 o                         
   4   6   6         10.53          9.33        18.93 o                         
   5   6   6         36.07         38.19        25.29 o                         
   6   6   6        765.79        598.65       153.37 o                         
   7   6   6        317.27        235.76        59.04 o                         
   8   6   6        289.09        301.01        67.35 o                         
   9   6   6          5.73         18.15        29.52 o                         
  10   6   6        374.11        373.99        71.74 o                         
  11   6   6        708.16        474.10        77.47 o                         
  12   6   6        424.15        289.83        59.32 o                         
  13   6   6        195.96         89.89        31.43 o                         
  14   6   6         21.46          4.15         8.88 o                         
  15   6   6        166.41        139.31        19.86 o                         
  16   6   6         19.16         -4.39        15.38 o                         
   0   7   6        381.59        315.24        48.43 o                         
   1   7   6       1845.52       1859.09       501.85 o                         
   2   7   6         49.41         11.94        23.98 o                         
   3   7   6       1646.25       2021.27       177.11 o                         
   4   7   6        230.40        386.22        81.58 o                         
   5   7   6        944.98       1265.36       139.57 o                         
   6   7   6         10.60         14.81        31.43 o                         
   7   7   6        519.44        503.53        91.13 o                         
   8   7   6         13.47        -13.37        37.92 o                         
   9   7   6        102.89         82.15        30.66 o                         
  10   7   6        136.31        192.39        48.72 o                         
  11   7   6         62.72         78.24        30.09 o                         
  12   7   6        179.08        181.08        25.91 o                         
  13   7   6        214.63        220.66        25.35 o                         
  14   7   6        161.20        140.90        27.80 o                         
   0   8   6        172.64        248.18        62.48 o                         
   1   8   6        148.15        146.25        26.64 o                         
   2   8   6         28.80         11.64        10.27 o                         
   3   8   6        108.35        111.05        42.84 o                         
   4   8   6          6.91         10.84        14.28 o                         
   5   8   6         41.43         24.54        41.51 o                         
   6   8   6         13.85          2.36        11.14 o                         
   7   8   6        173.59        129.55        25.07 o                         
   8   8   6          8.95         12.53        31.76 o                         
   9   8   6         53.70         53.91        14.41 o                         
  10   8   6          3.57         -9.20         9.20 o                         
  11   8   6        105.34        112.23        16.57 o                         
   0   9   6         84.45        169.56        41.94 o                         
   1   9   6        190.65        286.08        36.00 o                         
   2   9   6         54.79         69.46        18.98 o                         
   3   9   6         93.33        137.82        23.98 o                         
   4   9   6        413.56        384.26        37.97 o                         
   5   9   6        199.42        232.54        28.57 o                         
   6   9   6        145.89        129.24        25.65 o                         
   2   0   7       5267.30       7865.69       138.02 o                         
   4   0   7        612.16        580.81        48.24 o                         
   6   0   7       4875.09       4891.30       141.09 o                         
   8   0   7      23977.23      26983.96       358.71 o                         
  12   0   7       2260.34       2313.10       153.61 o                         
  16   0   7       1371.04       1438.17       144.44 o                         
  18   0   7        149.66         94.09        30.57 o                         
  20   0   7        503.58        556.07        67.35 o                         
   1   1   7       6905.63       7269.14       219.81 o                         
   2   1   7      54652.71      67905.16       667.17 o                         
   3   1   7        667.57        631.16        35.49 o                         
   4   1   7       7422.25       7842.19       208.92 o                         
   5   1   7       2509.07       2446.44        69.84 o                         
   6   1   7         29.28         43.50        19.58 o                         
   7   1   7        322.74        322.98        45.66 o                         
   8   1   7        418.49        384.40        50.82 o                         
   9   1   7        453.04        364.15        50.92 o                         
  12   1   7        517.83        477.50        51.68 o                         
  13   1   7         69.59         57.65        18.91 o                         
  14   1   7        886.33        931.56        77.32 o                         
  15   1   7        193.99        225.86        41.99 o                         
  16   1   7        441.02        361.19        72.22 o                         
  17   1   7        294.50        335.61        50.11 o                         
  18   1   7        291.17        315.84        44.94 o                         
  19   1   7        124.92        148.12        29.18 o                         
  20   1   7         95.58        107.66        31.33 o                         
  21   1   7          7.45         19.87        13.37 o                         
   1   2   7        952.49        758.18        45.73 o                         
   2   2   7        517.12        511.99        38.85 o                         
   3   2   7       8419.40       7839.42       157.45 o                         
   4   2   7       8947.31      10199.00       295.32 o                         
   5   2   7       1414.17       1313.57        91.66 o                         
   6   2   7       5107.07       5171.46       207.34 o                         
   7   2   7       2034.61       1862.02       124.95 o                         
   8   2   7         33.03         10.03        13.95 o                         
   9   2   7        825.42        839.21        89.89 o                         
  10   2   7       5425.10       5480.70       238.53 o                         
  11   2   7       1151.44       1068.03        62.94 o                         
  12   2   7       3129.00       2853.34       306.45 o                         
  13   2   7         51.27         51.25        18.72 o                         
  14   2   7         15.71         13.67        24.12 o                         
  15   2   7        550.96        545.91        61.04 o                         
  16   2   7        154.63        157.04        34.18 o                         
  17   2   7        123.84        134.03        42.41 o                         
  18   2   7         81.39         80.15        32.57 o                         
  19   2   7        309.35        267.38        53.11 o                         
  20   2   7         22.87         19.20        16.05 o                         
   1   3   7       1119.38       1046.90        62.16 o                         
   2   3   7        382.80        399.84        38.58 o                         
   3   3   7       1770.35       1647.13       105.32 o                         
   4   3   7       8397.51      10077.11       288.49 o                         
   5   3   7        103.62         74.50        18.74 o                         
   6   3   7       2643.90       2412.45       155.52 o                         
   7   3   7        917.29        793.83        92.85 o                         
   8   3   7          1.52        -15.09        21.49 o                         
   9   3   7        357.80        328.16        45.38 o                         
  10   3   7       4969.01       4691.98       190.32 o                         
  11   3   7        816.13        810.94        58.57 o                         
  12   3   7         35.34         51.70        20.71 o                         
  13   3   7        189.58        156.26        31.82 o                         
  14   3   7       5717.63       6249.80       273.88 o                         
  15   3   7         54.61         33.43        25.89 o                         
  16   3   7          3.28         -1.82        28.28 o                         
  17   3   7          1.49          6.21        22.16 o                         
  18   3   7       2281.28       2273.65       143.96 o                         
  19   3   7          2.29          1.05        10.99 o                         
  20   3   7         20.69          6.11         8.88 o                         
   1   4   7        254.09        334.20        40.76 o                         
   2   4   7         43.74         19.27        11.63 o                         
   3   4   7        396.25        344.04        41.13 o                         
   4   4   7         46.82         15.74        17.25 o                         
   5   4   7        426.29        458.72        77.38 o                         
   6   4   7       2473.27       2227.70       173.10 o                         
   7   4   7        734.70        672.48        96.20 o                         
   8   4   7          0.06        -27.75        27.75 o                         
   9   4   7       1125.22       1006.05        86.12 o                         
  10   4   7         62.73         28.19        15.22 o                         
  11   4   7        592.88        537.41        65.84 o                         
  12   4   7       1937.89       1738.79       156.09 o                         
  13   4   7        941.31        826.98       106.51 o                         
  14   4   7        164.73        189.14        52.16 o                         
  15   4   7        886.39        666.78        90.75 o                         
  16   4   7         21.25         24.36        23.40 o                         
  17   4   7         46.57         40.03        26.17 o                         
  18   4   7         74.68         66.87        23.12 o                         
  19   4   7        159.85        151.70        26.94 o                         
   1   5   7        550.68        501.85        56.36 o                         
   2   5   7        660.08        565.87        60.76 o                         
   3   5   7       1321.17       1272.24       137.75 o                         
   4   5   7        202.07        161.92        34.76 o                         
   5   5   7         86.66         31.27        18.02 o                         
   6   5   7         36.98         -4.20        19.34 o                         
   7   5   7         81.04         58.85        23.15 o                         
   8   5   7         26.10         47.88        47.67 o                         
   9   5   7        162.60         61.30        72.46 o                         
  10   5   7        370.07        336.93        67.44 o                         
  11   5   7        153.26         99.16        38.98 o                         
  12   5   7         59.28         28.18        30.86 o                         
  13   5   7        260.04        277.99        59.13 o                         
  14   5   7         69.28         50.92        27.13 o                         
  15   5   7        498.76        415.93        64.29 o                         
  16   5   7          9.67         -9.93        18.72 o                         
  17   5   7         19.60          3.25        16.62 o                         
   1   6   7        920.32        860.35        66.05 o                         
   2   6   7        128.35        153.51        47.76 o                         
   3   6   7        105.17         35.59        31.91 o                         
   4   6   7       1438.58       1406.03       107.86 o                         
   5   6   7       1368.44       1366.43       109.97 o                         
   6   6   7         43.06         11.27        22.74 o                         
   7   6   7       1957.75       1978.28       170.42 o                         
   8   6   7       1548.46       1344.55       142.15 o                         
   9   6   7       1411.36       1406.26       142.05 o                         
  10   6   7        169.76        149.98        45.95 o                         
  11   6   7        361.16        218.09        55.50 o                         
  12   6   7         43.21         56.84        31.52 o                         
  13   6   7        202.22        179.88        42.70 o                         
  14   6   7         42.77         13.73         9.89 o                         
  15   6   7        458.63        417.78        33.67 o                         
  16   6   7        256.03        261.75        37.83 o                         
   1   7   7        650.18        598.56       148.64 o                         
   2   7   7         30.99         27.69        16.55 o                         
   3   7   7        829.53        936.46       121.42 o                         
   4   7   7        358.44        299.38        73.75 o                         
   5   7   7        540.95        509.35        92.47 o                         
   6   7   7         40.77         11.46        29.42 o                         
   7   7   7        508.60        421.85        83.87 o                         
   8   7   7        423.27        403.13        72.03 o                         
   9   7   7        396.17        396.53        70.02 o                         
  10   7   7         25.62         20.06        25.31 o                         
  11   7   7        128.12         91.32        26.84 o                         
  12   7   7        307.66        276.04        30.26 o                         
  13   7   7        556.21        529.50        37.45 o                         
  14   7   7        189.69        197.17        31.72 o                         
   1   8   7         41.16         51.84        15.43 o                         
   2   8   7          8.65         17.57        11.10 o                         
   3   8   7        302.93        277.47        41.55 o                         
   4   8   7         74.79         32.44        14.71 o                         
   5   8   7        292.00        312.43        35.74 o                         
   6   8   7         78.03         67.17        18.91 o                         
   7   8   7        351.43        384.57        46.76 o                         
   8   8   7         18.31         -1.55         9.14 o                         
   9   8   7        403.24        368.32        46.33 o                         
  10   8   7         78.93         86.44        16.19 o                         
  11   8   7        413.16        479.80        58.22 o                         
   1   9   7        201.16        351.62        52.73 o                         
   2   9   7        154.10        313.07        51.11 o                         
   3   9   7        119.45        181.10        48.77 o                         
   4   9   7         44.81         13.39        17.86 o                         
   5   9   7         39.76         27.95        11.67 o                         
   6   9   7         17.36         22.21        15.62 o                         
   0   0   8       6726.74       9508.15       229.93 o                         
   2   0   8       1834.83       2377.28       237.96 o                         
   4   0   8        205.25        245.12        34.01 o                         
   6   0   8          2.13          4.39         9.65 o                         
   8   0   8      11148.79      13853.31       275.02 o                         
  12   0   8       3418.56       3260.36       182.27 o                         
  16   0   8        191.36        249.80        60.37 o                         
  18   0   8        633.36        566.96        81.96 o                         
  20   0   8        668.94        755.34        76.04 o                         
   0   1   8      44122.65      48797.49       488.62 o                         
   1   1   8       8262.94       9851.38       215.61 o                         
   2   1   8       1006.55       1451.94        51.04 o                         
   3   1   8        145.28        123.64        16.17 o                         
   4   1   8       3260.95       3192.34        76.13 o                         
   5   1   8       3494.57       3645.60        93.20 o                         
   6   1   8       2519.72       2801.23        86.07 o                         
   7   1   8        344.47        358.61        50.15 o                         
   8   1   8         44.28         21.40        16.14 o                         
   9   1   8       1511.80       1356.49       102.41 o                         
  11   1   8         60.91         47.19        29.80 o                         
  12   1   8        635.57        532.08        53.66 o                         
  13   1   8          4.54          2.47        15.17 o                         
  14   1   8         17.78         -4.27        18.61 o                         
  15   1   8          1.81          7.45        26.27 o                         
  16   1   8       4111.19       4715.05       252.96 o                         
  17   1   8         24.51         15.32        18.67 o                         
  18   1   8         55.53         44.35        19.49 o                         
  19   1   8        278.66        280.76        38.58 o                         
  20   1   8        514.49        549.57        63.33 o                         
  21   1   8         61.87         50.15        15.95 o                         
   0   2   8        370.27        630.10        60.37 o                         
   1   2   8       1400.14       1560.33        69.10 o                         
   2   2   8         63.67         41.32        14.45 o                         
   3   2   8      10871.62      10368.75       384.50 o                         
   4   2   8       1297.52       1221.82       101.83 o                         
   5   2   8       2216.56       2009.39        87.70 o                         
   6   2   8       2073.68       2311.86       104.51 o                         
   7   2   8       3100.09       2785.68       153.99 o                         
   8   2   8       1735.28       1605.72       120.56 o                         
   9   2   8       2073.40       2040.18       141.86 o                         
  10   2   8          8.54         45.95        26.84 o                         
  11   2   8        333.64        322.06        42.85 o                         
  12   2   8       1749.44       1713.08       101.11 o                         
  13   2   8         65.39         62.83        23.08 o                         
  14   2   8       1202.95       1148.11        85.44 o                         
  15   2   8        682.91        616.42        63.37 o                         
  16   2   8       1169.19       1310.74        89.82 o                         
  17   2   8         58.30          3.63        26.08 o                         
  18   2   8          8.44         15.28        20.73 o                         
  19   2   8        237.86        175.01        41.08 o                         
  20   2   8        118.48        154.56        32.86 o                         
   0   3   8       1801.21       1845.78       119.70 o                         
   1   3   8       1047.78       1037.24        63.22 o                         
   2   3   8        165.54        144.06        48.58 o                         
   3   3   8        179.14        117.33        24.00 o                         
   4   3   8        100.97         55.42        17.86 o                         
   5   3   8        392.99        447.75        45.70 o                         
   6   3   8       2344.30       2328.44       103.71 o                         
   7   3   8       1622.21       1498.16       128.77 o                         
   8   3   8         20.07         24.55        18.82 o                         
   9   3   8        453.39        366.46        48.21 o                         
  10   3   8          7.73          6.54         9.41 o                         
  11   3   8         23.87          6.48        13.28 o                         
  12   3   8       1876.89       1782.03       104.09 o                         
  13   3   8        325.52        265.36        42.44 o                         
  14   3   8        206.59        173.72        33.36 o                         
  15   3   8        576.54        631.82        92.57 o                         
  16   3   8        185.14        101.07        34.10 o                         
  17   3   8        467.99        361.29        62.28 o                         
  18   3   8         31.07         65.15        29.71 o                         
  19   3   8         55.04         62.76        24.84 o                         
  20   3   8        167.57        184.08        28.85 o                         
   0   4   8       1256.94       1646.42       130.01 o                         
   1   4   8        557.45        449.50        70.93 o                         
   2   4   8         15.09         -7.63        13.63 o                         
   3   4   8         11.06         24.55        24.17 o                         
   4   4   8       5738.53       6503.73       327.80 o                         
   5   4   8       2245.10       2056.90       160.10 o                         
   6   4   8         64.10         55.50        34.29 o                         
   7   4   8       1169.57       1028.02        83.35 o                         
   8   4   8       1238.74       1113.83        88.58 o                         
   9   4   8       1633.72       1480.17       104.41 o                         
  10   4   8        308.61        273.26        47.01 o                         
  11   4   8       1373.03       1209.72        97.85 o                         
  12   4   8         47.97         27.03        25.79 o                         
  13   4   8        914.17        761.74       103.65 o                         
  14   4   8         11.69          2.67        21.78 o                         
  15   4   8        794.64        690.86        91.52 o                         
  16   4   8          6.40         -1.53        17.29 o                         
  17   4   8        335.46        302.92        53.69 o                         
  18   4   8         18.92         12.13        15.00 o                         
  19   4   8        159.92        161.16        27.03 o                         
   0   5   8         49.76         16.05        21.59 o                         
   1   5   8       1432.41       1307.24        93.83 o                         
   2   5   8        507.56        477.30        74.46 o                         
   3   5   8        450.09        418.00        54.38 o                         
   4   5   8        432.73        456.93        56.99 o                         
   5   5   8        703.08        584.42        67.09 o                         
   6   5   8         59.79         38.84        16.89 o                         
   7   5   8        436.73        404.38        58.35 o                         
   8   5   8        128.30        186.43        40.93 o                         
   9   5   8        218.78        199.55        42.30 o                         
  10   5   8         18.72         -9.93        35.73 o                         
  11   5   8        309.05        183.70        54.93 o                         
  12   5   8        842.43        850.67       106.51 o                         
  13   5   8        494.36        339.03        66.49 o                         
  14   5   8        430.04        325.93        37.45 o                         
  15   5   8         86.22         93.33        35.25 o                         
  16   5   8         16.09         23.21        21.78 o                         
  17   5   8         25.12         16.34        15.48 o                         
   0   6   8         59.50         70.78        21.47 o                         
   1   6   8        635.27        609.25        56.30 o                         
   2   6   8        591.10        512.70        96.20 o                         
   3   6   8        188.67        171.42        38.78 o                         
   4   6   8         24.65         61.76        20.79 o                         
   5   6   8       1030.53       1131.56        99.94 o                         
   6   6   8        648.67        591.12        94.86 o                         
   7   6   8       1748.46       1635.53       158.58 o                         
   8   6   8        162.55        159.63        49.39 o                         
   9   6   8       1584.94       1604.58       147.97 o                         
  10   6   8         25.46         67.54        30.47 o                         
  11   6   8        128.88         96.96        39.93 o                         
  12   6   8          1.94         17.39        21.11 o                         
  13   6   8         70.18         63.73        19.42 o                         
  14   6   8        106.75         99.33        19.78 o                         
  15   6   8         88.04        100.02        28.56 o                         
  16   6   8        462.26        527.50        49.96 o                         
   0   7   8         68.50         41.17        21.02 o                         
   1   7   8        858.45        829.30       208.15 o                         
   2   7   8         70.60         56.33        21.64 o                         
   3   7   8       1937.06       2012.88       366.54 o                         
   4   7   8        106.41        109.67        49.20 o                         
   5   7   8       1236.03       1472.37       148.83 o                         
   6   7   8        124.12         49.87        36.49 o                         
   7   7   8        970.30        783.52       107.66 o                         
   8   7   8         43.59         37.92        28.94 o                         
   9   7   8        209.46        242.07        53.21 o                         
  10   7   8         71.61         65.52        18.91 o                         
  11   7   8          7.92         -2.52        10.68 o                         
  12   7   8          7.93          0.05         9.90 o                         
  13   7   8        196.78        159.48        20.66 o                         
  14   7   8        237.89        288.11        36.78 o                         
   0   8   8         56.57         28.28        27.42 o                         
   1   8   8         21.39         25.65        12.16 o                         
   2   8   8        131.24        120.99        28.74 o                         
   3   8   8        363.18        262.98        70.07 o                         
   4   8   8         86.63         86.15        20.45 o                         
   5   8   8        473.79        436.12        70.31 o                         
   6   8   8         21.81         15.73        14.47 o                         
   7   8   8        645.97        588.93        46.70 o                         
   8   8   8        114.57        117.65        34.87 o                         
   9   8   8        543.62        446.35        36.62 o                         
  10   8   8        141.32        153.29        26.08 o                         
  11   8   8        183.74        157.77        18.43 o                         
   0   9   8        224.61        292.89        48.24 o                         
   1   9   8        142.41        210.74        31.38 o                         
   2   9   8        267.61        386.68        38.30 o                         
   3   9   8         30.35         50.59        15.44 o                         
   4   9   8        399.45        491.69        39.99 o                         
   5   9   8         48.68         56.07        14.44 o                         
   6   9   8        142.09        142.53        27.80 o                         
   2   0   9      14766.22      18417.80       642.04 o                         
   4   0   9       4721.00       5069.27       165.93 o                         
   6   0   9       4257.55       4143.22       152.94 o                         
  12   0   9       2697.22       2377.59       152.94 o                         
  16   0   9       1332.24       1470.07       142.24 o                         
  18   0   9       2145.41       2258.94       162.97 o                         
  20   0   9         40.00         56.65        22.35 o                         
   1   1   9       3160.41       3321.88       150.36 o                         
   2   1   9       1308.85       1543.84        82.27 o                         
   3   1   9         21.66         25.06        10.13 o                         
   4   1   9       5122.73       5426.61       105.54 o                         
   5   1   9       1252.86       1285.23        51.98 o                         
   6   1   9         47.54         39.02        11.46 o                         
   7   1   9        270.78        245.98        42.80 o                         
   8   1   9       4454.56       4873.34       196.12 o                         
   9   1   9       2031.08       1784.36       120.36 o                         
  11   1   9          6.67         11.27        20.44 o                         
  12   1   9         59.84         66.49        20.60 o                         
  13   1   9         83.16         59.20        20.87 o                         
  14   1   9         62.05         47.80        17.73 o                         
  15   1   9        102.91        103.55        45.47 o                         
  16   1   9        331.91        268.43        60.09 o                         
  17   1   9        589.84        544.73        59.86 o                         
  18   1   9          1.40         -8.71        17.21 o                         
  19   1   9        295.01        292.09        38.11 o                         
  20   1   9        147.33        134.88        32.38 o                         
   1   2   9       3027.24       3014.05       100.44 o                         
   2   2   9       2790.93       3452.56       111.91 o                         
   3   2   9       2828.61       2873.49       104.81 o                         
   4   2   9       1834.43       1985.83        89.33 o                         
   5   2   9        590.72        520.32        71.98 o                         
   6   2   9       4563.68       4158.67       132.36 o                         
   7   2   9       2493.13       2479.90       148.64 o                         
   8   2   9       3338.12       3374.80       179.11 o                         
   9   2   9       1809.36       1680.52       131.45 o                         
  10   2   9       1818.40       1849.92        80.17 o                         
  11   2   9        153.00        127.76        29.95 o                         
  12   2   9        126.31        112.21        26.52 o                         
  13   2   9        528.76        503.12        55.63 o                         
  14   2   9        874.44        931.68        76.13 o                         
  15   2   9        979.51        980.37        78.97 o                         
  16   2   9         59.22         77.89        24.23 o                         
  17   2   9        337.69        291.45        57.70 o                         
  18   2   9        122.89         90.56        32.19 o                         
  19   2   9        316.52        369.50        57.99 o                         
  20   2   9         39.06         36.40        17.58 o                         
   1   3   9       2484.87       2375.12       100.46 o                         
   2   3   9       4471.14       4576.18       140.13 o                         
   3   3   9       3645.22       3641.80       213.79 o                         
   4   3   9       1282.22       1306.94        79.92 o                         
   5   3   9         98.53        103.33        24.83 o                         
   6   3   9       1047.06        992.17        70.57 o                         
   7   3   9       1098.66        926.81       102.50 o                         
   8   3   9       1080.43       1064.27       113.58 o                         
   9   3   9        296.19        303.80        34.08 o                         
  10   3   9        876.33        785.80        56.05 o                         
  11   3   9        236.51        266.26        33.83 o                         
  12   3   9        179.37        178.12        33.43 o                         
  13   3   9        112.21         79.39        37.40 o                         
  14   3   9         98.22        136.51        45.38 o                         
  15   3   9       1361.73       1332.71       129.73 o                         
  16   3   9        135.81        122.37        41.84 o                         
  18   3   9        165.29        139.37        38.31 o                         
  19   3   9         38.19         25.41        17.19 o                         
   1   4   9        394.58        311.30        42.25 o                         
   2   4   9         83.03         29.85        15.31 o                         
   3   4   9         23.29         -0.19        15.13 o                         
   4   4   9        856.09        739.06        67.76 o                         
   5   4   9       1410.76       1343.79       133.26 o                         
   6   4   9       3293.74       3399.59       147.56 o                         
   7   4   9          9.90         13.88        19.90 o                         
   8   4   9        105.13        140.93        32.38 o                         
   9   4   9        173.14        146.05        34.49 o                         
  10   4   9       3827.91       3968.94       174.62 o                         
  11   4   9       1480.69       1267.46        99.90 o                         
  12   4   9        456.59        507.63        85.50 o                         
  13   4   9        239.92        181.02        52.54 o                         
  14   4   9       1221.64       1267.27       124.19 o                         
  15   4   9        333.70        181.31        48.34 o                         
  16   4   9        481.97        396.63        61.52 o                         
  17   4   9        112.97        102.79        33.43 o                         
  18   4   9        131.30        163.07        32.86 o                         
   1   5   9       2340.10       2333.15        89.06 o                         
   2   5   9        294.15        266.04        29.88 o                         
   3   5   9       1881.57       1835.46       117.33 o                         
   4   5   9          3.53          8.89        16.46 o                         
   5   5   9        760.84        752.98        77.42 o                         
   6   5   9        172.41        171.06        35.95 o                         
   7   5   9        480.67        492.98        63.55 o                         
   8   5   9       1015.51       1019.36        92.98 o                         
   9   5   9         87.65         93.62        47.00 o                         
  10   5   9       1032.52       1140.79       131.06 o                         
  11   5   9        664.00        656.85        97.25 o                         
  12   5   9          1.18         -8.41        34.77 o                         
  13   5   9        613.49        598.29        84.64 o                         
  14   5   9         94.44         65.74        27.66 o                         
  15   5   9        512.75        419.65        62.00 o                         
  16   5   9         62.90         21.78        14.71 o                         
  17   5   9         70.97         61.71        20.16 o                         
   1   6   9        135.27        131.29        22.50 o                         
   2   6   9         83.81         91.07        23.52 o                         
   3   6   9        706.79        652.11        73.88 o                         
   4   6   9        130.61        123.09        56.36 o                         
   5   6   9        215.66        223.34        60.95 o                         
   6   6   9         61.26         48.81        28.09 o                         
   7   6   9         55.01         34.49        34.58 o                         
   8   6   9         37.72         15.67        26.56 o                         
   9   6   9         56.65         54.55        31.24 o                         
  10   6   9          9.24        -11.56        24.65 o                         
  11   6   9        200.28        151.98        43.85 o                         
  12   6   9        341.93        258.01        33.26 o                         
  13   6   9         45.20         30.96        14.95 o                         
  14   6   9         36.52         15.21        11.11 o                         
  15   6   9         44.82         13.56        13.09 o                         
  16   6   9         14.43         32.29        15.00 o                         
   1   7   9        480.46        534.17        42.29 o                         
   2   7   9        300.07        302.66        41.36 o                         
   3   7   9       1329.22       1484.38       252.67 o                         
   4   7   9        307.67        254.58        38.93 o                         
   5   7   9        657.88        685.59        62.40 o                         
   6   7   9        168.23        204.72        36.55 o                         
   7   7   9        257.24        168.11        43.75 o                         
   8   7   9        282.68        197.23        33.85 o                         
   9   7   9        187.33        156.13        27.39 o                         
  10   7   9         22.60         16.72        18.01 o                         
  11   7   9        241.01        237.35        39.17 o                         
  12   7   9         69.59         55.18        15.07 o                         
  13   7   9        524.63        538.31        61.90 o                         
   1   8   9        243.75        196.56        52.72 o                         
   2   8   9         67.07         75.25        25.23 o                         
   3   8   9         90.37        100.55        61.09 o                         
   4   8   9        241.12        194.38        44.80 o                         
   5   8   9         39.50         26.85        14.19 o                         
   6   8   9        288.24        266.67        36.78 o                         
   7   8   9        136.83         92.48        19.62 o                         
   8   8   9         76.23         80.70        18.73 o                         
   9   8   9         11.58          8.90         8.87 o                         
  10   8   9        169.99        185.43        31.14 o                         
  11   8   9          9.97         -5.35        10.60 o                         
   1   9   9        311.34        413.53        40.09 o                         
   2   9   9         44.47         74.90        20.30 o                         
   3   9   9        311.46        349.99        64.29 o                         
   4   9   9         15.50         15.12         9.64 o                         
   5   9   9         94.55         96.56        18.01 o                         
   0   0  10      67748.59      87713.23       791.06 o                         
   2   0  10      15110.36      20466.16      1064.85 o                         
   4   0  10       3702.49       3561.94       151.98 o                         
   6   0  10       5080.58       5851.64       200.61 o                         
  12   0  10        997.85       1055.87       102.41 o                         
  16   0  10        588.33        509.16        83.40 o                         
  18   0  10         38.88         68.59        31.43 o                         
  20   0  10         62.08         64.86        25.79 o                         
   0   1  10      31360.38      34717.59       497.89 o                         
   1   1  10        103.88         85.38        20.02 o                         
   2   1  10        509.65        548.37        35.72 o                         
   3   1  10        826.13        882.35        45.13 o                         
   4   1  10       1694.48       1313.02        55.26 o                         
   5   1  10       1430.11       1355.72        56.41 o                         
   6   1  10       1073.52       1205.81        78.95 o                         
   7   1  10        104.44         32.77        19.68 o                         
   8   1  10       1474.59       1333.66       104.22 o                         
   9   1  10       1637.02       1719.11       124.47 o                         
  12   1  10       2936.75       2648.22       119.81 o                         
  13   1  10         13.22          8.57        18.68 o                         
  14   1  10        140.70        159.23        32.56 o                         
  15   1  10         91.67         64.29        34.58 o                         
  16   1  10       4515.52       5273.79       259.64 o                         
  17   1  10        775.71        765.81        68.67 o                         
  18   1  10        114.98         85.03        23.97 o                         
  19   1  10        285.89        284.68        35.48 o                         
  20   1  10        458.70        657.33        65.72 o                         
   0   2  10       2624.19       2349.12       130.97 o                         
   1   2  10       2675.12       2584.54        97.79 o                         
   2   2  10       1482.31       1564.27        80.10 o                         
   3   2  10        422.31        411.62        42.64 o                         
   4   2  10       4635.43       5087.48       148.66 o                         
   5   2  10        921.69        821.41        61.20 o                         
   6   2  10         11.63          7.04        10.41 o                         
   7   2  10        186.62        157.24        41.36 o                         
   8   2  10       5404.66       5905.13       245.41 o                         
   9   2  10         39.65         28.85        20.06 o                         
  10   2  10        699.42        645.52        47.56 o                         
  11   2  10        651.27        553.62        54.41 o                         
  12   2  10         82.25         73.70        20.75 o                         
  13   2  10        938.51        836.74        70.18 o                         
  14   2  10         45.74         52.34        19.75 o                         
  15   2  10        178.23        131.95        29.05 o                         
  16   2  10         68.34         74.61        32.19 o                         
  17   2  10        408.04        368.35        61.52 o                         
  18   2  10        121.49        123.99        33.34 o                         
  19   2  10        332.31        384.31        59.04 o                         
  20   2  10        427.52        531.90        54.83 o                         
   0   3  10       2635.89       2446.46       148.16 o                         
   1   3  10       1223.22       1094.39        71.23 o                         
   2   3  10         60.40         47.64        19.97 o                         
   3   3  10       4438.62       4451.38       150.59 o                         
   4   3  10        710.39        552.48        53.85 o                         
   5   3  10         87.88         72.93        20.35 o                         
   6   3  10       2964.44       2977.65       126.37 o                         
   7   3  10        508.95        444.49        72.79 o                         
   8   3  10         30.60         45.95        19.68 o                         
   9   3  10         73.27         61.56        22.46 o                         
  10   3  10       2254.81       2252.46        94.43 o                         
  11   3  10        499.71        448.58        43.48 o                         
  12   3  10        400.89        405.07        48.30 o                         
  13   3  10         53.50         63.58        22.51 o                         
  14   3  10        897.70        885.54       103.74 o                         
  15   3  10        546.34        581.00        82.06 o                         
  16   3  10         22.44         36.11        28.94 o                         
  18   3  10        340.29        364.25        55.60 o                         
  19   3  10         21.43         22.16        12.23 o                         
   0   4  10       7855.49       8820.44       318.39 o                         
   1   4  10        399.23        378.09        46.92 o                         
   2   4  10        648.66        551.15        56.77 o                         
   3   4  10        151.52        157.22        33.14 o                         
   4   4  10         27.71          9.10        15.97 o                         
   5   4  10        458.01        387.75        71.93 o                         
   6   4  10        182.01        192.75        35.59 o                         
   7   4  10       1040.66        900.47        80.16 o                         
   8   4  10       1255.45       1333.47        99.10 o                         
   9   4  10       2839.84       2697.33       142.94 o                         
  10   4  10        240.09        244.45        45.28 o                         
  11   4  10       1946.34       2049.39       127.57 o                         
  12   4  10        803.95        777.02       101.35 o                         
  13   4  10        749.68        621.80        54.59 o                         
  14   4  10       1950.23       1989.65       153.23 o                         
  15   4  10        210.96        126.10        41.65 o                         
  16   4  10         61.11         19.11        17.96 o                         
  17   4  10         24.09         -0.57        18.82 o                         
  18   4  10         44.71         66.87        23.69 o                         
   0   5  10        107.23        114.61        22.84 o                         
   1   5  10        204.48        231.43        28.37 o                         
   2   5  10         51.42         56.95        18.41 o                         
   3   5  10       1405.35       1503.82        84.48 o                         
   4   5  10       2100.90       2206.48       125.89 o                         
   5   5  10        274.08        251.25        45.37 o                         
   6   5  10         79.00         72.00        68.25 o                         
   7   5  10          6.82         23.90        21.92 o                         
   8   5  10        173.42        133.81        30.95 o                         
   9   5  10        254.74        248.66        59.80 o                         
  10   5  10         81.66         89.32        42.41 o                         
  11   5  10        493.60        480.69        80.34 o                         
  12   5  10        224.59        200.89        54.74 o                         
  13   5  10        176.72        134.47        35.15 o                         
  14   5  10          3.55        -17.19        28.13 o                         
  15   5  10         86.86         49.39        22.16 o                         
  16   5  10       1070.18       1042.11        83.68 o                         
   0   6  10        437.63        499.85        51.82 o                         
   1   6  10       1766.65       1769.61        73.87 o                         
   2   6  10        129.30         99.33        17.63 o                         
   3   6  10       1458.31       1660.14       117.44 o                         
   4   6  10         97.12        173.29        41.14 o                         
   5   6  10       1260.67       1256.19       141.38 o                         
   6   6  10         79.70         40.12        28.18 o                         
   7   6  10       1034.50       1083.66       125.62 o                         
   8   6  10         29.07         26.84        33.15 o                         
   9   6  10        325.15        318.78        67.63 o                         
  10   6  10         13.86         38.02        26.56 o                         
  11   6  10        200.35        147.85        27.83 o                         
  12   6  10         59.07         52.33        17.49 o                         
  13   6  10         16.82         11.86        10.24 o                         
  14   6  10        131.94         88.70        18.25 o                         
  15   6  10        114.72        106.04        25.03 o                         
   0   7  10        364.89        301.49        46.71 o                         
   1   7  10        223.26        214.23        25.34 o                         
   2   7  10         17.89         32.58        16.60 o                         
   3   7  10         69.76         50.22        38.74 o                         
   4   7  10        185.13        221.79        35.75 o                         
   5   7  10        119.20        103.44        25.05 o                         
   6   7  10         18.47          6.54        15.86 o                         
   7   7  10         70.75         50.05        20.22 o                         
   8   7  10         25.55         42.31        17.92 o                         
   9   7  10        167.08         97.40        22.37 o                         
  10   7  10        460.28        398.63        54.21 o                         
  11   7  10        259.20        214.32        26.94 o                         
  12   7  10        216.83        228.67        25.70 o                         
  13   7  10        244.78        261.35        24.44 o                         
   0   8  10         75.01         77.76        35.25 o                         
   1   8  10        390.16        340.78        51.91 o                         
   2   8  10        333.68        351.06        87.86 o                         
   3   8  10        270.95        249.28        36.69 o                         
   4   8  10        250.77        187.48        32.15 o                         
   5   8  10         40.00         23.70        27.13 o                         
   6   8  10          4.99          5.10        13.85 o                         
   7   8  10         46.83         57.12        15.12 o                         
   8   8  10        144.74        146.86        21.61 o                         
   9   8  10        152.34        171.89        21.71 o                         
  10   8  10        456.47        479.45        57.60 o                         
   0   9  10        168.43        372.27        53.30 o                         
   1   9  10         21.99         20.24        19.82 o                         
   2   9  10        229.57        289.72        46.57 o                         
   3   9  10        188.39        255.39        58.18 o                         
   4   9  10         30.65         49.05        13.53 o                         
   5   9  10          6.18          4.69        15.95 o                         
   2   0  11      34600.55      42004.57       737.52 o                         
   4   0  11       7325.68       8070.74       238.05 o                         
   6   0  11         45.07         17.10        19.68 o                         
  16   0  11         44.86         25.22        28.37 o                         
  18   0  11        330.03        333.96        59.42 o                         
  20   0  11        316.10        293.94        42.99 o                         
   1   1  11       3741.08       4181.47       139.42 o                         
   2   1  11        523.80        411.96        33.45 o                         
   3   1  11       2987.85       3136.31        89.50 o                         
   4   1  11        830.16        864.62        47.49 o                         
   5   1  11        512.62        438.21        34.61 o                         
   6   1  11         16.99          4.11        10.81 o                         
   7   1  11        417.68        360.52        57.70 o                         
   8   1  11       1830.62       1962.14       133.83 o                         
   9   1  11        892.10        868.25        93.04 o                         
  12   1  11        324.60        293.92        56.17 o                         
  13   1  11         45.07         37.99        16.91 o                         
  14   1  11        819.27        863.91        70.69 o                         
  15   1  11        424.45        386.60        74.42 o                         
  16   1  11        488.03        577.18        84.54 o                         
  17   1  11        361.12        343.65        44.16 o                         
  18   1  11        593.53        766.41        61.33 o                         
  19   1  11         26.69         29.74        17.39 o                         
  20   1  11         65.80         86.07        26.56 o                         
   1   2  11       1661.46       1741.99        86.90 o                         
   2   2  11        112.03         81.50        22.97 o                         
   3   2  11       3443.75       3620.42       128.68 o                         
   4   2  11         36.46         23.46        14.61 o                         
   5   2  11       2638.65       2560.81       112.22 o                         
   6   2  11       3304.61       3243.69       127.86 o                         
   7   2  11        254.67        272.25        55.98 o                         
   8   2  11         14.76         33.63        19.01 o                         
   9   2  11        446.83        517.09        79.10 o                         
  10   2  11       3485.38       3477.03       110.37 o                         
  11   2  11        539.19        559.45        53.87 o                         
  12   2  11        289.43        235.63        36.10 o                         
  13   2  11        116.29         65.67        40.36 o                         
  14   2  11       2130.77       2189.81       147.02 o                         
  15   2  11        102.42         90.91        26.25 o                         
  16   2  11        336.33        320.49        61.04 o                         
  17   2  11         11.44         -8.41        19.68 o                         
  18   2  11        881.43        900.54        93.62 o                         
  19   2  11        115.62         91.23        28.56 o                         
  20   2  11        182.44        296.80        39.45 o                         
   1   3  11        170.20        125.09        26.75 o                         
   2   3  11        112.68        148.29        28.76 o                         
   3   3  11       1657.81       1524.40        92.21 o                         
   4   3  11       4151.72       4271.51       155.86 o                         
   5   3  11       1674.54       1654.23       102.64 o                         
   6   3  11        413.34        355.97        58.89 o                         
   7   3  11        727.57        720.37        94.38 o                         
   8   3  11       1227.30       1199.26       144.15 o                         
   9   3  11        214.77        212.29        64.58 o                         
  10   3  11       2290.26       2428.86        98.53 o                         
  11   3  11        508.04        397.63        39.70 o                         
  12   3  11        634.17        627.58        59.33 o                         
  13   3  11        314.66        298.13        41.67 o                         
  14   3  11       3198.75       3122.80       191.25 o                         
  15   3  11         96.28         31.91        20.92 o                         
  16   3  11          2.70          8.69        23.12 o                         
  18   3  11        830.69       1042.87        92.66 o                         
  19   3  11          5.63          4.01        10.99 o                         
   1   4  11        371.72        423.04        52.68 o                         
   2   4  11        532.55        607.84        61.99 o                         
   3   4  11         38.70         13.44        16.72 o                         
   4   4  11         71.03         23.57        14.88 o                         
   5   4  11        703.33        747.37        69.51 o                         
   6   4  11        748.42        700.06        69.02 o                         
   7   4  11       1292.25       1242.08        95.12 o                         
   8   4  11       1165.00       1278.59        98.01 o                         
   9   4  11        967.66        989.42        86.79 o                         
  10   4  11       3196.35       3186.23       157.61 o                         
  11   4  11        961.10        875.03       108.52 o                         
  12   4  11         58.00         54.20        19.15 o                         
  13   4  11        265.99        260.41        55.88 o                         
  14   4  11        943.10        705.76        88.84 o                         
  15   4  11         26.71          0.19        24.36 o                         
  16   4  11         99.03         69.74        25.41 o                         
  18   4  11        290.88        303.40        42.03 o                         
   1   5  11         69.62         68.35        14.60 o                         
   2   5  11         66.91         82.11        18.07 o                         
   3   5  11        487.18        521.49        43.75 o                         
   4   5  11        248.89        244.32        43.67 o                         
   5   5  11        105.08        161.72        38.51 o                         
   6   5  11         72.86         62.50        22.56 o                         
   7   5  11        183.12        187.08        50.82 o                         
   8   5  11        446.69        404.23        58.98 o                         
   9   5  11       1128.31       1053.57       124.47 o                         
  10   5  11        161.58        106.70        44.61 o                         
  11   5  11       1245.25       1171.07       124.38 o                         
  12   5  11         43.76         43.25        34.92 o                         
  13   5  11         74.64         35.91        17.14 o                         
  14   5  11         67.40         63.47        16.54 o                         
  15   5  11        443.68        337.88        52.64 o                         
  16   5  11         47.06         40.03        17.48 o                         
   1   6  11        743.86        805.14        50.10 o                         
   2   6  11       1229.59       1213.34        61.55 o                         
   3   6  11        229.20        270.85        34.19 o                         
   4   6  11         37.32         52.20        21.22 o                         
   5   6  11        641.72        532.95        93.62 o                         
   6   6  11        287.75        258.69        65.44 o                         
   7   6  11       1716.14       1582.70       155.61 o                         
   8   6  11        165.78        156.47        47.00 o                         
   9   6  11        326.29        317.21        43.32 o                         
  10   6  11        388.88        291.28        38.26 o                         
  11   6  11         50.88         19.01        12.66 o                         
  12   6  11         14.32         11.00        11.54 o                         
  13   6  11        101.58         94.71        25.55 o                         
  14   6  11        143.52        103.75        17.03 o                         
  15   6  11        353.71        367.88        43.47 o                         
   1   7  11       1827.58       1969.77        82.73 o                         
   2   7  11         45.40         66.45        20.97 o                         
   3   7  11        703.73        774.57        62.90 o                         
   4   7  11        109.02         95.12        27.23 o                         
   5   7  11        478.64        597.19        56.20 o                         
   6   7  11        228.20        185.83        31.32 o                         
   7   7  11        166.93        169.97        29.56 o                         
   8   7  11          6.79         -0.66        13.00 o                         
   9   7  11        353.92        261.19        33.20 o                         
  10   7  11        262.65        221.74        28.24 o                         
  11   7  11        112.38         84.24        17.28 o                         
  12   7  11        111.94        121.53        18.88 o                         
  13   7  11        245.97        252.19        35.06 o                         
   1   8  11        508.17        560.12        97.73 o                         
   2   8  11        206.41        279.44        59.28 o                         
   3   8  11        344.39        375.24        58.86 o                         
   4   8  11        164.26        188.67        41.08 o                         
   5   8  11        131.21        131.99        23.41 o                         
   6   8  11         38.78         32.92        15.30 o                         
   7   8  11        350.68        304.24        32.08 o                         
   8   8  11          3.11         -6.46         8.56 o                         
   9   8  11        294.32        257.09        46.47 o                         
  10   8  11         57.65         56.03        11.98 o                         
   1   9  11        130.47        259.19        83.35 o                         
   2   9  11        817.37       1317.70        86.07 o                         
   3   9  11        281.04        282.18        84.49 o                         
   4   9  11          8.31          1.59        13.76 o                         
   0   0  12      56743.32      60391.29       735.28 o                         
   2   0  12      24066.95      29239.24       356.46 o                         
   4   0  12      24323.20      25778.98       451.08 o                         
   6   0  12        167.75        141.48        37.54 o                         
  16   0  12        607.28        678.34        91.61 o                         
  18   0  12        169.20        149.21        40.50 o                         
  20   0  12       1705.41       2481.71       112.72 o                         
   0   1  12       3153.50       4090.11       190.20 o                         
   1   1  12       5945.15       6363.02       335.16 o                         
   2   1  12       2434.16       2884.10        90.19 o                         
   3   1  12       5524.15       5428.29       218.85 o                         
   4   1  12       2028.54       2215.94        79.44 o                         
   5   1  12        106.36        114.68        23.49 o                         
   6   1  12       3348.98       3573.45       119.01 o                         
   7   1  12        867.98        850.67        92.18 o                         
   8   1  12        872.72        866.05        93.71 o                         
   9   1  12        608.71        546.42        77.57 o                         
  11   1  12        256.02        199.75        44.13 o                         
  12   1  12       1887.51       1828.21       141.67 o                         
  13   1  12         54.24         55.63        19.13 o                         
  14   1  12        462.96        494.64        78.33 o                         
  15   1  12       1882.16       1864.98       149.60 o                         
  16   1  12         11.40         24.84        23.12 o                         
  17   1  12         97.38         72.16        24.96 o                         
  18   1  12         11.12         16.31        13.91 o                         
  19   1  12         97.99         75.32        24.07 o                         
  20   1  12         49.98         59.04        21.68 o                         
   0   2  12        125.92        158.10        39.93 o                         
   1   2  12       1982.41       2042.52        99.24 o                         
   2   2  12        228.04        201.16        32.52 o                         
   3   2  12       3042.66       3129.73       125.12 o                         
   4   2  12       6101.19       6333.96       179.29 o                         
   5   2  12       2637.26       2635.72       118.51 o                         
   6   2  12        159.31        112.89        26.90 o                         
   7   2  12        157.11        165.07        41.65 o                         
   8   2  12       4549.40       4514.06       228.79 o                         
   9   2  12        523.45        558.07        84.16 o                         
  10   2  12        126.62        167.38        24.58 o                         
  11   2  12         32.31         30.52        17.24 o                         
  12   2  12        912.76        900.44        68.75 o                         
  13   2  12        155.13        137.45        28.35 o                         
  14   2  12        345.72        373.23        44.86 o                         
  15   2  12        360.86        328.99        42.47 o                         
  16   2  12        828.55        777.50        86.93 o                         
  17   2  12        605.55        452.99        62.57 o                         
  18   2  12        247.87        332.53        55.79 o                         
  19   2  12         64.58         68.59        24.36 o                         
  20   2  12        208.42        254.58        35.25 o                         
   0   3  12       6734.54       6830.89       272.16 o                         
   1   3  12        168.14        158.84        30.66 o                         
   2   3  12       1070.61       1237.96        84.69 o                         
   3   3  12        261.26        260.20        40.76 o                         
   4   3  12        483.71        504.80        56.39 o                         
   5   3  12       2606.41       2796.27       133.11 o                         
   6   3  12        282.10        252.48        59.90 o                         
   7   3  12       1771.39       1547.26       144.34 o                         
   8   3  12        441.39        366.53        47.63 o                         
   9   3  12        430.46        427.73        52.84 o                         
  10   3  12       1165.60       1020.20        82.51 o                         
  11   3  12        660.95        619.62        58.02 o                         
  12   3  12        181.13        219.71        34.83 o                         
  13   3  12        483.80        467.61        74.03 o                         
  14   3  12        159.19        163.45        43.75 o                         
  15   3  12        398.72        278.94        55.02 o                         
  16   3  12        236.09         91.32        27.80 o                         
  18   3  12         51.90         75.18        27.80 o                         
  19   3  12         49.86         53.69        19.39 o                         
   0   4  12       1037.97       1057.78       119.50 o                         
   1   4  12          4.14         -3.76        16.39 o                         
   2   4  12        429.23        512.81        60.39 o                         
   3   4  12        835.17        823.46        78.54 o                         
   4   4  12        635.50        769.37        60.28 o                         
   5   4  12        334.56        288.23        51.42 o                         
   6   4  12        853.33        789.74       137.42 o                         
   7   4  12        402.59        397.74        54.29 o                         
   8   4  12       2419.48       2353.83       133.85 o                         
   9   4  12        819.69        786.08        78.34 o                         
  10   4  12         57.92         58.51        29.37 o                         
  11   4  12        285.22        249.44        35.77 o                         
  12   4  12        822.03        790.63        61.63 o                         
  13   4  12        225.20        247.32        53.40 o                         
  14   4  12        259.62        167.56        43.08 o                         
  15   4  12        159.32         64.00        26.94 o                         
  16   4  12         24.22         47.48        23.88 o                         
  18   4  12         14.90         -0.10        13.56 o                         
   0   5  12       1065.38       1153.82        75.52 o                         
   1   5  12        470.63        433.00        32.98 o                         
   2   5  12          5.96          5.61        14.71 o                         
   3   5  12        174.65        160.96        27.48 o                         
   4   5  12       1429.79       1569.15       111.62 o                         
   5   5  12        310.55        336.96        53.58 o                         
   6   5  12         28.49         12.28        18.98 o                         
   7   5  12        829.25        801.10        82.80 o                         
   8   5  12          9.67         -8.02        29.61 o                         
   9   5  12       1460.87       1427.85       141.76 o                         
  10   5  12       1822.93       1845.84       101.88 o                         
  11   5  12       1697.38       1449.28        95.72 o                         
  12   5  12        237.96        194.36        31.60 o                         
  13   5  12        473.45        351.05        37.82 o                         
  14   5  12          6.52          0.38        19.77 o                         
  15   5  12        530.89        433.22        56.74 o                         
  16   5  12          7.19        -12.99        15.19 o                         
   0   6  12       2290.14       2201.42       209.54 o                         
   1   6  12        354.51        286.95        30.49 o                         
   2   6  12        310.24        342.81        30.09 o                         
   3   6  12        815.86        904.31        69.70 o                         
   4   6  12       1039.22       1051.16       130.06 o                         
   5   6  12        476.55        571.65        57.23 o                         
   6   6  12        840.02        914.98        73.54 o                         
   7   6  12       1329.82       1372.36        88.00 o                         
   8   6  12         52.29         50.46        19.27 o                         
   9   6  12         66.64         72.43        21.78 o                         
  10   6  12        188.00        132.55        26.22 o                         
  11   6  12         49.22         23.77        16.48 o                         
  12   6  12         82.24         48.25        27.18 o                         
  13   6  12         93.16         75.87        22.54 o                         
  14   6  12         22.19         28.15        10.39 o                         
  15   6  12        126.07        108.61        23.98 o                         
   0   7  12        202.19        296.55        40.69 o                         
   1   7  12       1312.68       1534.49        72.94 o                         
   2   7  12         47.05         57.16        21.01 o                         
   3   7  12        498.13        553.54        57.79 o                         
   4   7  12        884.06       1123.58       131.59 o                         
   5   7  12        627.62        692.61        58.64 o                         
   6   7  12         76.59         45.08        25.55 o                         
   7   7  12         31.68         34.00        15.74 o                         
   8   7  12         16.24         16.48        14.14 o                         
   9   7  12         30.19         10.02        11.50 o                         
  10   7  12         18.70          9.32        12.16 o                         
  11   7  12        137.00        131.31        20.96 o                         
  12   7  12        249.67        245.46        24.15 o                         
   0   8  12         36.48         -0.19        21.97 o                         
   1   8  12         14.18         -0.31        13.50 o                         
   2   8  12         81.18         65.74        15.87 o                         
   3   8  12         32.51         43.29        13.29 o                         
   4   8  12         26.19         24.88        15.14 o                         
   5   8  12         34.73         24.14        13.04 o                         
   6   8  12         24.30         33.19        13.24 o                         
   7   8  12        144.28        149.05        22.31 o                         
   8   8  12         20.21         38.08        12.03 o                         
   9   8  12          0.46          8.80         8.79 o                         
   0   9  12        211.48        347.05        46.43 o                         
   1   9  12         48.72         86.24        17.32 o                         
   2   9  12          7.64          8.74         9.99 o                         
   3   9  12        147.20        179.94        66.34 o                         
   2   0  13       3320.66       3980.83       137.87 o                         
   4   0  13       4772.77       4613.98       203.00 o                         
   6   0  13         85.70         70.40        27.61 o                         
  16   0  13       1074.81        995.87       105.46 o                         
  18   0  13       1324.73       1687.49       119.98 o                         
  20   0  13         41.59         23.12        13.28 o                         
   1   1  13       3866.79       4256.91       143.84 o                         
   2   1  13       8508.83       8982.00       168.03 o                         
   3   1  13       5722.73       6031.76       138.52 o                         
   4   1  13         37.18         19.69        12.29 o                         
   5   1  13       1148.71       1118.46        70.71 o                         
   6   1  13        859.72        803.90        59.63 o                         
   7   1  13        738.05        722.95        87.41 o                         
   8   1  13        540.41        597.24        82.06 o                         
  11   1  13        384.58        303.30        57.13 o                         
  12   1  13         65.70         54.36        26.94 o                         
  13   1  13        460.50        400.07        68.40 o                         
  14   1  13       3535.09       3933.92       213.50 o                         
  15   1  13       1152.54       1108.88       111.39 o                         
  16   1  13        791.06        745.25        64.39 o                         
  17   1  13          6.70         12.17        20.86 o                         
  18   1  13        428.94        496.47        45.75 o                         
  19   1  13        117.53        123.80        30.47 o                         
  20   1  13        187.49        218.85        33.43 o                         
   1   2  13       2379.19       2304.29       140.62 o                         
   2   2  13         90.13        148.70        30.69 o                         
   3   2  13       1743.09       1640.03        94.45 o                         
   4   2  13         39.15         68.09        23.43 o                         
   5   2  13       1102.10       1042.17        77.73 o                         
   6   2  13       3185.91       3334.40       140.66 o                         
   7   2  13        521.56        476.97        77.19 o                         
   8   2  13        977.46        962.34       110.53 o                         
   9   2  13        352.88        302.15        61.33 o                         
  11   2  13        240.10        233.33        44.52 o                         
  12   2  13        368.33        290.55        55.55 o                         
  13   2  13        220.13        214.57        33.60 o                         
  14   2  13         17.89          9.36        19.49 o                         
  15   2  13        900.95        805.86        89.75 o                         
  16   2  13         26.07         40.41        21.30 o                         
  17   2  13        886.76        829.85        92.57 o                         
  18   2  13         93.34         91.90        30.19 o                         
  19   2  13        125.75        173.00        36.30 o                         
   1   3  13        100.79         79.26        22.86 o                         
   2   3  13         89.97         73.21        24.65 o                         
   3   3  13         16.61          7.42        17.12 o                         
   4   3  13       1728.50       1883.26       110.69 o                         
   5   3  13       1147.11       1017.47        82.10 o                         
   6   3  13       1985.21       1983.46       116.69 o                         
   7   3  13       1020.06        944.86       113.30 o                         
   8   3  13        225.06        224.66        27.99 o                         
   9   3  13        120.98        116.82        20.60 o                         
  10   3  13       5967.67       5240.91       439.99 o                         
  11   3  13        552.90        435.61        70.31 o                         
  12   3  13        359.88        335.78        61.52 o                         
  13   3  13        203.45        179.31        47.00 o                         
  14   3  13        212.64        215.22        48.91 o                         
  15   3  13        121.11         54.36        25.41 o                         
  16   3  13         23.28          5.45        18.82 o                         
  18   3  13        108.04        164.50        35.63 o                         
  19   3  13         18.08         42.03        15.86 o                         
   1   4  13       1010.17       1016.90        59.39 o                         
   2   4  13        939.28       1097.98        62.55 o                         
   3   4  13       2639.96       2865.20       180.80 o                         
   4   4  13        732.28        808.25        48.34 o                         
   5   4  13       1787.76       1566.26        88.17 o                         
   6   4  13        103.00         72.12        35.25 o                         
   7   4  13       1268.07       1275.87        96.11 o                         
   8   4  13        738.39        679.33        71.08 o                         
   9   4  13        472.53        448.16        51.32 o                         
  10   4  13         70.41         52.83        27.65 o                         
  11   4  13        523.97        486.06        48.44 o                         
  12   4  13         99.44         76.37        18.50 o                         
  13   4  13         80.01         87.60        36.40 o                         
  14   4  13          7.88         -0.76        17.96 o                         
  15   4  13         90.34         37.16        17.19 o                         
  16   4  13        151.49         94.38        28.28 o                         
  18   4  13         11.65         30.38        15.38 o                         
   1   5  13        143.08         92.85        20.17 o                         
   2   5  13       1448.46       1406.88        61.03 o                         
   3   5  13         35.29         51.80        12.23 o                         
   4   5  13        168.38        170.47        33.88 o                         
   5   5  13        244.14        263.26        34.56 o                         
   6   5  13        185.73        182.09        32.76 o                         
   7   5  13        171.04        178.90        27.69 o                         
   8   5  13        536.30        592.61        56.43 o                         
   9   5  13        744.05        647.05        61.95 o                         
  10   5  13        465.48        394.61        44.77 o                         
  11   5  13        370.81        350.58        41.83 o                         
  12   5  13         56.63         16.98        17.10 o                         
  13   5  13         50.87         29.95        12.07 o                         
  14   5  13        727.52        493.88        63.14 o                         
  15   5  13        137.80        100.88        25.31 o                         
  16   5  13        311.15        197.84        32.67 o                         
   1   6  13       1717.17       1791.87        82.33 o                         
   2   6  13        345.33        421.85        35.86 o                         
   3   6  13       2596.05       3126.55       115.13 o                         
   4   6  13        142.97        182.37        53.16 o                         
   5   6  13       1430.15       1843.31       100.55 o                         
   6   6  13        279.91        306.44        43.87 o                         
   7   6  13        790.44        824.45        67.76 o                         
   8   6  13        231.06        193.18        32.54 o                         
   9   6  13         24.11         22.28        13.91 o                         
  10   6  13         74.94         54.14        17.48 o                         
  11   6  13        359.55        268.05        48.48 o                         
  12   6  13         94.53         46.88        14.62 o                         
  13   6  13        323.28        270.76        34.63 o                         
  14   6  13        630.30        539.44        53.02 o                         
   1   7  13          4.63         15.94         9.73 o                         
   2   7  13          1.07         -8.57        11.61 o                         
   3   7  13        295.68        297.96        39.84 o                         
   4   7  13        195.77        199.93        32.02 o                         
   5   7  13         92.93         68.33        21.23 o                         
   6   7  13        221.82        225.73        55.21 o                         
   7   7  13          3.45        -11.18        15.09 o                         
   8   7  13        181.31         95.65        29.80 o                         
   9   7  13         35.81         20.37        14.04 o                         
  10   7  13        689.20        628.92        44.70 o                         
  11   7  13         44.95         34.42        10.21 o                         
  12   7  13        398.76        339.15        27.40 o                         
   1   8  13        799.09        880.77       109.92 o                         
   2   8  13         71.41         75.99        15.89 o                         
   3   8  13        203.92        223.06        24.73 o                         
   4   8  13          2.54         -3.53         9.16 o                         
   5   8  13        353.17        343.60        34.06 o                         
   6   8  13         47.61         59.00        23.40 o                         
   7   8  13        338.24        332.40        44.23 o                         
   8   8  13         79.87         96.40        16.82 o                         
   9   8  13        135.72        162.60        18.68 o                         
   1   9  13         21.52         43.99        12.42 o                         
   2   9  13          7.12         14.91        20.59 o                         
   0   0  14      83255.91      95518.02       971.90 o                         
   2   0  14       5423.12       6305.97       262.08 o                         
   4   0  14      15760.35      16699.08       398.16 o                         
   6   0  14       2446.76       2964.60       173.10 o                         
  10   0  14         64.99         98.97        32.67 o                         
  14   0  14        440.59        380.10        69.26 o                         
  16   0  14       5366.17       5871.70       246.56 o                         
  18   0  14         22.69         56.27        23.88 o                         
   0   1  14        204.25        210.73        46.04 o                         
   1   1  14       1053.03        982.64        72.06 o                         
   2   1  14         71.90        108.30        25.28 o                         
   3   1  14       3520.48       3635.76       113.23 o                         
   4   1  14       1896.62       1852.00        82.17 o                         
   5   1  14       1548.12       1319.94        81.25 o                         
   6   1  14        124.80        169.94        45.38 o                         
   7   1  14        254.39        285.82        59.90 o                         
   8   1  14       3563.72       3637.98       215.99 o                         
   9   1  14        478.02        505.25        72.70 o                         
  11   1  14        289.55        254.87        50.63 o                         
  12   1  14       1393.26       1371.87       120.36 o                         
  13   1  14        440.11        283.33        61.42 o                         
  14   1  14         35.67         82.06        35.92 o                         
  15   1  14        163.89        117.79        38.50 o                         
  16   1  14        159.65        163.65        32.05 o                         
  17   1  14         31.23         39.37        38.59 o                         
  18   1  14         22.72          7.68        21.49 o                         
  19   1  14        110.83        104.22        26.17 o                         
   0   2  14       7621.89       8708.87       325.75 o                         
   1   2  14       1238.28       1312.22        89.04 o                         
   2   2  14       1006.85        936.23        74.48 o                         
   3   2  14        113.47         66.93        21.04 o                         
   4   2  14       2142.90       2052.30       112.12 o                         
   5   2  14        715.25        672.66        66.24 o                         
   6   2  14        746.30        837.92        74.10 o                         
   7   2  14        355.78        396.92        73.84 o                         
   8   2  14       1200.78       1067.52       118.84 o                         
   9   2  14        275.63        282.28        64.67 o                         
  12   2  14        671.93        802.05        87.60 o                         
  13   2  14         41.59         31.91        16.43 o                         
  14   2  14        112.20        121.61        33.63 o                         
  15   2  14        405.39        316.39        55.98 o                         
  16   2  14          1.77         17.86        19.49 o                         
  17   2  14        579.64        583.20        75.08 o                         
  18   2  14        307.83        334.54        51.68 o                         
  19   2  14        243.56        324.41        43.37 o                         
   0   3  14       1740.29       1645.37       148.74 o                         
   1   3  14        113.27         81.11        27.03 o                         
   2   3  14       3799.85       4262.69       170.85 o                         
   3   3  14        136.58        161.07        36.83 o                         
   4   3  14       2433.82       2273.57       127.31 o                         
   5   3  14         18.20         12.87        16.15 o                         
   6   3  14        521.78        592.67        45.12 o                         
   7   3  14        444.52        429.30        44.53 o                         
   8   3  14       4975.86       4478.07       122.37 o                         
   9   3  14        387.61        286.68        30.24 o                         
  10   3  14        519.94        499.08        41.54 o                         
  11   3  14       1554.86       1623.20       130.87 o                         
  12   3  14        800.36        706.81        86.93 o                         
  13   3  14        830.11        665.16        83.20 o                         
  14   3  14         25.28          3.92        19.39 o                         
  15   3  14         25.51        -10.89        19.01 o                         
  18   3  14        192.08        204.14        35.92 o                         
   0   4  14       1830.51       1800.33        90.98 o                         
   1   4  14        500.92        553.05        36.41 o                         
   2   4  14         19.29         15.60        10.40 o                         
   3   4  14       1231.12       1122.93        67.91 o                         
   4   4  14       4719.35       4731.95       202.15 o                         
   5   4  14       2860.88       2697.16        76.75 o                         
   6   4  14        248.81        244.94        30.69 o                         
   7   4  14        346.37        320.74        43.65 o                         
   8   4  14        426.84        340.52        37.68 o                         
   9   4  14       1076.62        906.84        59.72 o                         
  10   4  14        416.81        393.29        46.86 o                         
  11   4  14        353.34        285.47        43.85 o                         
  12   4  14        163.27        123.91        23.19 o                         
  13   4  14        156.41        139.66        40.98 o                         
  14   4  14         37.98         35.15        24.36 o                         
  15   4  14         95.01         20.83        17.67 o                         
  16   4  14         26.24         15.67        10.51 o                         
  18   4  14         98.58         92.95        20.63 o                         
   0   5  14         83.51         68.73        20.97 o                         
   1   5  14        229.56        228.12        25.91 o                         
   2   5  14         15.19         25.80        11.82 o                         
   3   5  14         99.25         79.87        14.86 o                         
   4   5  14         13.53         -1.00        10.07 o                         
   5   5  14        686.63        752.60        64.05 o                         
   6   5  14        636.68        745.27        56.65 o                         
   7   5  14        621.39        559.62        55.68 o                         
   8   5  14         61.32         48.71        20.13 o                         
   9   5  14        665.83        656.91        56.70 o                         
  10   5  14         67.36         56.11        21.88 o                         
  11   5  14        448.45        356.86        40.92 o                         
  12   5  14         42.07         14.96        10.48 o                         
  13   5  14         70.28         66.90        16.33 o                         
  14   5  14          5.62         22.93        13.47 o                         
  15   5  14        275.96        146.92        30.57 o                         
   0   6  14       2193.07       2271.45       131.83 o                         
   1   6  14        298.44        430.60        48.43 o                         
   2   6  14         81.84        129.89        21.01 o                         
   3   6  14       2382.02       3013.52       108.71 o                         
   4   6  14        448.05        475.88        51.28 o                         
   5   6  14        349.45        451.62        50.63 o                         
   6   6  14        131.16        128.24        28.76 o                         
   7   6  14        336.79        355.23        44.27 o                         
   8   6  14        763.67        810.64        67.11 o                         
   9   6  14        122.84         81.00        42.18 o                         
  10   6  14        206.57        165.61        28.15 o                         
  11   6  14         94.99         64.30        16.53 o                         
  12   6  14        411.80        305.27        31.06 o                         
  13   6  14        527.16        485.79        36.35 o                         
  14   6  14         55.92         58.37        18.25 o                         
   0   7  14        176.24        194.43        31.19 o                         
   1   7  14        883.80        932.02        50.39 o                         
   2   7  14         12.48         11.07         8.51 o                         
   3   7  14        480.33        530.28        50.83 o                         
   4   7  14        138.63         89.99        33.20 o                         
   5   7  14        309.95        285.19        37.90 o                         
   6   7  14        164.56        152.51        28.17 o                         
   7   7  14        530.79        508.52        72.17 o                         
   8   7  14         40.87         37.31        15.01 o                         
   9   7  14        202.30        178.23        25.03 o                         
  10   7  14          9.08         15.88         9.30 o                         
  11   7  14          4.08          2.06         6.70 o                         
  12   7  14        195.18        209.18        20.48 o                         
   0   8  14        108.81        157.34        33.77 o                         
   1   8  14        764.29        876.93        81.47 o                         
   2   8  14        102.72        108.05        16.81 o                         
   3   8  14         90.16        108.79        16.98 o                         
   4   8  14         16.84          5.89         8.29 o                         
   5   8  14        204.63        189.89        29.42 o                         
   6   8  14          9.36         20.15        10.04 o                         
   7   8  14         62.19         50.77        12.13 o                         
   8   8  14        246.11        190.56        21.31 o                         
   9   8  14          3.83          8.79         8.12 o                         
   2   0  15       6219.38       6024.32       293.46 o                         
   4   0  15       1532.71       1506.85       127.05 o                         
   6   0  15       5183.96       5404.95       247.03 o                         
  10   0  15       1002.08        999.03       105.84 o                         
  14   0  15        537.22        482.41        71.45 o                         
  16   0  15        894.89        999.31        98.11 o                         
  18   0  15       1700.04       1933.48       113.49 o                         
   1   1  15        274.64        273.22        40.35 o                         
   2   1  15       4202.18       4642.29       165.23 o                         
   3   1  15       2455.60       2510.60       122.87 o                         
   4   1  15       1840.49       1966.97        87.89 o                         
   5   1  15       1656.37       1484.69       138.61 o                         
   6   1  15       1166.21       1305.86       130.40 o                         
   7   1  15        212.42        219.04        60.28 o                         
   8   1  15        395.26        405.83        77.57 o                         
   9   1  15        813.59        723.92       101.40 o                         
  11   1  15       1211.22       1174.42       106.51 o                         
  12   1  15       1173.25       1077.36       104.32 o                         
  13   1  15        245.74        198.98        51.49 o                         
  14   1  15         43.78         12.32        19.30 o                         
  15   1  15        111.30        128.58        37.64 o                         
  16   1  15         14.57          1.75        23.21 o                         
  17   1  15        234.02        243.76        32.61 o                         
  18   1  15         10.20        -10.00        10.00 o                         
  19   1  15         61.30         93.23        24.46 o                         
   1   2  15       1026.36       1012.59        82.85 o                         
   2   2  15      11792.99      12872.86       289.06 o                         
   3   2  15        260.24        258.34        42.42 o                         
   4   2  15       1642.38       1776.82       108.69 o                         
   5   2  15        527.40        444.82        55.46 o                         
   6   2  15       2094.62       1856.10       160.58 o                         
   7   2  15        176.71        187.95        35.97 o                         
   8   2  15       3388.83       3612.76       231.94 o                         
   9   2  15         28.14        -16.62        22.45 o                         
  13   2  15         61.32         59.32        27.03 o                         
  14   2  15       1552.79       1543.25       118.07 o                         
  15   2  15         64.56         24.55        16.91 o                         
  17   2  15          8.58         -8.02        17.58 o                         
  18   2  15       1640.33       2037.32       118.26 o                         
  19   2  15         55.55        151.12        28.85 o                         
   1   3  15        427.92        420.82        57.23 o                         
   2   3  15        689.44        667.99        71.40 o                         
   3   3  15        676.92        738.46        76.52 o                         
   4   3  15        623.47        579.68        67.04 o                         
   5   3  15       1178.45       1281.18        67.43 o                         
   6   3  15         10.65         -3.78         9.72 o                         
   7   3  15       1325.28       1411.81        82.80 o                         
   8   3  15          3.36         23.04        15.32 o                         
   9   3  15        814.97        652.19        46.49 o                         
  10   3  15        397.56        317.09        34.19 o                         
  11   3  15       1252.77       1132.19       107.85 o                         
  12   3  15        704.28        666.59        81.29 o                         
  13   3  15        268.02        251.33        49.29 o                         
  14   3  15       3409.94       2862.10       155.23 o                         
  18   3  15        155.99        190.67        34.77 o                         
   1   4  15        481.95        426.27        33.08 o                         
   2   4  15       1599.94       1576.79        63.40 o                         
   3   4  15        399.43        409.14        29.82 o                         
   4   4  15       1505.01       1403.52        65.64 o                         
   5   4  15         13.36         17.39        10.28 o                         
   6   4  15       2672.64       2719.19       156.92 o                         
   7   4  15        201.41        223.99        29.54 o                         
   8   4  15        613.21        494.84        43.94 o                         
   9   4  15        152.47        130.86        26.54 o                         
  10   4  15       1072.43        993.85        67.66 o                         
  11   4  15        809.42        693.01        55.96 o                         
  12   4  15       1316.20       1323.06       128.20 o                         
  13   4  15        120.64         85.78        29.33 o                         
  14   4  15        866.99        647.49        70.98 o                         
  15   4  15        417.72        262.13        43.94 o                         
   1   5  15        191.71        194.35        23.84 o                         
   2   5  15         35.30         24.38        10.62 o                         
   3   5  15        234.94        160.61        19.85 o                         
   4   5  15        255.18        216.67        25.42 o                         
   5   5  15       1258.66       1308.71        86.91 o                         
   6   5  15        107.72        102.63        25.38 o                         
   7   5  15       2064.14       1938.62       116.50 o                         
   8   5  15        117.12        131.20        28.66 o                         
   9   5  15       1037.70        895.86        65.60 o                         
  10   5  15        169.40        138.75        26.75 o                         
  11   5  15       1912.18       1497.13        79.52 o                         
  12   5  15        411.40        359.74        37.73 o                         
  13   5  15         29.36         12.27        11.25 o                         
  14   5  15        139.88         65.25        20.16 o                         
  15   5  15        192.41        118.84        24.93 o                         
   1   6  15        659.26        748.12        48.16 o                         
   2   6  15        102.86        131.09        20.96 o                         
   3   6  15       1683.52       1751.44        73.34 o                         
   4   6  15        791.58        951.46        71.33 o                         
   5   6  15        664.40        709.97       104.55 o                         
   6   6  15        349.90        394.12        46.15 o                         
   7   6  15        331.88        272.31        44.66 o                         
   8   6  15         24.58          4.70        15.81 o                         
   9   6  15        148.84        112.26        23.65 o                         
  10   6  15        106.88         56.07        25.46 o                         
  11   6  15        303.99        225.28        28.78 o                         
  12   6  15         17.80         34.20         9.64 o                         
  13   6  15        167.08        127.99        29.23 o                         
   1   7  15        852.86       1024.67        47.40 o                         
   2   7  15         69.18         83.23        16.77 o                         
   3   7  15        912.68       1055.26        69.17 o                         
   4   7  15        267.69        247.63        34.08 o                         
   5   7  15        850.06        817.96       150.93 o                         
   6   7  15         41.47         50.84        17.69 o                         
   7   7  15       1324.74       1305.74       170.47 o                         
   8   7  15          9.83          2.69        13.09 o                         
   9   7  15        830.92        735.65       101.45 o                         
  10   7  15         59.12         48.62        11.73 o                         
  11   7  15        142.82        156.56        19.35 o                         
   1   8  15         42.66         47.77        12.71 o                         
   2   8  15         61.21         38.92        12.02 o                         
   3   8  15        311.97        342.23        30.09 o                         
   4   8  15        217.57        286.63        38.35 o                         
   5   8  15        395.52        340.33        45.06 o                         
   6   8  15         35.23         38.25        10.30 o                         
   7   8  15        240.50        273.54        22.25 o                         
   8   8  15        325.63        255.14        33.15 o                         
   0   0  16      24531.73      27515.48       565.05 o                         
   2   0  16         14.25         34.81        28.80 o                         
   4   0  16        661.46        497.41        75.94 o                         
   6   0  16       8380.39       9342.98       338.45 o                         
   8   0  16        608.16        598.19        82.15 o                         
  10   0  16        497.87        442.01        71.65 o                         
  14   0  16        666.89        647.01        81.77 o                         
  16   0  16        610.27        529.80        67.54 o                         
  18   0  16         50.80         93.43        25.89 o                         
   0   1  16      10507.48      11081.10       365.97 o                         
   1   1  16        570.39        571.88        61.20 o                         
   2   1  16         36.18          5.74        16.99 o                         
   3   1  16       1875.81       1914.85       112.32 o                         
   4   1  16       8508.66       8677.41       243.02 o                         
   5   1  16       1259.28       1244.15       131.35 o                         
   6   1  16        123.63        104.03        39.36 o                         
   7   1  16        103.86         62.27        25.31 o                         
   8   1  16       3602.66       3091.22       217.27 o                         
   9   1  16        288.60        242.30        37.21 o                         
  10   1  16       1390.89       1180.53       114.73 o                         
  12   1  16       1796.79       1864.70       135.17 o                         
  13   1  16        134.74         93.90        35.15 o                         
  14   1  16        462.24        534.86        71.74 o                         
  15   1  16        308.43        276.65        50.73 o                         
  16   1  16         60.52         35.11        15.81 o                         
  17   1  16        141.34        127.16        21.54 o                         
  18   1  16         11.26          8.31        14.42 o                         
  19   1  16         25.94          2.29         9.74 o                         
   0   2  16       1410.41       1561.49       149.41 o                         
   1   2  16       2770.44       2709.36       138.51 o                         
   2   2  16        834.42        873.17        79.39 o                         
   3   2  16        713.37        646.94        67.81 o                         
   4   2  16        257.35        318.42        49.50 o                         
   5   2  16        177.30        156.95        34.99 o                         
   6   2  16        279.64        255.93        49.20 o                         
   7   2  16        631.26        659.06        40.50 o                         
   8   2  16         44.05         52.71        21.14 o                         
   9   2  16        153.29        172.52        58.65 o                         
  14   2  16         59.98         27.61        10.70 o                         
  15   2  16        911.47        847.52        80.91 o                         
  17   2  16        118.22        126.96        34.68 o                         
  18   2  16         62.26         79.48        25.41 o                         
   0   3  16         14.51         13.37        26.37 o                         
   1   3  16        578.28        585.46        70.42 o                         
   2   3  16        185.33        181.66        42.19 o                         
   3   3  16        600.56        645.63        49.13 o                         
   4   3  16       1476.09       1550.48        77.18 o                         
   5   3  16       1218.67       1280.97        57.52 o                         
   6   3  16        608.14        620.40        44.78 o                         
   7   3  16        863.70        886.85        59.88 o                         
   8   3  16       4668.54       4713.86       153.63 o                         
   9   3  16          7.65         -5.63        22.64 o                         
  10   3  16        118.37         84.83        22.45 o                         
  17   3  16         41.76         56.74        21.97 o                         
  18   3  16         77.36        141.00        27.51 o                         
   0   4  16       3259.99       3472.66       152.46 o                         
   1   4  16       1699.28       1697.90        67.29 o                         
   2   4  16        130.33        130.45        18.98 o                         
   3   4  16       1311.64       1299.07        81.88 o                         
   4   4  16        191.68        133.53        28.17 o                         
   5   4  16       1458.96       1366.34        60.83 o                         
   6   4  16        126.12        137.43        19.59 o                         
   7   4  16        414.61        436.29        41.29 o                         
   8   4  16        653.20        642.43        48.97 o                         
   9   4  16        598.93        514.33        74.27 o                         
  10   4  16         12.25          6.11        12.67 o                         
  11   4  16        379.32        339.89        45.76 o                         
  12   4  16       1076.83        832.32        57.65 o                         
  13   4  16        777.80        411.91        58.75 o                         
  14   4  16        390.92        216.27        38.88 o                         
  17   4  16        773.49        835.29        64.39 o                         
   0   5  16       1207.78       1146.47        83.11 o                         
   1   5  16       1013.99        869.20        50.96 o                         
   2   5  16        744.92        793.82        43.78 o                         
   3   5  16        115.86         91.83        14.95 o                         
   4   5  16        108.46         87.30        17.85 o                         
   5   5  16        895.39       1008.53        57.77 o                         
   6   5  16        121.49        104.69        25.62 o                         
   7   5  16        638.47        677.82       125.62 o                         
   8   5  16       1224.76       1430.78        82.91 o                         
   9   5  16        627.96        511.75        48.84 o                         
  10   5  16         18.17          2.65        10.90 o                         
  11   5  16        803.46        681.75        74.51 o                         
  12   5  16        202.98        149.00        26.65 o                         
  13   5  16         80.68         48.81        13.73 o                         
  14   5  16        149.51        109.09        21.78 o                         
   0   6  16       3540.10       4420.35       187.62 o                         
   1   6  16       1450.81       1819.78        73.88 o                         
   2   6  16        267.77        311.25        31.80 o                         
   3   6  16       1129.48       1234.70        61.97 o                         
   4   6  16         20.74         13.92        17.56 o                         
   5   6  16        467.24        559.04        54.13 o                         
   6   6  16        292.71        284.72        48.19 o                         
   7   6  16         77.48         25.25        17.53 o                         
   8   6  16         37.94         21.97        17.00 o                         
   9   6  16        250.15        177.50        48.24 o                         
  10   6  16         28.53         22.33        12.11 o                         
  11   6  16        587.95        493.92        40.51 o                         
  12   6  16         14.25          9.35         8.40 o                         
  13   6  16        173.45        133.83        25.31 o                         
   0   7  16        413.50        384.47        40.93 o                         
   1   7  16          7.65          6.69         8.88 o                         
   2   7  16         87.45         70.86        22.54 o                         
   3   7  16         23.05         13.86        10.35 o                         
   4   7  16        563.00        582.25        73.65 o                         
   5   7  16        118.97        143.20        46.19 o                         
   6   7  16         76.10        109.81        33.20 o                         
   7   7  16        293.00        270.43        38.26 o                         
   8   7  16        134.98        113.92        39.93 o                         
   9   7  16        855.50        769.28       137.61 o                         
  10   7  16         95.15         86.83        15.77 o                         
  11   7  16         75.22         77.66        18.25 o                         
   0   8  16        298.76        356.08        32.11 o                         
   1   8  16        490.41        558.06        34.44 o                         
   2   8  16         42.24         63.11        15.05 o                         
   3   8  16        331.35        346.26        44.56 o                         
   4   8  16        413.42        522.24        38.65 o                         
   5   8  16        850.69       1032.85        52.58 o                         
   6   8  16          8.24         19.05         8.01 o                         
   7   8  16        370.48        301.07        35.87 o                         
   2   0  17       1638.67       1545.45       137.27 o                         
   4   0  17        109.44        110.43        39.64 o                         
   6   0  17        731.87        816.86       104.79 o                         
   8   0  17       1897.65       1449.92       128.77 o                         
  10   0  17         81.90         81.58        33.34 o                         
  14   0  17       1008.42       1028.07        98.68 o                         
  16   0  17        121.85        142.34        34.68 o                         
  18   0  17         53.56         44.32        17.48 o                         
   1   1  17        521.65        558.20        61.42 o                         
   2   1  17       1749.56       1737.45       109.73 o                         
   3   1  17       1809.59       1726.63       110.22 o                         
   4   1  17        126.42        124.69        33.23 o                         
   5   1  17         12.54          7.74        19.87 o                         
   6   1  17       8345.13       8213.85       656.90 o                         
   7   1  17        266.07        257.89        32.39 o                         
   8   1  17        169.70        153.22        42.08 o                         
   9   1  17         83.20         77.28        24.92 o                         
  10   1  17       4279.77       3811.98       153.88 o                         
  14   1  17        538.87        641.95        75.08 o                         
  15   1  17         52.31         18.97        16.38 o                         
  16   1  17        313.33        250.80        31.17 o                         
  17   1  17        100.61         76.80        25.03 o                         
  18   1  17        424.08        461.97        50.25 o                         
   1   2  17       1559.45       1758.81       115.63 o                         
   2   2  17       2467.89       2384.65       136.45 o                         
   3   2  17        194.66        156.25        34.96 o                         
   4   2  17       2724.08       2896.03       155.18 o                         
   5   2  17       1612.81       1546.61       107.62 o                         
   6   2  17       3790.09       3488.89       113.92 o                         
   7   2  17        481.16        489.18        35.58 o                         
   8   2  17        346.88        305.35        36.43 o                         
   9   2  17        570.41        542.98       102.41 o                         
  17   2  17        179.68        188.19        34.58 o                         
  18   2  17        468.23        538.58        53.11 o                         
   1   3  17        448.58        457.08        34.80 o                         
   2   3  17       2055.32       1849.78        71.74 o                         
   3   3  17          4.36          2.97        10.28 o                         
   4   3  17       5547.58       5656.22       205.85 o                         
   5   3  17         67.56         28.58        11.18 o                         
   6   3  17       7091.01       7059.60       140.78 o                         
   7   3  17        994.98        986.91        57.79 o                         
   8   3  17        155.89        121.21        28.55 o                         
   9   3  17        809.30        677.60        75.99 o                         
  10   3  17        621.40        568.48        67.73 o                         
  17   3  17          5.15          1.72        13.18 o                         
   1   4  17        328.43        295.15        29.90 o                         
   2   4  17       2667.75       2708.05        97.86 o                         
   3   4  17       1225.13       1086.05        54.36 o                         
   4   4  17         78.14         56.77        12.83 o                         
   5   4  17        763.23        655.07        56.08 o                         
   6   4  17        961.79        986.81        51.57 o                         
   7   4  17        104.42        114.69        20.87 o                         
   8   4  17       2605.68       2747.07       110.26 o                         
   9   4  17        659.91        602.17        56.98 o                         
  10   4  17        258.08        231.37        30.63 o                         
  11   4  17         44.77         48.90        22.64 o                         
  17   4  17        341.35        352.97        38.69 o                         
   1   5  17       1429.38       1460.83        67.52 o                         
   2   5  17       2160.69       2277.83        88.15 o                         
   3   5  17       2129.37       2171.82        77.57 o                         
   4   5  17        477.98        404.48        54.70 o                         
   5   5  17        390.08        396.16        36.08 o                         
   6   5  17        932.22        868.42        96.91 o                         
   7   5  17        390.63        436.29        46.89 o                         
   8   5  17        466.96        491.51        49.44 o                         
   9   5  17         71.27         61.16        18.17 o                         
  10   5  17        984.06        916.93        81.63 o                         
  11   5  17          4.16         -0.92        12.23 o                         
  12   5  17          0.32          8.81        12.53 o                         
  13   5  17        343.13        193.16        35.54 o                         
   1   6  17        652.46        785.94        49.06 o                         
   2   6  17        224.91        224.31        26.74 o                         
   3   6  17        800.66        925.91        61.27 o                         
   4   6  17         29.87         48.50        14.38 o                         
   5   6  17         73.95         72.58        22.92 o                         
   6   6  17         45.18         34.44        16.54 o                         
   7   6  17        157.44        133.92        27.10 o                         
   8   6  17        513.43        481.20       108.71 o                         
   9   6  17         94.37         47.83        16.33 o                         
  10   6  17         77.83         78.86        19.00 o                         
  11   6  17        596.31        594.68        42.21 o                         
  12   6  17         44.06         43.64        13.99 o                         
   1   7  17        970.39       1177.12        49.33 o                         
   2   7  17        166.79        149.65        18.05 o                         
   3   7  17        319.30        342.55        51.06 o                         
   4   7  17        182.31        182.82        82.34 o                         
   5   7  17        322.33        301.73       105.27 o                         
   6   7  17        119.65        112.17        56.22 o                         
   7   7  17        282.31        275.51        55.36 o                         
   8   7  17         50.02         60.45        15.49 o                         
   9   7  17        152.01        161.49        30.95 o                         
  10   7  17          0.38        -10.23        17.19 o                         
   1   8  17        272.56        357.88        26.72 o                         
   2   8  17         38.11         67.03        13.52 o                         
   3   8  17         12.87         13.21         8.66 o                         
   4   8  17         61.53         42.02        12.83 o                         
   5   8  17        173.02        195.84        31.66 o                         
   6   8  17        101.86        100.37        12.81 o                         
   7   8  17        143.94        173.10        26.75 o                         
   0   0  18       5352.34       4700.63       251.91 o                         
   2   0  18       4016.28       3813.94       223.53 o                         
   4   0  18       8712.89       8701.13       343.99 o                         
   6   0  18       4310.03       4124.87       341.65 o                         
   8   0  18       9622.62       9281.55       330.81 o                         
  10   0  18       1137.37        969.80       112.05 o                         
  14   0  18         13.40          7.16        15.09 o                         
  16   0  18       1447.36       1559.39       104.51 o                         
  18   0  18        345.60        268.81        33.82 o                         
   0   1  18       7128.06       7620.81       330.53 o                         
   1   1  18        474.39        423.78        58.13 o                         
   2   1  18       1909.26       1897.32       128.15 o                         
   3   1  18       1962.63       1917.25       120.40 o                         
   4   1  18       1957.21       2082.12       176.92 o                         
   5   1  18       1256.43       1124.09        84.61 o                         
   6   1  18         98.79        119.71        21.12 o                         
   7   1  18        706.80        650.20        53.15 o                         
   8   1  18        224.37        287.99        42.47 o                         
   9   1  18       1090.80        887.39        73.92 o                         
  10   1  18        350.76        269.13        41.82 o                         
  11   1  18        161.14        156.38        45.76 o                         
  15   1  18          0.76          2.39        18.25 o                         
  16   1  18        114.20         76.52        23.69 o                         
  17   1  18         57.94         33.63        19.87 o                         
  18   1  18        130.91         95.34        21.78 o                         
   0   2  18       2300.59       2532.82       201.56 o                         
   1   2  18         51.67         73.21        34.77 o                         
   2   2  18       1095.80       1262.43       103.17 o                         
   3   2  18       2186.16       2056.73       132.18 o                         
   4   2  18        703.95        579.10        35.54 o                         
   5   2  18       1623.80       1434.20        57.15 o                         
   6   2  18        116.12         91.44        16.50 o                         
   7   2  18       1523.31       1317.10        60.54 o                         
   8   2  18       1168.05       1084.26        70.91 o                         
   9   2  18       1140.75       1184.06       112.82 o                         
  16   2  18        960.14        984.98        85.78 o                         
  17   2  18        198.97        174.62        33.34 o                         
  18   2  18        192.19        277.79        34.10 o                         
   0   3  18       3823.32       3955.59       314.57 o                         
   1   3  18        109.40         93.37        14.31 o                         
   2   3  18       1278.42       1230.64        51.69 o                         
   3   3  18        561.95        500.06        33.71 o                         
   4   3  18       3786.21       4007.58       107.11 o                         
   5   3  18       1584.23       1513.46        67.72 o                         
   6   3  18       2159.90       2102.31        85.77 o                         
   7   3  18        644.63        609.95        47.01 o                         
   8   3  18        150.44        150.92        23.57 o                         
   9   3  18       1950.63       1934.82       154.32 o                         
  10   3  18       1171.54       1098.38        88.17 o                         
  17   3  18          8.04        -14.33        16.62 o                         
   0   4  18       1148.25       1107.96       165.31 o                         
   1   4  18          1.52          2.41         9.15 o                         
   2   4  18         63.11         86.61        16.93 o
[truncated: 85,456 more chars]
